# Supplementary material for: The mutational and phenotypic spectrum of TUBA1A-associated tubulinopathy
Source: Orphanet J Rare Dis. 2019 Feb 11;14:38. doi: 10.1186/s13023-019-1020-x (PMC6371496; doi:10.1186/s13023-019-1020-x)
Supplement: Supplementary file 2 — Additional information, phenotypes and TUBA1A variants. (XLSX 574 kb) [file 13023_2019_1020_MOESM2_ESM.xlsx]

## Sheet: summary
reference	hg19
gene	TUBA1A
transcript	NM_006009.3
protein	NP_006000.2
domains	PMID:9428769
worksheets		description
DATA		compilation of reported variants and clinical features
abbreviations_and_HPO_terms		compilation of applied abbreviations, HPO_terms and list of reported terms we subsumed for the HPO terms
TUBA1_unique-variants		compilation of unique variants, without recurrent variants
allTUBA1A_missense		compilation of all possible variants in the TUBA1A gene: reported genes plus simulated variants
TUB1A1A_domains		domains in the tuba1a protein
worksheet	column	description
DATA	ID_sample	identifier for the individual in this study
DATA	analysis	source of the respective individual/variant data ("clinical_review" = review of the literature until 2018-01-16; "database" = data from the public resources ClinVar, denovo-db, DECIPHER)
DATA	source	indicates the source/database from which we retrieved respective data
DATA	group	indicates if the variant was found in fetuses, or born individuals
DATA	pubmed_ID	PubMed ID
DATA	reference	indicates the author who provided the variant and possible clinical data
DATA	reference_ID	ID of affected individuals assigned by author
DATA	sex	sex: m="male", f="female"
DATA	age	standardized age
DATA	age_reported	reported age
DATA	population	population of affected individual
DATA	parental_consanguinity	indicates if a consanguinity of parents was present 1 present, 2 not present
DATA	corpus_callosum	reported structural anomalies of the corpus callosum
DATA	HPO_corpus_callosum	standardized structural anomalies of the corpus callosum in abbreviated HPO-terms
DATA	cortical_gyration	reported structural anomalies of the cortical gyration
DATA	HPO_cortical_gyration	standardized structural anomalies of the cortical gyration in abbreviated HPO-terms
DATA	our_evaluation	evaluation performed by us
DATA	classification	classification as proposed in Bahi-Buisson et al. Brain, 2014 (PMID: 24860126)
DATA	our_evaluation	evaluation of classification performed by us
DATA	lissencephaly_grade	reported lissencephaly grade (from 1-4)
DATA	cerebellar_vermis	reported structural anomalies of the vermis cerebellar
DATA	HPO_cerebellar_vermis	standardized structural anomalies of the vermis cerebellar in abbreviated HPO-terms
DATA	brainstem	reported structural anomalies of the brainstem
DATA	HPO_brainstem	standardized structural anomalies of the brainstem in abbreviated HPO-terms
DATA	basal_ganglia	reported structural anomalies of the basal ganglia
DATA	HPO_basal_ganglia	standardized structural anomalies of the basal ganglia in abbreviated HPO-terms
DATA	cerebellum	reported structural anomalies of the cerebellum
DATA	HPO_cerebellum	standardized structural anomalies of the cerebellum in abbreviated HPO-terms
DATA	hippocampus	reported structrual anomalies of the hippocampus
DATA	HPO_hippocampus	standardized structural anomalies of the hippocampus in abbreviated HPO-terms
DATA	ventricular_dilation	reported ventricular dilation
DATA	fourth_ventricle_dilation	reported dilation of the fourth ventricle
DATA	HPO_ventricular_dilation	standardized anomalies of the ventricles in abbreviated HPO-terms
DATA	heterotopia	reported heterotopia
DATA	HPO_heterotopia	standardized term for heterotopia in abbreviated HPO-terms
DATA	capsula_interna	reported structural anomalies of the capsula interna
DATA	HPO_capsula_interna	standardized structural anomalies of the capsula interna in abbreviated HPO-terms
DATA	other_radiological_features	compilation of other radiological features
DATA	occipitofrontal_circumference_birth	occipitofrontal circumference at birth
DATA	HPO_occipitofrontal_circumference_birth	standardized term in abbreviated HPO-term. Microcephaly was present if OFC was either <3 percentile or <2nd standard deviation
DATA	occipitofrontal_circumference_examination	occipitofrontal circumference at last examination
DATA	HPO_occipitofrontal_circumference_examination	standardized term in abbreviated HPO-term. Microcephaly was present if OFC was either <3 percentile or <2nd standard deviation
DATA	mental_delay	reported mental development
DATA	developmental_delay	reported developmental delay
DATA	motoric_delay	reported motoric delay
DATA	summary_developmental_delay	summary of "mental_delay", "developmental_delay", "motoric_delay"; 1 if any developmental delay was reported in these three columns, 0 if not
DATA	neurological_symptoms	reported neurological symptoms
DATA	epilepsy	reported form of epilepsy
DATA	HPO_epilepsy	standardized terms for epilepsy forms in abbreviated HPO-term
DATA	neuroophtalmogical_features	reported neuroophtalmological features
DATA	HPO_neuroophtalmogical_features	standardized terms of neuroophtalmological features in abbreviated HPO-term
DATA	facial_anomalies	reported anomalies of the face
DATA	other_clinical_features	other reported clinical features
DATA	ID_variant	unique variant ID for the project
DATA	variant_origin	de novo, inherited or germline
DATA	relationship	relationship between individuals/family
DATA	reported_as	reported variant
DATA	back_translator	mutalyzer back translation was performed if p. position was reported but not c. position.
DATA	corrected_variant_nomenclature	correction of reported variant
DATA	Mutalyzer_G	HGVS conform genomic position (Mutalyzer https://mutalyzer.nl/)
DATA	Mutalyzer_C	annotated consequence on transcript (Mutalyzer https://mutalyzer.nl/)
DATA	Mutalyzer_P	annotated consequence on protein (Mutalyzer https://mutalyzer.nl/)
DATA	exon	exon
DATA	SLC_P	single letter nucleotide code
DATA	AA_pos	amino-acid position
DATA	recurrent	determination of recurrency of a variant: 1 recurrent, 2 not recurrent
DATA	count	count of observations of the respective variant
DATA	structural_function	potential structural function of variants proposed by Tischfield et al. Curr Opin Genet Dev, 2011 (PMID:21292473) and Zheng et al. Mol Biol Cell, 2017 (PMID: 28835377)
DATA	localisation	localisation of variants within tertiary-protein-structure
DATA	CHROM	chromosome in hg19
DATA	POS	position in hg19
DATA	REF	reference allele
DATA	ALT	alternative allele observed
DATA	SNPeff_EFFECT	effect on first annotated transcript (SNPeff)
DATA	SNPeff_IMPACT	categorial classification of the effect on first annotated transcript (SNPeff)
DATA	SNPeff_C	annotated consequence on transcript (SNPeff)
DATA	SNPeff_P	annotated consequence on protein (SNPeff)
DATA	gnomadr201_AC	allele count in the gnomAD database version 2.0.1
DATA	ExAC_AC	allele count in the ExAC database (SNPsift 2.9.3)
DATA	CADD_phred	CADD score 1.3
DATA	M_CAP_score	M-CAP score (SNPsift 2.9.3)
DATA	REVEL_score	Revel score (SNPsift 2.9.3)
DATA	SIFT_score	SIFT score (SNPsift 2.9.3)
DATA	Polyphen2_HVAR_score	Polyphen2 HVAR score (SNPsift 2.9.3)
DATA	MutationTaster_score	MutationTaster score (SNPsift 2.9.3)
DATA	spidex_dpsi_zscore	SPIDEX score (public_noncommercial_v1_0)
DATA	dbscSNV_ada_score	dbscSNV ada score (v1.1)
DATA	dbscSNV_rf_score	dbscSNV rf score (v1.1)
DATA	clinvar_clnsig	clinical significance in ClinVar (SNPsift 2.9.3)
DATA	ACMG_class_R1	evaluation of ACMG classes by first reviewer
DATA	ACMG_criteria_R1	evaluation of ACMG criteria by first reviewer
DATA	ACMG_class_R2	evaluation of ACMG classes by second reviewer
DATA	ACMG_criteria_R2	evaluation of ACMG criteria by second reviewer
DATA	ACMG_class_consensus	consensus of ACMG criteria of the two reviewers
abbreviations_and_HPO_terms	group	name of the HPO feature group
abbreviations_and_HPO_terms	abbreviations	compilation of applied abbreviations
abbreviations_and_HPO_terms	full_term	full terms for applied abbreviations
abbreviations_and_HPO_terms	HPO_ID	respective ID of the human phenotype ontology, matching with "full_term"
abbreviations_and_HPO_terms	HPO_DescriptionandComment	respective description and comment (if available) of the human phenotype ontology term
abbreviations_and_HPO_terms	HPO_note	version of the human phenotype ontology (https://hpo.jax.org/app/)
abbreviations_and_HPO_terms	terms_from_literature/notes	standardization of phenotype: list of reported terms we subsumed in one specific HPO_term
TUBA1A_unique-variants	ID_variant	unique variant ID for the project
TUBA1A_unique-variants	count	count of identical variant
TUBA1A_unique-variants	this_report	indicates that the variant was found in one of the 3 individuals described in this report
TUBA1A_unique-variants	color	color for plotting
TUBA1A_unique-variants	analysis	source of the respective individual/variant data ("clinical_review" = review of the literature until 2018-01-16; "database" = data from the public resources ClinVar, denovo-db, DECIPHER)
TUBA1A_unique-variants	CHROM	chromosome in hg19
TUBA1A_unique-variants	POS	position in hg19
TUBA1A_unique-variants	REF	reference allele
TUBA1A_unique-variants	ALT	alternative allele observed
TUBA1A_unique-variants	SNPeff_EFFECT	effect on first annotated transcript (SNPeff)
TUBA1A_unique-variants	SNPeff_IMPACT	categorial classification of the effect on first annotated transcript (SNPeff)
TUBA1A_unique-variants	SNPeff_C	annotated consequence on transcript (SNPeff)
TUBA1A_unique-variants	Mutalyzer_P	annotated consequence on protein (Mutalyzer https://mutalyzer.nl/)
TUBA1A_unique-variants	SLC_P	single letter nucleotide code
TUBA1A_unique-variants	AA_pos	amino-acid position
TUBA1A_unique-variants	structural_functions	potential structural function of variants proposed by Tischfield et al. Curr Opin Genet Dev, 2011 (PMID:21292473) and Zheng et al. Mol Biol Cell, 2017 (PMID: 28835377)
TUBA1A_unique-variants	localisation	localisation of variants within tertiary-protein-structure (superficial, intermediate, internal)
TUBA1A_unique-variants	CADD_phred	CADD score 1.3
TUBA1A_unique-variants	M_CAP_score	M-CAP score (SNPsift 2.9.3)
TUBA1A_unique-variants	REVEL_score	Revel score (SNPsift 2.9.3)
TUBA1A_unique-variants	SIFT_score	SIFT score (SNPsift 2.9.3)
TUBA1A_unique-variants	Polyphen2_HVAR_score	Polyphen2 HVAR score (SNPsift 2.9.3)
TUBA1A_unique-variants	MutationTaster_score	MutationTaster score (SNPsift 2.9.3)
allTUBA1A_missense	CHROM	chromosome in hg19
allTUBA1A_missense	POS	position in hg19
allTUBA1A_missense	ID	rsSNP;Cosmic;ClinVar ID if reported
allTUBA1A_missense	REF	reference allele
allTUBA1A_missense	ALT	alternative allele observed
allTUBA1A_missense	GENE	annotated gene name (SNPeff)
allTUBA1A_missense	FEATUREID	first annotated transcript (SNPeff)
allTUBA1A_missense	EFFECT	effect on first annotated transcript (SNPeff)
allTUBA1A_missense	IMPACT	categorial classification of the effect on first annotated transcript (SNPeff)
allTUBA1A_missense	HGVS_C	annotated consequence on transcript (SNPeff)
allTUBA1A_missense	HGVS_P	annotated consequence on protein (SNPeff)
allTUBA1A_missense	gnomadr201_AC	allele count in the gnomAD database version 2.0.1
allTUBA1A_missense	ExAC_AC	allele count in the ExAC database (SNPsift 2.9.3)
allTUBA1A_missense	CADD_phred	CADD score 1.3
allTUBA1A_missense	M_CAP_score	M-CAP score (SNPsift 2.9.3)
allTUBA1A_missense	REVEL_score	Revel score (SNPsift 2.9.3)
allTUBA1A_missense	SIFT_score	SIFT score (SNPsift 2.9.3)
allTUBA1A_missense	Polyphen2_HVAR_score	Polyphen2 HVAR score (SNPsift 2.9.3)
allTUBA1A_missense	MutationTaster_score	MutationTaster score (SNPsift 2.9.3)
allTUBA1A_missense	spidex_dpsi_zscore	SPIDEX score (public_noncommercial_v1_0)
allTUBA1A_missense	dbscSNV_ada_score	dbscSNV ada score (v1.1)
allTUBA1A_missense	dbscSNV_rf_score	dbscSNV rf score (v1.1)
allTUBA1A_missense	clinvar_clnsig	clinical significance in ClinVar (SNPsift 2.9.3)
allTUBA1A_missense	described	logical indicator if this variant was already observed in a individual (1) or is simulated only (0)
TUBA1A_domains	position	positions of amino-acid residues
TUBA1A_domains	start	first amino acid residue of a domain
TUBA1A_domains	length	length of the domain in amino acid residues
TUBA1A_domains	description	description of domain name
TUBA1A_domains	description_short	short description of domain name
TUBA1A_domains	height	height for plotting
TUBA1A_domains	color	color for plotting

## Sheet: DATA
ID_sample	analysis	source	group	pubmed_ID	reference	reference_ID	sex	age	age_reported	population	parental_consanguinity	corpus_callosum	HPO_corpus_callosum	cortical_gyration	HPO_cortical_gyration	our_evaluation	classification	our_evaluation	lissencephaly_grade	cerebellar_vermis	HPO_cerebellar_vermis	brainstem	HPO_brainstem	basal_ganglia	HPO_basal_ganglia	cerebellum	HPO_cerebellum	hippocampus	HPO_hippocampus	ventricular_dilation	fourth_ventricle_dilation	HPO_ventricular_dilation	heterotopia	HPO_heterotopia	capsula_interna	HPO_capsula_interna	other_radiological_features	occipitofrontal_circumference_birth	HPO_occipitofrontal_circumference_birth	occipitofrontal_circumference_examination	HPO_occipitofrontal_circumference_examination	mental_delay	developmental_delay	motoric_delay	summary_developmental_delay	neurological_symptoms	HPO_neurological_symptoms	epilepsy	HPO_epilepsy
i001n	clinical_review	Pubmed	born	17218254	Keays et al. Cell, 2007	Patient 1	male	2y	2y	NA	0	thin, partial posterior agenesis	p.ACC	classic lissencephaly	Ag	0	LCH	1	1 to 2	hypoplasia	H	hypoplasia	H	NA	NA	hypoplasia	H	severe hypotrophic	H	severe	NA	LVD	inferior olivary nuclei: abnormal, associated with olivary heterotopia	GMH	NA	NA	NA	32 <3rd	cM	43<3rd	M	profound	NA	NA	1	spastic tetraplegia	S	intractable tonic-clonic seizures	Sz
i002n	clinical_review	Pubmed	born	17218254	Keays et al. Cell, 2007	Patient 2	male	2y	2y	NA	0	agenesis of splenium	p.ACC	pachygyria at the temporal level and around the rolandic sulcus	Pg	0	central_pachy	1	3 to 4	abnormal	Dsg	hypoplasia	H	NA	NA	NA	NA	NA	NA	mild	NA	LVD	inferior olivary nuclei: abnormal, associated with olivary heterotopia	GMH	NA	NA	NA	31<3rd	cM	42<3rd	M	severe	NA	mild, walk with assistance	1	NA	NA	absent	a
i003n	clinical_review	Pubmed	born	17584854	Poirier et al. Hum Mutat, 2007	Patient 2	male	03y06m	3,5y	NA	0	abnormal shape	D	pachygyria and dysplasia at the temporal level and around the rolandic sulcus	Pg	0	central_pachy	1	3 to 4	hypoplasia	H	hypoplasia	NA	NA	NA	NA	NA	abnormal	D	mild	NA	LVD	inferior olivary nuclei: abnormal, associated with olivary heterotopia	GMH	NA	NA	NA	31<3rd	cM	42<3rd	M	severe	NA	mild, walk with assistance	1	NA	NA	absent	a
i004n	clinical_review	Pubmed	born	17584854	Poirier et al. Hum Mutat, 2007	Patient 5	female	01m	1m	NA	0	thin, partial posterior agenesis	p.ACC, H	NA	NA	0	NA	NA	6	hypoplasia	H	hypoplasia	H	NA	NA	NA	NA	normal	n	mild	NA	LVD	SBH inferior olivary nuclei: abnormal, associated with olivary heterotopia Laminar heterotopia	GMH	NA	NA	NA	31<3rd	cM	<3rd	M	severe	NA	mild, walk with assistance	1	NA	NA	tonic seizures under control	Sz
i005n	clinical_review	Pubmed	born	17584854	Poirier et al. Hum Mutat, 2007	Patient 8	male	2y	2	NA	0	abnormal shape	D	pachygyria (p>a)	Pg	0	NA	NA	2	hypoplasia	H	normal	n	NA	NA	NA	NA	abnormal	D	severe	NA	LVD	inferior olivary nuclei: abnormal, associated with olivary heterotopia	GMH	NA	NA	NA	34cm, 10th	n	52cm, 50th	n	profound	NA	NA	1	spastic tetraplegia	S	Intractable tonic clonic seizures	Sz
i006n	clinical_review	Pubmed	born	18954413	Morris-Rosendahl et al. Clin Genet, 2008	FR08-D5604	male	3y	3y	united arab emirates	NA	partial agenesis	p.ACC	agyria-pachygyria (p>a)	Ag-Pg	0	classic LIS	0	3	severe hypoplasia	H	Isthmus and pons flattened	pH	NA	NA	NA	NA	hypoplastic	H	trigones and occipital horns dilated	NA	LVD	NA	NA	NA	NA	NA	30 cm (-3.5SD)	cM	38.1 cm at 1 year	M	NA	severe global developmental delay	unable to sit, stand or stand	1	NA	NA	complex partial and generalized tonic-clonic after 15 months	Sz
i007n	clinical_review	Pubmed	born	18954413	Morris-Rosendahl et al. Clin Genet, 2008	FR04-D4148	female	11y	11y	turkish	0	thin, rostrum absent, splenium, hypoplastic	p.ACC, H	predominantly agyria (p>a)	Ag	0	classic LIS	0	2	mild hypoplasia	H	mild hypoplasia pons	pH	dysplastic	D	NA	NA	normal	n	trigones and occipital horns dilated	NA	LVD	NA	NA	NA	NA	NA	29.5 cm (-3.5 SD)	cM	43.5 cm 8y, 4m	M	delayed	NA	delayed	1	tetraplegia, central hypotonia	S, H	seizures started at 9 months	Sz
i008n	clinical_review	Pubmed	born	18954413	Morris-Rosendahl et al. Clin Genet, 2008	RE07-S1605	male	03y09m	3y9m	german	NA	thin	H	Agyria-pachygyria (p>a)	Ag-Pg	0	classic LIS	0	2	mild hypoplasia	H	mild hypoplasia pons	pH	NA	NA	NA	NA	abnormal, malrotated	D	dilated lateral ventricles, occipital horns, anterior horns	NA	LVD	NA	NA	NA	NA	retrocerebellar cyst	34 cm (-0.3 SD)	n	44.5 cm at 2 y 10m (-3, 5 SD)	M	NA	severe global developmental delay	NA	1	tetraplegia, central hypotonia	S, H	focal epilepsy started at 8 months	fSz
i009n	clinical_review	Pubmed	born	18954413	Morris-Rosendahl et al. Clin Genet, 2008	FR05-D4607	male	9y	9y	portuguese	0	partial agenesis	p.ACC	pachygyria	Pg	0	classic LIS	0	3 to 4	severe hypoplasia	H	marked hypoplasia pons	pH	dysplastic	D	NA	NA	abnormal, malrotated	D	dilated lateral ventricles	enlarged	LVD, fVD	subcortical band	GMH	NA	NA	dandy walker malformation	31.5 cm (-2.3 SD)	cM	45.5 cm, 9 y	M	NA	severe global developmental delay	NA	1	dystonic limb movements, axial hypotonia	H	motor seizures started at 5 months	Sz
i010n	clinical_review	Pubmed	born	18954413	Morris-Rosendahl et al. Clin Genet, 2008	FR07-D5526	female	01m	4weeks	german and italian parents	0	partial agenesis	p.ACC	pachygyria	Pg	0	classic LIS	0	3	moderate hypoplasia	H	mild hypoplasia pons	pH	dysplastic	D	NA	NA	abnormal, malrotated	D	dilated lateral ventricles	enlarged	LVD, fVD	subcortical band	GMH	NA	NA	NA	30 cm (-3.5SD)	cM	4 weeks (-3.5SD)	M	NA	NA	NA	NA	NA	NA	generalized seizures started at 4 weeks	Sz
i011n	clinical_review	Pubmed	born	18728072	Bahi-Buisson et al. J Med Genet, 2008	1	male	7y	7y	NA	0	posterior agenesis	p.ACC	perisylvian pachygyria	Pg	0	central_pachy	1	NA	normal	n	NA	NA	dysmorphic	D	NA	NA	NA	NA	NA	NA	NA	NA	NA	severe dysgenesis	Aci	NA	NA	NA	(-4SD)	M	NA	short sentences	spastic diplegia, walk indepently, motor developmental milestones walking problems truncal hypotonia	1	NA	NA	absent	a
i012n	clinical_review	Pubmed	born	18728072	Bahi-Buisson et al. J Med Genet, 2008	2	male	01y07m	19m	NA	0	mild hypoplasia	H	perisylvian pachygyria	Pg	0	central_pachy	1	NA	normal	n	NA	NA	dysmorphic	D	NA	NA	NA	NA	NA	NA	NA	NA	NA	moderate	Aci	NA	NA	NA	(-4SD)	M	NA	no language	NA	1	spastic tetraplegia, facial diplegia	S	early gts controlled	Sz
i013n	clinical_review	Pubmed	born	18728072	Bahi-Buisson et al. J Med Genet, 2008	3	male	05y06m	5.5y	NA	0	posterior agenesis	p.ACC	perisylvian pachygyria	Pg	0	NA	NA	NA	severe dysplasia	Dsg	NA	NA	NA	NA	NA	NA	NA	NA	NA	dilated	fVD	NA	NA	severe	Aci	NA	NA	NA	(-4SD)	M	NA	few words	walks with assistance	1	spastic diplegia, facial diplegia	S	absent	a
i014n	clinical_review	Pubmed	born	18728072	Bahi-Buisson et al. J Med Genet, 2008	4	female	04y06m	4.5y	NA	0	mild hypoplasia	H	perisylvian pachygyria	Pg	0	NA	NA	NA	mild hypoplasia	H	NA	NA	NA	NA	NA	NA	NA	NA	NA	NA	NA	NA	NA	severe	Aci	NA	NA	NA	(-3SD)	M	NA	short sentences	walk indepently	NA	spastic diplegia	S	absent	a
i015n	clinical_review	Pubmed	born	18728072	Bahi-Buisson et al. J Med Genet, 2008	5	male	7y	7y	NA	0	mild hypoplasia	H	perisylvian pachygyria	Pg	0	NA	NA	NA	mild hypoplasia	H	hypoplastic	H	dysmorphic	D	NA	NA	NA	NA	NA	NA	NA	NA	NA	severe	Aci	NA	NA	NA	(-3SD)	M	NA	short sentences	walk indepently	1	spastic diplegia, facial diplegia	S	absent	a
i016n	clinical_review	Pubmed	born	18728072	Bahi-Buisson et al. J Med Genet, 2008	6	female	7y	7y	NA	0	mild hypoplasia	H	posterior pachygyria	Pg	0	NA	NA	NA	mild hypoplasia	H	NA	NA	NA	NA	NA	NA	NA	NA	NA	NA	NA	NA	NA	moderate	Aci	NA	NA	NA	(-4SD)	M	NA	babbles	NA	1	spastic tetraplegia	S	refractory	Sz
i017n	clinical_review	Pubmed	born	20466733	Kumar et al. Hum Mol Genet, 2010	CM-107	NA	NA	NA	NA	0	mild dysmorphic	D	pachygyric	Pg	0	LCH	0	NA	NA	NA	NA	NA	NA	NA	NA	NA	malformed	D	NA	NA	NA	NA	NA	NA	NA	NA	NA	NA	NA	NA	NA	NA	NA	NA	NA	NA	NA	NA
i018n	clinical_review	Pubmed	born	20466733	Kumar et al. Hum Mol Genet, 2010	LR07-213	NA	NA	NA	NA	0	c.ACC	c.ACC	agyria	Ag	0	LCH	0	4	NA	NA	very thin	H	dysplastic, very small	D	hypoplastic	H	very small	H	severe	NA	LVD	NA	NA	NA	NA	NA	NA	NA	microcephal	M	NA	NA	NA	NA	NA	NA	NA	NA
i019n	clinical_review	Pubmed	born	20466733	Kumar et al. Hum Mol Genet, 2010	LR07-244	NA	NA	NA	NA	0	c.ACC	c.ACC	diffuse pachygyria	Pg	0	LCH	0	NA	small	H	thin	H	malformed	D	small	H	small, malformed	D	NA	4th dilated	fVD	NA	NA	NA	NA	NA	NA	NA	NA	NA	NA	NA	NA	NA	NA	NA	NA	NA
i020n	clinical_review	Pubmed	born	20466733	Kumar et al. Hum Mol Genet, 2010	LR05-388	NA	NA	NA	NA	0	c.ACC	c.ACC	agyria	Ag	0	LCH	0	NA	NA	NA	very thin	H	dysplastic, very small	D	hypoplastic	H	very small	H	severe	NA	LVD	NA	NA	NA	NA	NA	NA	NA	microcephal	M	NA	NA	NA	NA	NA	NA	NA	NA
i021n	clinical_review	Pubmed	born	20466733	Kumar et al. Hum Mol Genet, 2010	LP95-073	NA	NA	NA	NA	0	dysmorphic	D	frontal pachygyria and posterior agyria (p>a)	Ag-Pg	0	classic LIS	0	2 to 3	mild hypoplasia	H	NA	NA	NA	NA	normal	n	malformed	D	NA	NA	NA	NA	NA	NA	NA	NA	NA	NA	NA	NA	NA	NA	NA	NA	NA	NA	NA	NA
i022n	clinical_review	Pubmed	born	20466733	Kumar et al. Hum Mol Genet, 2010	LR07-008	NA	NA	NA	NA	0	dysmorphic	D	frontal pachygyria and posterior agyria (p>a)	Ag-Pg	0	classic LIS	0	2 to 3	mild hypoplasia	H	NA	NA	NA	NA	normal	n	malformed	D	NA	NA	NA	NA	NA	NA	NA	NA	NA	NA	NA	NA	NA	NA	NA	NA	NA	NA	NA	NA
i023n	clinical_review	Pubmed	born	20466733	Kumar et al. Hum Mol Genet, 2010	LR06-210	NA	NA	NA	NA	0	dysmorphic	D	frontal pachygyria and posterior agyria (p>a)	Ag-Pg	0	classic LIS	0	2 to 3	mild hypoplasia	H	NA	NA	NA	NA	normal	n	malformed	D	NA	NA	NA	NA	NA	NA	NA	NA	NA	NA	NA	NA	NA	NA	NA	NA	NA	NA	NA	NA
i024n	clinical_review	Pubmed	born	20466733	Kumar et al. Hum Mol Genet, 2010	LR08-035	NA	NA	NA	NA	0	dysmorphic	D	frontal pachygyria and posterior agyria (p>a)	Ag-Pg	0	classic LIS	0	2 to 3	mild hypoplasia	H	NA	NA	NA	NA	normal	n	malformed	D	NA	NA	NA	NA	NA	NA	NA	NA	NA	NA	NA	NA	NA	NA	NA	NA	NA	NA	NA	NA
i025n	clinical_review	Pubmed	born	20466733	Kumar et al. Hum Mol Genet, 2010	LR06-064	NA	NA	NA	NA	0	dysmorphic	D	frontal pachygyria and posterior agyria (p>a)	Ag-Pg	0	classic LIS	0	2 to 3	mild hypoplasia	H	NA	NA	NA	NA	normal	n	malformed	D	NA	NA	NA	NA	NA	NA	NA	NA	NA	NA	NA	NA	NA	NA	NA	NA	NA	NA	NA	NA
i026n	clinical_review	Pubmed	born	20466733	Kumar et al. Hum Mol Genet, 2010	LP97-039	NA	NA	NA	NA	0	dysmorphic, small rostrum-genu	D	agyria	Ag	0	LCH	0	1	small	H	NA	NA	NA	NA	moderate hypoplasia	H	malformed	D	NA	NA	NA	NA	NA	NA	NA	NA	NA	NA	NA	NA	NA	NA	NA	NA	NA	NA	NA	NA
i027n	clinical_review	Pubmed	born	20466733	Kumar et al. Hum Mol Genet, 2010	LP97-041	NA	NA	NA	NA	0	dysmorphic, small rostrum-genu	D	agyria	Ag	0	LCH	0	1	small	H	NA	NA	NA	NA	moderate hypoplasia	H	malformed	D	NA	NA	NA	NA	NA	NA	NA	NA	NA	NA	NA	NA	NA	NA	NA	NA	NA	NA	NA	NA
i028n	clinical_review	Pubmed	born	20466733	Kumar et al. Hum Mol Genet, 2010	LR05-052	NA	NA	NA	NA	0	agenesis	c.ACC	diffuse pachygyria	Pg	0	LCH	0	4	small	H	thin	H	malformed	D	NA	NA	small, malformed	D	NA	4th dilated	fVD	NA	NA	NA	NA	NA	NA	NA	NA	NA	NA	NA	NA	NA	NA	NA	NA	NA
i029n	clinical_review	Pubmed	born	20466733	Kumar et al. Hum Mol Genet, 2010	LR08-340	NA	NA	NA	NA	0	nearly complete agenesis	p.ACC	diffuse pachygyria	Pg	0	LCH	0	4	small	H	thin	H	malformed	D	NA	NA	small, malformed	D	NA	4th dilated	fVD	NA	NA	NA	NA	NA	NA	NA	NA	NA	NA	NA	NA	NA	NA	NA	NA	NA
i030n	clinical_review	Pubmed	born	20466733	Kumar et al. Hum Mol Genet, 2010	LR08-388	NA	NA	NA	NA	0	agenesis	c.ACC	agyria	Ag	0	LCH	0	NA	NA	NA	very thin	H	dysplastic, very small	D	hypoplastic	H	very small	H	severe	NA	LVD	NA	NA	NA	NA	NA	NA	NA	microcephal	M	NA	NA	NA	NA	NA	NA	NA	NA
i031n	clinical_review	Pubmed	born	20466733	Kumar et al. Hum Mol Genet, 2010	NA	NA	NA	NA	NA	0	agenesis	c.ACC	symplified gyral pattern	CgS	0	mild LCH	0	NA	NA	NA	NA	NA	NA	NA	hypoplasia	H	NA	NA	NA	NA	NA	NA	NA	NA	NA	NA	NA	NA	NA	NA	NA	NA	NA	NA	NA	NA	NA	NA
i032n	clinical_review	Pubmed	born	21403111	Jansen et al. Neurology, 2011	family 1 patient 1	male	01y06m	18m	caucasian	0	thin	H	agyria-pachygyria	Ag-Pg	0	NA	NA	NA	mild vermian hypoplasia	H	mild hypoplasia	H	abnormally shaped	D	NA	NA	NA	NA	NA	abnormally broad	fVD	NA	NA	severe	Aci	NA	31cm (<3rd)	cM	44cm (18months)	M	NA	no eye contact, no speech, reacts to sound	does not sit, stand, or grasp,	1	spastic tetraplegia	S	refractory focal seizures/birth	fSz
i033n	clinical_review	Pubmed	born	21403111	Jansen et al. Neurology, 2011	family 2 patient 1	female	7y	7y	moroccan	1	thin	H	perisylvian polymicrogyria	PsPMG	0	NA	NA	1 to 2	normal	n	mild hypoplasia	H	abnormally shaped	D	NA	NA	NA	NA	NA	NA	NA	SBH heterotopic gray matter in the left temporal region	GMH	moderate R>A	Aci	NA	NA	NA	47, 5cm(48months	M	severe mental retardation	NA	NA	1	spastic diplegia, ataxia	S	refractory focal seizures/5 mo	fSz
i034n	clinical_review	Pubmed	born	21403111	Jansen et al. Neurology, 2011	family 2 patient 2	female	01y10m	22m	moroccan	1	splenium hypoplastic	H	perisylvian polymicrogyria	PsPMG	0	NA	NA	1 to 2	mild vermian hypoplasia	H	mild hypoplasia	H	dysmorphic	D	hypoplasia	H	NA	NA	NA	abnormally broad	fVD	SBH	GMH	mild R>A	Aci	NA	NA	NA	48cm (43months)	M	moderate mental retardation	NA	NA	1	spastic diplegia, ataxia, dystonic posturing	S	absent	a
i035n	clinical_review	Pubmed	born	21403111	Jansen et al. Neurology, 2011	family 2 patient 3	female	26y	26y	moroccan	NA	thin	H	absent	a	0	NA	0	NA	mild vermian hypoplasia	H	mild hypoplasia	H	NA	NA	NA	NA	NA	NA	NA	NA	NA	NA	NA	normal	n	NA	NA	NA	NA	NA	normal	NA	normal	0	NA	NA	absent	a
i036n	clinical_review	Pubmed	born	22264709	Sohal et al. Pediatr Neurol, 2012	NA	female	01y02m	14m	NA	0	mild hypoplasia	H	agyria-pachygyria (p>a)	Ag-Pg	0	NA	NA	NA	NA	NA	mild hypoplasia	H	NA	NA	severe hypoplasia	H	NA	NA	moderate	NA	LVD	NA	NA	NA	NA	NA	NA	NA	-4 S.D.	M	NA	babbling, not reaching for objects, no fix or follow	unable to sit and bear weight	1	NA	NA	present with infantile spasms	IS, Sz
i037n	clinical_review	Pubmed	born	22408144	Mokanszki et al. J Child Neurol, 2012	Patient 2	male	3y	3y	hungary	0	c.ACC	c.ACC	agyria-pachygyria (p>a)	Ag-Pg	0	LIS	1	NA	hypoplasia	H	normal	n	poorly seperated	D	NA	NA	NA	NA	NA	NA	NA	absent	a	not identificable	Aci	NA	37cm	n	41cm at 3y	M	delayed	NA	delayed	1	NA	NA	no seizures, infantile spasms present	IS
i038n	clinical_review	Pubmed	born	23361065	Cushion et al. Brain, 2013	Patient 5	female	0.5m	2weeks	NA	0	c.ACC	c.ACC	diffuse polymicrogyria-like	PMG	0	LIS	0	NA	NA	NA	normal	n	NA	NA	hypoplasia	H	NA	NA	severe	NA	LVD	NA	NA	NA	NA	NA	no microcephal	n	microcephal	M	NA	NA	severe psychomotoric delay	1	NA	NA	absent	a
i039n	clinical_review	Pubmed	born	23361065	Cushion et al. Brain, 2013	Patient 6	male	7y	7y	NA	0	hypoplastic	H	right unilateral focal polymicrogyria-like	PMG	0	NA	NA	NA	hypoplasia	H	mild hypoplasia	H	dysmorphic	D	NA	NA	NA	NA	moderate	enlarged	LVD, fVD	NA	NA	anterior limbs absent	Aci	absent septum pellucidum	NA	NA	no microcephal	n	mild psychomotoric delay	speech delayed: at 7y: simple sentences, moderate learning difficulties	locomotor problems sit at 2.5y, walked with 5, poor coordination	1	NA	NA	absent	a
i040n	clinical_review	Pubmed	born	22633752	Okumura et al. Brain Dev, 2013	NA	female	02m	2m	NA	0	agenesis	c.ACC	agyria:frontal-temporal; pachygyria:parietal	Ag-Pg	0	LIS	0	NA	normal	n	hypoplastic	H	poor differentiated	D	hypoplasia	H	hypoplastic	H	severe	NA	LVD	NA	NA	poor differentiation	Aci	absent bulbs and tracts	32 cm(-0, 73SD)	n	44cm (-2.2SD) 22months	M	NA	no gain of developmental milestones was observed until death	NA	1	NA	NA	epileptic spasms since m8, tonic seizures since 19m	IS, Sz
i041n	clinical_review	Pubmed	born	22948023	Poirier et al. Eur J Hum Genetics, 2013	Patient 2	female	11y	11y	NA	0	moderate hypoplasia	H	bilateral and asymmetrical perisylvian PMG	PsPMG	0	NA	NA	NA	dysplastic	Dsg	NA	NA	dysmorphic	D	NA	NA	NA	NA	NA	NA	NA	NA	NA	NA	NA	NA	NA	NA	44cm (<3rd percentile)	M	NA	poor eyecontact, no language	walk with aid	1	left hemiparesis, hypotonic	H	present with infantile spasms, seizures present	IS, Sz
i042n	clinical_review	Pubmed	born	22948023	Poirier et al. Eur J Hum Genetics, 2013	Patient 1	male	07y6m	7.5y	NA	0	moderate hypoplasia	H	bilateral and asymmetrical perisylvian PMG	PsPMG	0	NA	NA	NA	NA	NA	normal	n	dysmorphic	D	normal	n	NA	NA	NA	NA	NA	NA	NA	NA	NA	NA	NA	NA	70th	n	NA	echolalic language	NA	1	right hemiparesis, hemianopsia	O	focal status epilepticus	fSz
i043n	clinical_review	Pubmed	born	22948023	Poirier et al. Eur J Hum Genetics, 2013	Patient 3	male	1y	1y	NA	0	hypoplasia	H	asymmetrical perisylvian PMG	PsPMG	0	NA	NA	NA	dysplastic	Dsg	severe hypoplasia	H	dysmorphic	D	NA	NA	NA	NA	NA	NA	NA	NA	NA	NA	NA	NA	normal	n	microcephal	M	NA	NA	NA	NA	spasticity, extreme hypotonia	S, H	NA	NA
i044n	clinical_review	Pubmed	born	23317684	Zanni et al. Eur J Pediatr Neurol, 2013	NA	female	3y	3y	caucasian	0	thin and incomplete	p.ACC, H	focal polymicrogyria was evident in the cortex overlying the left insulartemporal and pearietal-occipital regions	PsPMG	0	NA	NA	NA	dysplastic	Dsg	severe hypoplasia	H	abnormally shaped	D	diffuse dysplasia	D	normal	n	enlarged	NA	LVD	NA	NA	hypoplasia of anterior limb	Aci	NA	34.4cm (25-50centile)	n	47cm (10-25centile)	n	NA	3y:one two words	unable to walk independtly	1	spastic diplegia of lower limbs, axial hypotonia with peripheral dystonia, ataxia	S	NA	NA
i045n	clinical_review	Pubmed	born	23528852	Hikita et al. Brain Dev, 2014	NA	female	8y	8y	NA	0	c.ACC	c.ACC	agyria	Ag	0	LIS	0	1	NA	NA	NA	NA	dysmorphic/hypoplastic	D	hypoplastic	H	abnormal rotated	D	enlarged	NA	LVD	absent	a	NA	NA	NA	29cm (-3.5SD)	cM	NA	M	severely retarded mental	poor social interaction	severe	1	NA	NA	infantile seizures	Sz
i046n	clinical_review	Pubmed	born	24392928	Romaniello et al. Dev Med Child Neurol, 2014	Patient 1	female	5y	5y	NA	0	thin	H	pachygyria	Pg	0	NA	NA	NA	mild hypoplasia	H	highly dysmorphic	D	dysmorphic	D	NA	NA	simplified pattern	D	NA	NA	NA	SBH	GMH	ant. limbs could not be identified	Aci	NA	31cm (<3rd)	cM	NA	NA	severe ID	absence of language, main developmental milestones appeared delayed	NA	1	mild ataxia of gait	O	spasmsat 7m	IS
i047n	clinical_review	Pubmed	born	24510153	Kamiya et al. Neurol Sci, 2014	NA	male	1y	1y	NA	0	hypoplasia	H	lissencephaly	Ag-Pg	0	LCH	1	NA	NA	NA	severe hypoplasia	H	dysmorphic/hypoplastic	D	severe hypoplasia	H	NA	NA	NA	NA	NA	NA	NA	NA	NA	NA	NA	NA	microcephal	M	NA	severe	NA	1	NA	NA	present	Sz
i048n	clinical_review	Pubmed	born	24860126	Bahi-Buisson et al. Brain, 2014	LIS_TUB_014	male	4y	4y	NA	NA	hypogeneticCC	H	LIS_sev_Agyria	Ag	0	LCH	1	NA	NA	NA	NA	NA	NA	NA	severe hemisphere dysplasia	D	NA	NA	NA	NA	NA	NA	NA	NA	NA	NA	NA	NA	(-4SD)	M	NA	NA	NA	NA	NA	NA	NA	NA
i049n	clinical_review	Pubmed	born	24860126	Bahi-Buisson et al. Brain, 2014	LIS_TUB_015	male	1y	1y	NA	NA	hypogeneticCC	H	LIS_sev_Agyria	Ag	0	LCH	1	NA	NA	NA	NA	NA	NA	NA	severe hemisphere dysplasia	D	NA	NA	NA	NA	NA	NA	NA	NA	NA	NA	NA	NA	4	M	NA	NA	NA	NA	NA	NA	NA	NA
i050n	clinical_review	Pubmed	born	24860126	Bahi-Buisson et al. Brain, 2014	LIS_TUB_016	female	01y6m	1.5y	NA	NA	hypogeneticCC	H	LIS_sev_Agyria	Ag	0	LIS	0	NA	dysplasia	Dsg	NA	NA	NA	NA	NA	NA	NA	NA	NA	NA	NA	NA	NA	NA	NA	NA	NA	NA	3	M	NA	NA	NA	NA	NA	NA	NA	NA
i051n	clinical_review	Pubmed	born	24860126	Bahi-Buisson et al. Brain, 2014	LIS_TUB_019	male	10y	10y	NA	NA	dysmCC_hypoCC	D	LIS_mod	Ag-Pg	1	LIS	0	NA	mild hypoplasia	H	NA	NA	NA	NA	NA	NA	NA	NA	NA	NA	NA	NA	NA	NA	NA	NA	NA	NA	3	M	NA	NA	NA	NA	NA	NA	NA	NA
i052n	clinical_review	Pubmed	born	24860126	Bahi-Buisson et al. Brain, 2014	LIS_TUB_030	male	11y	11y	NA	NA	dysmCC_hypoCC	D	central_pachy	Pg	0	central_pachy	0	NA	mild hypoplasia	H	NA	NA	NA	NA	NA	NA	NA	NA	NA	NA	NA	NA	NA	NA	NA	NA	NA	NA	2	M	NA	NA	NA	NA	NA	NA	NA	NA
i053n	clinical_review	Pubmed	born	24860126	Bahi-Buisson et al. Brain, 2014	LIS_TUB_031	male	11y	11y	NA	NA	normal	n	central_pachy	Pg	0	central_pachy	0	NA	dysplasia	Dsg	NA	NA	dysmorphic	D	normal	n	NA	NA	NA	NA	NA	NA	NA	NA	NA	NA	NA	NA	3	M	NA	NA	NA	NA	NA	NA	NA	NA
i054n	clinical_review	Pubmed	born	24860126	Bahi-Buisson et al. Brain, 2014	LIS_TUB_032	male	10y	10y	NA	NA	dysmCC_hypoCC	D	central_pachy	Pg	0	central_pachy	0	NA	NA	NA	NA	NA	dysmorphic	D	normal	n	NA	NA	NA	NA	NA	NA	NA	NA	NA	NA	NA	NA	2	M	NA	NA	NA	NA	NA	NA	NA	NA
i055n	clinical_review	Pubmed	born	24860126	Bahi-Buisson et al. Brain, 2014	LIS_TUB_033	female	01y06m	1.5y	NA	NA	normal	n	central_pachy	Pg	0	central_pachy	0	NA	mild hypoplasia	H	NA	NA	malformed dysmorphic	D	NA	NA	NA	NA	NA	NA	NA	NA	NA	NA	NA	NA	NA	NA	5	M	NA	NA	NA	NA	NA	NA	NA	NA
i056n	clinical_review	Pubmed	born	24860126	Bahi-Buisson et al. Brain, 2014	LIS_TUB_034	female	06y05m	6.5y	NA	NA	hypogeneticCC	H	central_pachy	Pg	0	central_pachy	0	NA	hypoplasia	H	NA	NA	malformed dysmorphic	D	normal	n	NA	NA	NA	NA	NA	NA	NA	NA	NA	NA	NA	NA	4	M	NA	NA	NA	NA	NA	NA	NA	NA
i057n	clinical_review	Pubmed	born	24860126	Bahi-Buisson et al. Brain, 2014	LIS_TUB_035	male	6y	6y	NA	NA	normal	n	central_pachy	Pg	0	central_pachy	0	NA	mild hypoplasia	H	NA	NA	malformed dysmorphic	D	NA	NA	NA	NA	NA	NA	NA	NA	NA	NA	NA	NA	NA	NA	3	M	NA	NA	NA	NA	NA	NA	NA	NA
i058n	clinical_review	Pubmed	born	24860126	Bahi-Buisson et al. Brain, 2014	LIS_TUB_044	female	3y	3y	NA	NA	normal	n	central_PMG	PMG	0	central_PMG	0	NA	dysplasia	Dsg	NA	NA	NA	NA	NA	NA	NA	NA	NA	NA	NA	NA	NA	NA	NA	NA	NA	NA	3	M	NA	NA	NA	NA	NA	NA	NA	NA
i059n	clinical_review	Pubmed	born	24860126	Bahi-Buisson et al. Brain, 2014	LIS_TUB_078	female	4y	4y	NA	NA	p.ACC	p.ACC	central_PMG	PMG	0	central_PMG	0	NA	severe dysplasia	Dsg	NA	NA	NA	NA	NA	NA	NA	NA	NA	NA	NA	NA	NA	NA	NA	NA	NA	NA	3	M	NA	NA	NA	NA	NA	NA	NA	NA
i060n	clinical_review	Pubmed	born	24860126	Bahi-Buisson et al. Brain, 2014	LIS_TUB_059	male	4y	4y	NA	NA	p.ACC	p.ACC	simp_gyr	CgS	0	Simp_Gyr	0	NA	NA	NA	NA	NA	NA	NA	normal	n	NA	NA	NA	NA	NA	periventricular non-confluent nodular heterotopia	GMH	NA	NA	NA	NA	NA	2	M	NA	NA	NA	NA	NA	NA	NA	NA
i061n	clinical_review	Pubmed	born	25053001	Shimojima et al. BMC Res Notes, 2014	NA	female	1w	6days	japanese	NA	hypoplasia	H	diffuse pachygyria	Pg	0	LCH	0	NA	hypoplastic	H	NA	NA	NA	NA	NA	NA	NA	NA	enlarged	NA	LVD	NA	NA	NA	NA	NA	31.5 cm (−1.0 SD).	n	2m: 34.0 cm (−3.3 SD),	M	NA	severe dev. delay	NA	1	muscle hypotonia	H	NA	NA
i062n	clinical_review	Pubmed	born	26130693	Oegema et al. Hum Mol Genet, 2015	UW167-3	female	02y01m	2yr1m	NA	0	partial ACC	p.ACC	diffuse irregular gyration and sulcation	O	0	NA	NA	NA	hypoplasia	H	NA	NA	NA	NA	NA	NA	normal	n	moderate	NA	LVD	NA	NA	NA	NA	NA	NA	NA	0 SD	n	NA	no speech	10yr walks with assistance	1	spastic tetraplegia, ataxia	S	Infantile spasms, recurrence of seizures	IS, Sz
i063n	clinical_review	Pubmed	born	26130693	Oegema et al. Hum Mol Genet, 2015	UW168-3	female	04y03m	4yr3m	NA	0	partial ACC	p.ACC	diffuse irregular gyration and sulcation	O	0	NA	NA	NA	hypoplasia	H	NA	NA	NA	NA	NA	NA	normal	n	mild	NA	LVD	NA	NA	NA	NA	deficient falx, bilateral coloboma	NA	NA	<−2.5	M	NA	few single words at 4yr 3m	4yr 3m sitting, not crawling	1	NA	NA	startle sz	Sz
i064n	clinical_review	Pubmed	born	26493046	Yokoi et al. Sci Rep, 2015	NCU_F41	female	3y	3y	NA	0	agenesis	c.ACC	extremely thin cerebral parenchyma hydranencephaly-like severe	O	0	NA	NA	NA	NA	NA	hypoplastic	H	NA	NA	agenesis	A	NA	NA	dilated	NA	LVD	NA	NA	NA	NA	agenesis of the pituitary	29.6 cm (–2.4SD),	cM	NA	NA	NA	NA	NA	NA	spastic tetraplegia, truncal hypotonia	S, H	focal clonic seizures	fSz
i065n	clinical_review	Pubmed	born	26493046	Yokoi et al. Sci Rep, 2015	K3373	male	2y	2y	NA	0	agenesis	c.ACC	argyria, or limited pachygyria	Ag-Pg	0	LIS	0	NA	mild hypoplasia	H	normal	n	dysmorphic	D	NA	NA	NA	NA	dilated	NA	LVD	NA	NA	NA	NA	NA	33 cm (–0.2SD)	n	NA	NA	NA	no eye contact, no speaking	NA	1	spastic tetraplegia	S	epileptic spasms 8m	IS
i066n	clinical_review	Pubmed	born	26294046	Myers et al. Pediatric Neurology, 2015	NA	male	01y07m	19m	NA	0	agenesis	c.ACC	simplified cerebral gyral pattern	CgS	0	NA	NA	NA	severe hypoplasia	H	mildly hypoplastic	H	dysplastic	D	hypoplystic, dysplastic	D	NA	NA	NA	NA	NA	NA	NA	NA	NA	absent olfactory bulbs	<3rd percentile	cM	NA	NA	NA	NA	NA	NA	muscle hypotonia	H	present	Sz
i067n	clinical_review	Pubmed	born	27431206	Bamba et al. Mol Brain, 2016	Patient A	male	0y	0y	NA	NA	agenesis	c.ACC	microlissencephaly	Ag	1	MicroLIS	0	1	NA	NA	hypoplastic	H	hypoplasia	D	hypoplasia	H	NA	NA	NA	NA	NA	NA	NA	NA	NA	NA	NA	NA	microcephal	M	NA	developmental delay	NA	1	NA	NA	present	Sz
i068n	clinical_review	Pubmed	born	27431206	Bamba et al. Mol Brain, 2016	Patient B	male	2y	2y	NA	NA	abnormal	D	agyria-pachygyria (p>a)	Ag-Pg	0	lissencephaly	0	4	NA	NA	normal	n	hypoplasia	D	hypoplasia	H	NA	NA	NA	NA	NA	NA	NA	NA	NA	NA	NA	NA	NA	NA	NA	intellectual delay, word speech at 3y	NA	1	NA	NA	present	Sz
i069n	clinical_review	Pubmed	born	28677066	Romaniello et al. Eur Radiol, 2017	P89815	female	05m	5m	NA	NA	thin, partial agenesis	p.ACC, H	PMG-multi	PMG	0	PMG-multi	0	NA	hypoplasia	H	NA	NA	absent/thin	D	NA	NA	NA	NA	NA	4rd: mildly enlarged	fVD	NA	NA	NA	NA	NA	microcephal	cM	NA	NA	severe ID	NA	NA	1	NA	NA	focal seizures	fSz
i070n	clinical_review	Pubmed	born	28677066	Romaniello et al. Eur Radiol, 2017	P113708 II-1 (proband)	female	22y	22y	NA	NA	thin	H	NA	NA	0	NA	NA	NA	dysplastic	Dsg	NA	NA	absent/thin	D	NA	NA	NA	NA	NA	NA	NA	NA	NA	NA	NA	NA	microcephal	cM	NA	NA	mild	delayed	NA	1	spastic disparesis, ataxia	S	NA	NA
i071n	clinical_review	Pubmed	born	28677066	Romaniello et al. Eur Radiol, 2017	P113708 II-2 (sibling)	female	22y	22y	NA	NA	thin	H	perisylvian-PMG	PsPMG	0	perisylvian-PMG	0	NA	dysplastic	Dsg	NA	NA	absent/thin	D	NA	NA	NA	NA	NA	NA	NA	NA	NA	NA	NA	NA	microcephal	cM	NA	NA	mild	delayed	NA	1	spastic disparesis, ataxia	S	NA	NA
i072n	clinical_review	Pubmed	born	28677066	Romaniello et al. Eur Radiol, 2017	P113708 I-3 (father)	male	52y	52y	NA	NA	thin	H	NA	NA	0	NA	NA	NA	dysplastic	Dsg	NA	NA	absent/thin	D	NA	NA	NA	NA	NA	mildly	fVD	NA	NA	NA	NA	NA	microcephal	cM	NA	NA	mild	delayed	NA	1	spastic disparesis, ataxia	S	NA	NA
i073n	clinical_review	Pubmed	born	28677066	Romaniello et al. Eur Radiol, 2017	P78411	male	04y03m	4yr3m	NA	NA	thin	H	NA	NA	0	NA	NA	NA	NA	NA	normal	n	absent/thin	D	NA	NA	NA	NA	NA	mildly	fVD	NA	NA	NA	NA	NA	normal	n	NA	NA	mild	mildly delayed	NA	1	mild asymmetry of spontaneous arm movements	O	NA	NA
i074n	clinical_review	Pubmed	born	28677066	Romaniello et al. Eur Radiol, 2017	TUB01	male	02y06m	2.5y	NA	NA	agenesis	c.ACC	simp_gyr_occipital	CgS	0	simp_Gyr_occipital	0	NA	hypoplastic, rotated	Dsg	asymmetrical pons	D	absent/thin	D	NA	NA	NA	NA	NA	mildly enlarged	fVD	NA	NA	ALIC (anterior limb of capsule interna, thinned or absent)	Aci	NA	microcephal	cM	NA	NA	severe	delayed	NA	1	spastic tetraparesis	S	focal seizures	fSz
i075n	clinical_review	Pubmed	born	28677066	Romaniello et al. Eur Radiol, 2017	P34016	male	52y	52y	NA	NA	thin	H	NA	NA	0	NA	NA	NA	NA	NA	asymmetrical pons	D	absent/thin	D	NA	NA	NA	NA	NA	NA	NA	NA	NA	ALIC (anterior limb of capsule interna, thinned or absent)	Aci	NA	microcephal	cM	NA	NA	mild	mildly delayed	NA	1	normal	n	west syndrome	IS
i076n	clinical_review	Pubmed	born	28677066	Romaniello et al. Eur Radiol, 2017	P46814 II-1	female	01y08m	20m	NA	NA	thin	H	perisylvian-PMG	PsPMG	0	perisylvian-PMG	0	NA	hypoplastic	H	hypoplastic pons asymmetrical	D	NA	NA	NA	NA	NA	NA	NA	mildly enlarged	fVD	NA	NA	ALIC (anterior limb of capsule interna, thinned or absent)	Aci	NA	microcephal	cM	NA	NA	severe	delayed, no expressive language	sitting 12 m	1	diffuse hypotonia, dystonia-dyskinesia	H	absent	a
i077n	clinical_review	Pubmed	born	28677066	Romaniello et al. Eur Radiol, 2017	P46814 II-2 (ident. Twin sister)	female	01y08m	20m	NA	NA	thin, partial agenesis	p.ACC, H	NA	NA	0	NA	NA	NA	mildly rotated	Dsg	hypoplastic pons asymmetrical	D	absent/thin	D	NA	NA	NA	NA	NA	enlarged	fVD	NA	NA	ALIC (anterior limb of capsule interna, thinned or absent)	Aci	NA	microcephal	cM	NA	NA	severe	delayed, no expressive language	sitting 12 m	1	diffuse hypotonia, dystonia-dyskinesia	H	absent	a
i078n	clinical_review	Pubmed	born	28677066	Romaniello et al. Eur Radiol, 2017	TUB06	female	3y	3y	NA	NA	NA	NA	NA	NA	0	NA	NA	NA	NA	NA	hypoplastic asymetrical	D	NA	NA	NA	NA	NA	NA	NA	NA	NA	NA	NA	ALIC (anterior limb of capsule interna, thinned or absent)	Aci	NA	microcephal	cM	NA	NA	severe	delayed	no sitting or standing	1	diffuse hypotonia, dystonia-dyskinesia	H	west syndrome, seizures	IS, Sz
i079n	clinical_review	Pubmed	born	28677066	Romaniello et al. Eur Radiol, 2017	TUB07	male	03y06m	3.5y	NA	NA	thin	H	focal polymicrogyria was evident in the cortex overlying the left insulartemporal and pearietal-occipital regions	PsPMG	0	central_pachy	1	NA	NA	NA	normal	n	absent/thin	D	NA	NA	NA	NA	NA	NA	NA	NA	NA	ALIC (anterior limb of capsule interna, thinned or absent)	Aci	NA	microcephal	cM	NA	NA	moderate	delayed	NA	1	spastic tetraparesis	S	absent	a
i080n	clinical_review	Pubmed	born	28677066	Romaniello et al. Eur Radiol, 2017	P76111	female	5y	5y	NA	NA	thin	H	NA	NA	0	NA	NA	NA	hypoplastic, rotated	H	hypoplastic	H	absent/thin	D	NA	NA	NA	NA	NA	mildly enlarged	fVD	NA	NA	ALIC (anterior limb of capsule interna, thinned or absent)	Aci	NA	microcephal	cM	NA	NA	severe	delayed, no expressive language, poor social iskills	walking unaided at 30m	1	clumsiness, mild gait ataxia	O	absent	a
i081n	clinical_review	Pubmed	born	28677066	Romaniello et al. Eur Radiol, 2017	21807	male	3y	3y	NA	NA	partial agenesis	p.ACC	perisylvian-PMG	PsPMG	0	NA	0	NA	dysplastic rotated	Dsg	hypoplastic asymetrical	D	absent/thin	D	NA	NA	NA	NA	NA	enlarged	fVD	NA	NA	ALIC (anterior limb of capsule interna, thinned or absent)	Aci	NA	not microcephal	n	NA	NA	severe	severely delayed, Language absent	no sitting or standing	1	NA	NA	myoclonic seizures	Sz
i082n	clinical_review	Pubmed	born	28677066	Romaniello et al. Eur Radiol, 2017	17656	male	11y	11y	NA	NA	partial agenesis	p.ACC	NA	NA	0	NA	NA	NA	dysplastic	Dsg	hypoplastic asymetrical	D	absent/thin	D	NA	NA	NA	NA	NA	mildly enlarged	fVD	NA	NA	ALIC (anterior limb of capsule interna, thinned or absent)	Aci	NA	microcephal	cM	NA	NA	severe	delayed, no expressive language, poor social interaction	NA	1	spastic tetraparesis	S	focal seizures	fSz
i083n	clinical_review	Pubmed	born	29109381	Mencarelli et al. J. Mol. Sci, 2017	NA	female	09y	09y	NA	0	thin	H	cortical dysgenesis with dysmorphic frontal lobes, simplified gyral patterns	CgS	0	NA	NA	NA	hypoplasia	H	pons hypoplasia	pH	hypoplastic, right caudate nucleus and right lentiform nucleus: dysmorphic	D	NA	NA	NA	NA	asymmetic, dilated	NA	LVD	NA	NA	NA	NA	poor development of the sylvian fissure, right hemisphere: decreased thickness of the white matter	NA	NA	1 month: microcephal 41.2 cm, <3rd percentile	M	3 months: severe intellectual disability	developmental delay	NA	NA	hypotonic	H	epileptic seizures	Sz
i084n	clinical_review	this_report	born	NA	Erlangen	Erlangen_757_2016	male	13y07m	NA	german	0	hypoplasia	H	bilateral frontal coarsened brain gyri	NA	NA	NA	NA	NA	hypoplasia	H	NA		NA	NA	NA	NA	hypoplasia	H	dilated	NA	LVD	NA	NA	NA	NA	megacisterna magna	NA	NA	13 years: under 3th percentile; 52 cm	M	delayed	4 years: poor speech, single words; global developmental delay	clumsy wide-based gait pattern, delayed	1	spastic ataxia, hypotonia	S, H	with 6 months: complex focal seizure, blitz-nick-salaam like	fSz
i085n	clinical_review	this_report	born	NA	Erlangen	Erlangen_756_2013	male	11y06m	NA	german	0	hypoplasia	H	mild frontal cortical anomalies	O	NA	absent	NA	NA	NA	NA	NA		dysmorphic	D	massive retrocerebellar chambered arachnoidalcyst (dd megacisterna magna), dandy walker malformation	NA	NA	NA	dilated	NA	LVD	NA	NA	NA	NA	massive retrocerebellar chambered arachnoidalcyst, dandy walker malformation	34cm (not microcephal)	n	4y 25-50th percentile	n	delayed	first words with 3y; with 5y: 100 words	motoric delay: sitting with 12m, crawling with 15m, walking with 02y04m	1	severe hypotonia	H	absent	a
i086n	clinical_review	this_report	born	NA	Erlangen	Erlangen_101_2007	female	09y07m	NA	german	0	agenesis	c.ACC	NA	NA	0	NA	NA	NA	hypoplasia	H	NA		poorly seperated	D	dandy walker	NA	NA	NA	dilated	dilated	LVD, fVD	NA	NA	NA	NA	dandy walker malformation	34cm (not microcephal)	n	9y 50.5cm(10to25percentile)	n	delayed	until 5th month: normal development, 21th month: developmental regression, age of 10y: absent language	statomotoric retardation	1	hypotonia, spasticity	S, H	seizures	Sz
i087f	clinical_review	Pubmed	fetuses	17584854	Poirier et al. Human Mutation, 2007	Patient 4 (F) =Fetus	male	35gw	35gw	NA	0	abnormally thick	D	Agyria	Ag	0	NA	NA	1	abnormal, post agenesis	Dsg	hypoplasia	H	NA	NA	NA	NA	NA	NA	severe	NA	LVD	clusters of heterotopic cells in the cerebellum, inferior olivary nuclei: abnormal, associated with olivary heterotopia	GMH	NA	NA	NA	256g (Brain weight)	n	NA	NA	NA	NA	NA	NA	NA	NA	NA	NA
i088f	clinical_review	Pubmed	fetuses	17584854	Poirier et al. Human Mutation, 2007	Patient 6(F)	male	23gw	23gw	NA	0	agenesis	c.ACC	Agyria	Ag	0	atypical lissencephaly	0	1	hypoplasia	H	hypoplasia	H	abnormal	D	hypoplasia	H	severe hypotrophic	H	severe	NA	LVD	inferior olivary nuclei: abnormal, associated with olivary heterotopia	GMH	NA	NA	olfactory bulb agenesis	50gm<5th	n	NA	NA	NA	NA	NA	NA	NA	NA	NA	NA
i089f	clinical_review	Pubmed	fetuses	17584854	Poirier et al. Human Mutation, 2007	Patient 7(F)	male	26gw	26gw	NA	0	agenesis	c.ACC	Agyria	Ag	0	atypical lissencephaly	0	1	hypoplasia	H	hypoplasia	H	abnormal	D	hypoplasia, agyric	D	severe hypotrophic	H	severe	NA	LVD	inferior olivary nuclei: abnormal, associated with olivary heterotopia	GMH	NA	NA	olfactory bulb agenesis	100gm, 10th	n	NA	NA	NA	NA	NA	NA	NA	NA	NA	NA
i090f	clinical_review	Pubmed	fetuses	18669490	Fallet-Bianco et al. Brain, 2008	(F)_2	male	25gw	25gw	NA	0	c.ACC	c.ACC	Agyria	Ag	0	NA	NA	NA	partial posterior agenesis	Dsg	ventral part: hypoplastic	pH	abnormal and asymmetrical	D	hypoplastic	H	hypoplastic, abnormal folded, malrotated	D	severe	NA	LVD	in left frontal pole, nodules of heterotopic neurons in WM, heterotopic neurons in WM of cerebellar hemispheres+heterotopias in tegmentum, large olivary heterotopias	GMH	internal capsule was identified only on one side	Aci	septum pellucidum were absent	96g (5th perc.)	n	NA	NA	NA	NA	NA	NA	NA	NA	NA	NA
i091f	clinical_review	Pubmed	fetuses	20376468	Lecourtois Acta_Neuropathol, 2010	(F)_1	female	36gw	36gw	NA	0	short and thin	D	pachygyric (p>a)	Pg	0	NA	NA	NA	severe hypoplasia	H	severe hypoplasia	H	hypoplastic, fragmented	D	severe hypoplasia	H	NA	NA	severe	dilated	LVD, fVD	heterotopic olivary neurons in dorsal part of pons and medulla	GMH	NA	NA	olfactory tracts absent	30.5(<3rd centile)	M	NA	NA	NA	NA	NA	NA	NA	NA	NA	NA
i092f	clinical_review	Pubmed	fetuses	20466733	Kumar et al. Hum Mol Genet, 2010	CM-66	NA	21gw	21gw	NA	0	agenesis	c.ACC	Agyria	Ag	0	LCH	0	NA	NA	NA	very small	H	NA	NA	very small	H	hypoplastic	H	severe	NA	LVD	NA	NA	NA	NA	NA	31g, expected 45g	M	NA	NA	NA	NA	NA	NA	NA	NA	NA	NA
i093f	clinical_review	Pubmed	fetuses	24860126	Bahi-Buisson et al. Brain, 2014	LIS_TUB_004_fœtus08	male	23gw	23gw	NA	NA	c.ACC	c.ACC	microLIS	Ag	1	MicroLIS	0	NA	severe dysplasia	Dsg	severe pons hypoplasia	pH	hypoplastic	D	hemisphere dysplasia	D	n	n	NA	NA	NA	present	GMH	NA	NA	agenesis of olfactory bulbs	<3rd	M	NA	NA	NA	NA	NA	NA	NA	NA	NA	NA
i094f	clinical_review	Pubmed	fetuses	24860126	Bahi-Buisson et al. Brain, 2014	LIS_TUB_004_fœtus09	female	25gw	25gw	NA	NA	c.ACC	c.ACC	microLIS	Ag	1	MicroLIS	0	NA	severe hypoplasia	H	severe pons hypoplasia	pH	hypoplastic	D	severe hypoplasia	H	NA	NA	NA	NA	NA	NA	NA	NA	NA	NA	<3rd	M	NA	NA	NA	NA	NA	NA	NA	NA	NA	NA
i095f	clinical_review	Pubmed	fetuses	24860126	Bahi-Buisson et al. Brain, 2014	LIS_TUB_005_foetus01	male	25gw	25gw	NA	NA	p.ACC	p.ACC	microLIS	Ag	1	MicroLIS	0	NA	severe dysplasia	Dsg	severe hypoplasia	H	NA	NA	hemisphere dysplasia	D	NA	NA	NA	NA	NA	Radial columnar heterotopic neurons	GMH	NA	NA	NA	<3rd	M	NA	NA	NA	NA	NA	NA	NA	NA	NA	NA
i096f	clinical_review	Pubmed	fetuses	24860126	Bahi-Buisson et al. Brain, 2014	LIS_TUB_003_ fœtus18	male	24.3gw	24.3gw	NA	NA	c.ACC	c.ACC	microLIS	Ag	1	MicroLIS	0	NA	severe hypoplasia	H	severe pons hypoplasia	pH	hypoplastic	D	severe hypoplasia	H	NA	NA	NA	NA	NA	present	GMH	NA	NA	NA	<3rd	M	NA	NA	NA	NA	NA	NA	NA	NA	NA	NA
i097f	clinical_review	Pubmed	fetuses	24860126	Bahi-Buisson et al. Brain, 2014	LIS_TUB_002_ fœtus20	female	24gw	24gw	NA	NA	c.ACC	c.ACC	microLIS	Ag	1	MicroLIS	0	NA	severe hypoplasia	H	severe pons hypoplasia	pH	NA	NA	moderate hypoplasia	H	n	n	NA	NA	NA	Radial columnar heterotopic neurons	GMH	NA	NA	absent olfactory bulbs	<3rd	M	NA	NA	NA	NA	NA	NA	NA	NA	NA	NA
i098f	clinical_review	Pubmed	fetuses	24860126	Bahi-Buisson et al. Brain, 2014	LIS_TUB_080_ fœtus24	female	23.3gw	23.3gw	NA	NA	c.ACC	c.ACC	microLIS	Ag	1	MicroLIS	0	NA	severe hypoplasia	H	severe pons hypoplasia	pH	NA	NA	severe hypoplasia	H	NA	NA	NA	NA	NA	absent	a	NA	NA	NA	<3rd	M	NA	NA	NA	NA	NA	NA	NA	NA	NA	NA
i099f	clinical_review	Pubmed	fetuses	24860126	Bahi-Buisson et al. Brain, 2014	LIS_TUB_079_ fœtus25	male	25gw	25gw	NA	NA	c.ACC	c.ACC	microLIS	Ag	1	MicroLIS	0	NA	severe dysplasia	Dsg	severe pons hypoplasia	pH	NA	NA	severe hemisphere dysplasia	D	NA	NA	NA	NA	NA	dispersed heterotopic neurons	GMH	NA	NA	NA	<3rd	M	NA	NA	NA	NA	NA	NA	NA	NA	NA	NA
i100f	clinical_review	Pubmed	fetuses	24860126	Bahi-Buisson et al. Brain, 2014	LIS_TUB_017 fœtus02	male	29gw	29gw	NA	NA	c.ACC	c.ACC	LIS_sev_Agyria	Ag	0	LIS	0	NA	mild hypoplasia	H	mild pons hypoplasia	pH	NA	NA	NA	NA	NA	NA	NA	NA	NA	NA	NA	NA	NA	NA	<5rd	n	NA	NA	NA	NA	NA	NA	NA	NA	NA	NA
i101f	clinical_review	Pubmed	fetuses	24860126	Bahi-Buisson et al. Brain, 2014	LIS_TUB_018_ fœtus10	female	28gw	28gw	NA	NA	c.ACC	c.ACC	LIS_sev_Agyria	Ag	0	LIS	0	NA	mild hypoplasia	H	mild pons hypoplasia	pH	NA	NA	NA	NA	NA	NA	NA	NA	NA	NA	NA	NA	NA	NA	<5rd	n	NA	NA	NA	NA	NA	NA	NA	NA	NA	NA
i102f	clinical_review	Pubmed	fetuses	24860126	Bahi-Buisson et al. Brain, 2014	LIS_TUB_012_ fœtus22	female	37.8gw	37.8gw	NA	NA	dysmCC_hypoCC	D	LIS_sev_Agyria	Ag	0	LIS	0	NA	severe hypoplasia	H	severe hypoplasia	H	NA	NA	severe hypoplasia	H	n	n	NA	NA	NA	Nodular heterotopia	GMH	NA	NA	NA	<5rd	n	NA	NA	NA	NA	NA	NA	NA	NA	NA	NA
i103f	clinical_review	Pubmed	fetuses	24860126	Bahi-Buisson et al. Brain, 2014	LIS_TUB_011_ fœtus23	male	32gw	32gw	NA	NA	c.ACC	c.ACC	LCH_sev	Ag-Pg	1	LCH	0	NA	severe hypoplasia	H	severe hypoplasia	H	NA	NA	severe hypoplasia	H	NA	NA	NA	NA	NA	NA	NA	NA	NA	NA	<5rd	n	NA	NA	NA	NA	NA	NA	NA	NA	NA	NA
i104f	clinical_review	Pubmed	fetuses	24860126	Bahi-Buisson et al. Brain, 2014	LIS_TUB_043_foetus11	male	23gw	23gw	NA	NA	c.ACC	c.ACC	central_PMG	PMG	0	NA	NA	NA	mild vermian hypoplasia	H	NA	NA	n	n	normal	n	NA	NA	NA	NA	NA	present	GMH	NA	NA	unilateral agenesis of olfactory bulbs	<10rd	n	NA	NA	NA	NA	NA	NA	NA	NA	NA	NA
i105f	clinical_review	Pubmed	fetuses	24860126	Bahi-Buisson et al. Brain, 2014	LIS_TUB_053_foetus21	female	24.5gw	24.5gw	NA	NA	c.ACC	c.ACC	generalized PMG	PMG	0	generalized PMG	0	NA	severe dysplasia	Dsg	NA	NA	hypoplastic	D	severe hemisphere dysplasia	D	dysmorphic	D	NA	NA	NA	Radial columnar heterotopic neurons, olivar heterotopia	GMH	NA	NA	agenesis of olfactory bulbs	<5rd	n	NA	NA	NA	NA	NA	NA	NA	NA	NA	NA
i106f	clinical_review	Pubmed	fetuses	25059107	Fallet-Bianco et al. Acta Neuropathol Commun, 2014	LIS_TUB_081_ fœtus26	male	26gw	26gw	NA	NA	c.ACC	c.ACC	NA	NA	NA	NA	NA	NA	NA	NA	severe pons hypoplasia	pH	NA	NA	severe hypoplasia and dysplasia	D	NA	NA	NA	NA	NA	dispersed heterotopic neurons	GMH	NA	NA	NA	<3rd p	M	NA	NA	NA	NA	NA	NA	NA	NA	NA	NA
i107n	database	denovo-db	born	NA	de Ligt et al. N Engl J Med, 2012	Trio 7	female	04y06m	04y06m	NA	NA	thin	NA	NA	NA	NA	NA	NA	NA	NA	NA	small pons	pH	NA	NA	mild atrophy	H	NA	NA	NA	NA	NA	NA	NA	NA	NA	NA	NA	NA	46 cm (<-2.5 SD) age 4.5	NA	intellectual disability	At three years and three months she spoke with two word sentences	NA	NA	NA	NA	NA	NA
i108n	database	denovo-db	born	NA	Helbig et al. Genet Med, 2016	93	NA	NA	NA	NA	NA	NA	NA	NA	NA	NA	NA	NA	NA	NA	NA	NA	NA	NA	NA	NA	NA	NA	NA	NA	NA	NA	NA	NA	NA	NA	NA	NA	NA	NA	NA	NA	NA	NA	NA	NA	NA	generalized epilepsy, infantile onset	Sz
i109n	database	denovo-db	born	NA	Iossifov et al. Nature, 2014	11724	male	NA	NA	NA	NA	NA	NA	NA	NA	NA	NA	NA	NA	NA	NA	NA	NA	NA	NA	NA	NA	NA	NA	NA	NA	NA	NA	NA	NA	NA	NA	NA	NA	NA	NA	NA	Autistic spectrum disorder	NA	NA	NA	NA	NA	NA
i110n	database	denovo-db	born	NA	Lelieveld et al. Nat Neurosci, 2016	316	NA	NA	NA	NA	NA	NA	NA	NA	NA	NA	NA	NA	NA	NA	NA	NA	NA	NA	NA	NA	NA	NA	NA	NA	NA	NA	NA	NA	NA	NA	NA	NA	NA	NA	NA	intellectual disability	NA	NA	NA	NA	NA	NA	NA
i111n	database	ClinVar	born	NA	NA	NA	NA	NA	NA	NA	NA	NA	NA	NA	NA	NA	NA	NA	NA	NA	NA	NA	NA	NA	NA	NA	NA	NA	NA	NA	NA	NA	NA	NA	NA	NA	NA	NA	NA	NA	NA	NA	NA	NA	NA	NA	NA	NA	NA
i112n	database	ClinVar	born	NA	NA	NA	NA	NA	NA	NA	NA	NA	NA	NA	NA	NA	NA	NA	NA	NA	NA	NA	NA	NA	NA	NA	NA	NA	NA	NA	NA	NA	NA	NA	NA	NA	NA	NA	NA	NA	NA	NA	NA	NA	NA	NA	NA	NA	NA
i113n	database	ClinVar	born	NA	Posey et al. Genet Med, 2016	NA	NA	NA	NA	NA	NA	NA	NA	NA	NA	NA	NA	NA	NA	NA	NA	NA	NA	NA	NA	NA	NA	NA	NA	NA	NA	NA	NA	NA	NA	NA	NA	NA	NA	NA	NA	NA	NA	NA	NA	NA	NA	NA	NA
i114n	database	ClinVar	born	NA	NA	NA	NA	NA	NA	NA	NA	NA	NA	NA	NA	NA	NA	NA	NA	NA	NA	NA	NA	NA	NA	NA	NA	NA	NA	NA	NA	NA	NA	NA	NA	NA	NA	NA	NA	NA	NA	NA	NA	NA	NA	NA	NA	NA	NA
i115n	database	ClinVar	born	NA	NA	NA	NA	NA	NA	NA	NA	NA	NA	NA	NA	NA	NA	NA	NA	NA	NA	NA	NA	NA	NA	NA	NA	NA	NA	NA	NA	NA	NA	NA	NA	NA	NA	NA	NA	NA	NA	NA	NA	NA	NA	NA	NA	NA	NA
i116n	database	ClinVar	born	NA	NA	NA	NA	NA	NA	NA	NA	NA	NA	NA	NA	NA	NA	NA	NA	NA	NA	NA	NA	NA	NA	NA	NA	NA	NA	NA	NA	NA	NA	NA	NA	NA	NA	NA	NA	NA	NA	NA	NA	NA	NA	NA	NA	NA	NA
i117n	database	ClinVar	born	NA	NA	NA	NA	NA	NA	NA	NA	NA	NA	NA	NA	NA	NA	NA	NA	NA	NA	NA	NA	NA	NA	NA	NA	NA	NA	NA	NA	NA	NA	NA	NA	NA	NA	NA	NA	NA	NA	NA	NA	NA	NA	NA	NA	NA	NA
i118n	database	ClinVar	born	NA	NA	NA	NA	NA	NA	NA	NA	NA	NA	NA	NA	NA	NA	NA	NA	NA	NA	NA	NA	NA	NA	NA	NA	NA	NA	NA	NA	NA	NA	NA	NA	NA	NA	NA	NA	NA	NA	NA	NA	NA	NA	NA	NA	NA	NA
i119n	database	ClinVar	born	NA	NA	NA	NA	NA	NA	NA	NA	NA	NA	NA	NA	NA	NA	NA	NA	NA	NA	NA	NA	NA	NA	NA	NA	NA	NA	NA	NA	NA	NA	NA	NA	NA	NA	NA	NA	NA	NA	NA	NA	NA	NA	NA	NA	NA	NA
i120n	database	ClinVar	born	NA	NA	NA	NA	NA	NA	NA	NA	NA	NA	NA	NA	NA	NA	NA	NA	NA	NA	NA	NA	NA	NA	NA	NA	NA	NA	NA	NA	NA	NA	NA	NA	NA	NA	NA	NA	NA	NA	NA	NA	NA	NA	NA	NA	NA	NA
i121n	database	ClinVar	born	NA	NA	NA	NA	NA	NA	NA	NA	NA	NA	NA	NA	NA	NA	NA	NA	NA	NA	NA	NA	NA	NA	NA	NA	NA	NA	NA	NA	NA	NA	NA	NA	NA	NA	NA	NA	NA	NA	NA	NA	NA	NA	NA	NA	NA	NA
i122n	database	ClinVar	born	NA	NA	NA	NA	NA	NA	NA	NA	NA	NA	NA	NA	NA	NA	NA	NA	NA	NA	NA	NA	NA	NA	NA	NA	NA	NA	NA	NA	NA	NA	NA	NA	NA	NA	NA	NA	NA	NA	NA	NA	NA	NA	NA	NA	NA	NA
i123n	database	ClinVar	born	NA	NA	NA	NA	NA	NA	NA	NA	NA	NA	NA	NA	NA	NA	NA	NA	NA	NA	NA	NA	NA	NA	NA	NA	NA	NA	NA	NA	NA	NA	NA	NA	NA	NA	NA	NA	NA	NA	NA	NA	NA	NA	NA	NA	NA	NA
i124n	database	ClinVar	born	NA	NA	NA	NA	NA	NA	NA	NA	NA	NA	NA	NA	NA	NA	NA	NA	NA	NA	NA	NA	NA	NA	NA	NA	NA	NA	NA	NA	NA	NA	NA	NA	NA	NA	NA	NA	NA	NA	NA	NA	NA	NA	NA	NA	NA	NA
i125n	database	ClinVar	born	NA	NA	NA	NA	NA	NA	NA	NA	NA	NA	NA	NA	NA	NA	NA	NA	NA	NA	NA	NA	NA	NA	NA	NA	NA	NA	NA	NA	NA	NA	NA	NA	NA	NA	NA	NA	NA	NA	NA	NA	NA	NA	NA	NA	NA	NA
i126n	database	ClinVar	born	NA	NA	NA	NA	NA	NA	NA	NA	NA	NA	NA	NA	NA	NA	NA	NA	NA	NA	NA	NA	NA	NA	NA	NA	NA	NA	NA	NA	NA	NA	NA	NA	NA	NA	NA	NA	NA	NA	NA	NA	NA	NA	NA	NA	NA	NA
i127n	database	ClinVar	born	NA	NA	NA	NA	NA	NA	NA	NA	NA	NA	NA	NA	NA	NA	NA	NA	NA	NA	NA	NA	NA	NA	NA	NA	NA	NA	NA	NA	NA	NA	NA	NA	NA	NA	NA	NA	NA	NA	NA	NA	NA	NA	NA	NA	NA	NA
i128n	database	ClinVar	born	NA	Alby et al. Birth Defects Res A Clin Mol Teratol, 2016	NA	NA	NA	NA	NA	NA	NA	NA	NA	NA	NA	NA	NA	NA	NA	NA	NA	NA	NA	NA	NA	NA	NA	NA	NA	NA	NA	NA	NA	NA	NA	NA	NA	NA	NA	NA	NA	NA	NA	NA	NA	NA	NA	NA
i129n	database	ClinVar	born	NA	NA	NA	NA	NA	NA	NA	NA	NA	NA	NA	NA	NA	NA	NA	NA	NA	NA	NA	NA	NA	NA	NA	NA	NA	NA	NA	NA	NA	NA	NA	NA	NA	NA	NA	NA	NA	NA	NA	NA	NA	NA	NA	NA	NA	NA
i130n	database	ClinVar	born	NA	NA	NA	NA	NA	NA	NA	NA	NA	NA	NA	NA	NA	NA	NA	NA	NA	NA	NA	NA	NA	NA	NA	NA	NA	NA	NA	NA	NA	NA	NA	NA	NA	NA	NA	NA	NA	NA	NA	NA	NA	NA	NA	NA	NA	NA
i131n	database	ClinVar	born	NA	NA	NA	NA	NA	NA	NA	NA	NA	NA	NA	NA	NA	NA	NA	NA	NA	NA	NA	NA	NA	NA	NA	NA	NA	NA	NA	NA	NA	NA	NA	NA	NA	NA	NA	NA	NA	NA	NA	NA	NA	NA	NA	NA	NA	NA
i132n	database	ClinVar	born	NA	NA	NA	NA	NA	NA	NA	NA	NA	NA	NA	NA	NA	NA	NA	NA	NA	NA	NA	NA	NA	NA	NA	NA	NA	NA	NA	NA	NA	NA	NA	NA	NA	NA	NA	NA	NA	NA	NA	NA	NA	NA	NA	NA	NA	NA
i133n	database	ClinVar	born	NA	NA	NA	NA	NA	NA	NA	NA	NA	NA	NA	NA	NA	NA	NA	NA	NA	NA	NA	NA	NA	NA	NA	NA	NA	NA	NA	NA	NA	NA	NA	NA	NA	NA	NA	NA	NA	NA	NA	NA	NA	NA	NA	NA	NA	NA
i134n	database	ClinVar	born	NA	NA	NA	NA	NA	NA	NA	NA	NA	NA	NA	NA	NA	NA	NA	NA	NA	NA	NA	NA	NA	NA	NA	NA	NA	NA	NA	NA	NA	NA	NA	NA	NA	NA	NA	NA	NA	NA	NA	NA	NA	NA	NA	NA	NA	NA
i135n	database	ClinVar	born	NA	NA	NA	NA	NA	NA	NA	NA	NA	NA	NA	NA	NA	NA	NA	NA	NA	NA	NA	NA	NA	NA	NA	NA	NA	NA	NA	NA	NA	NA	NA	NA	NA	NA	NA	NA	NA	NA	NA	NA	NA	NA	NA	NA	NA	NA
i136n	database	ClinVar	born	NA	NA	NA	NA	NA	NA	NA	NA	NA	NA	NA	NA	NA	NA	NA	NA	NA	NA	NA	NA	NA	NA	NA	NA	NA	NA	NA	NA	NA	NA	NA	NA	NA	NA	NA	NA	NA	NA	NA	NA	NA	NA	NA	NA	NA	NA
i137n	database	ClinVar	born	NA	NA	NA	NA	NA	NA	NA	NA	NA	NA	NA	NA	NA	NA	NA	NA	NA	NA	NA	NA	NA	NA	NA	NA	NA	NA	NA	NA	NA	NA	NA	NA	NA	NA	NA	NA	NA	NA	NA	NA	NA	NA	NA	NA	NA	NA
i138n	database	ClinVar	born	NA	NA	NA	NA	NA	NA	NA	NA	NA	NA	NA	NA	NA	NA	NA	NA	NA	NA	NA	NA	NA	NA	NA	NA	NA	NA	NA	NA	NA	NA	NA	NA	NA	NA	NA	NA	NA	NA	NA	NA	NA	NA	NA	NA	NA	NA
i139n	database	ClinVar	born	NA	NA	NA	NA	NA	NA	NA	NA	NA	NA	NA	NA	NA	NA	NA	NA	NA	NA	NA	NA	NA	NA	NA	NA	NA	NA	NA	NA	NA	NA	NA	NA	NA	NA	NA	NA	NA	NA	NA	NA	NA	NA	NA	NA	NA	NA
i140n	database	ClinVar	born	NA	NA	NA	NA	NA	NA	NA	NA	NA	NA	NA	NA	NA	NA	NA	NA	NA	NA	NA	NA	NA	NA	NA	NA	NA	NA	NA	NA	NA	NA	NA	NA	NA	NA	NA	NA	NA	NA	NA	NA	NA	NA	NA	NA	NA	NA
i141n	database	ClinVar	born	NA	NA	NA	NA	NA	NA	NA	NA	NA	NA	NA	NA	NA	NA	NA	NA	NA	NA	NA	NA	NA	NA	NA	NA	NA	NA	NA	NA	NA	NA	NA	NA	NA	NA	NA	NA	NA	NA	NA	NA	NA	NA	NA	NA	NA	NA
i142n	database	ClinVar	born	NA	NA	NA	NA	NA	NA	NA	NA	NA	NA	NA	NA	NA	NA	NA	NA	NA	NA	NA	NA	NA	NA	NA	NA	NA	NA	NA	NA	NA	NA	NA	NA	NA	NA	NA	NA	NA	NA	NA	NA	NA	NA	NA	NA	NA	NA
i143n	database	ClinVar	born	NA	NA	NA	NA	NA	NA	NA	NA	NA	NA	NA	NA	NA	NA	NA	NA	NA	NA	NA	NA	NA	NA	NA	NA	NA	NA	NA	NA	NA	NA	NA	NA	NA	NA	NA	NA	NA	NA	NA	NA	NA	NA	NA	NA	NA	NA
i144n	database	ClinVar	born	NA	NA	NA	NA	NA	NA	NA	NA	NA	NA	NA	NA	NA	NA	NA	NA	NA	NA	NA	NA	NA	NA	NA	NA	NA	NA	NA	NA	NA	NA	NA	NA	NA	NA	NA	NA	NA	NA	NA	NA	NA	NA	NA	NA	NA	NA
i145n	database	ClinVar	born	NA	NA	NA	NA	NA	NA	NA	NA	NA	NA	NA	NA	NA	NA	NA	NA	NA	NA	NA	NA	NA	NA	NA	NA	NA	NA	NA	NA	NA	NA	NA	NA	NA	NA	NA	NA	NA	NA	NA	NA	NA	NA	NA	NA	NA	NA
i146n	database	ClinVar	born	NA	NA	NA	NA	NA	NA	NA	NA	NA	NA	NA	NA	NA	NA	NA	NA	NA	NA	NA	NA	NA	NA	NA	NA	NA	NA	NA	NA	NA	NA	NA	NA	NA	NA	NA	NA	NA	NA	NA	NA	NA	NA	NA	NA	NA	NA
i147n	database	ClinVar	born	NA	NA	NA	NA	NA	NA	NA	NA	NA	NA	NA	NA	NA	NA	NA	NA	NA	NA	NA	NA	NA	NA	NA	NA	NA	NA	NA	NA	NA	NA	NA	NA	NA	NA	NA	NA	NA	NA	NA	NA	NA	NA	NA	NA	NA	NA
i148n	database	ClinVar	born	NA	NA	NA	NA	NA	NA	NA	NA	NA	NA	NA	NA	NA	NA	NA	NA	NA	NA	NA	NA	NA	NA	NA	NA	NA	NA	NA	NA	NA	NA	NA	NA	NA	NA	NA	NA	NA	NA	NA	NA	NA	NA	NA	NA	NA	NA
i149n	database	ClinVar	born	NA	NA	NA	NA	NA	NA	NA	NA	NA	NA	NA	NA	NA	NA	NA	NA	NA	NA	NA	NA	NA	NA	NA	NA	NA	NA	NA	NA	NA	NA	NA	NA	NA	NA	NA	NA	NA	NA	NA	NA	NA	NA	NA	NA	NA	NA
i150n	database	ClinVar	born	NA	NA	NA	NA	NA	NA	NA	NA	NA	NA	NA	NA	NA	NA	NA	NA	NA	NA	NA	NA	NA	NA	NA	NA	NA	NA	NA	NA	NA	NA	NA	NA	NA	NA	NA	NA	NA	NA	NA	NA	NA	NA	NA	NA	NA	NA
i151n	database	ClinVar	born	NA	NA	NA	NA	NA	NA	NA	NA	NA	NA	NA	NA	NA	NA	NA	NA	NA	NA	NA	NA	NA	NA	NA	NA	NA	NA	NA	NA	NA	NA	NA	NA	NA	NA	NA	NA	NA	NA	NA	NA	NA	NA	NA	NA	NA	NA
i152n	database	ClinVar	born	NA	NA	NA	NA	NA	NA	NA	NA	NA	NA	NA	NA	NA	NA	NA	NA	NA	NA	NA	NA	NA	NA	NA	NA	NA	NA	NA	NA	NA	NA	NA	NA	NA	NA	NA	NA	NA	NA	NA	NA	NA	NA	NA	NA	NA	NA
i153n	database	DECIPHER	born	NA	NA	257960	female	NA	NA	NA	NA	hypoplasia	H	NA	NA	NA	NA	NA	NA	NA	NA	NA	NA	NA	NA	NA	NA	NA	NA	NA	NA	NA	NA	NA	NA	NA	NA	NA	NA	NA	NA	NA	global developmental delay	NA	1	Hypotonia	H	NA	NA
i154n	database	DECIPHER	born	NA	NA	265425	female	NA	NA	NA	NA	NA	NA	NA	NA	NA	NA	NA	NA	NA	NA	NA	NA	NA	NA	NA	NA	NA	NA	NA	NA	NA	NA	NA	NA	NA	NA	NA	NA	NA	NA	NA	profound intellectual disability	NA	1	NA	NA	generalized myoclonic/tonic-clonic seizures	Sz
i155n	database	DECIPHER	born	NA	NA	269057	female	NA	NA	NA	NA	NA	NA	NA	NA	NA	NA	NA	NA	NA	NA	NA	NA	NA	NA	NA	NA	NA	NA	NA	NA	NA	NA	NA	NA	NA	NA	NA	NA	microcephal	M	NA	delayed speech and language development, global developmental delay	NA	1	NA	NA	NA	NA
i156n	database	DECIPHER	born	NA	NA	273321	female	NA	NA	NA	NA	hypoplasia	H	NA	NA	NA	NA	NA	NA	agenesis	A	hypoplasia	H	NA	NA	NA	NA	NA	NA	NA	NA	NA	NA	NA	NA	NA	abnormality of thalmus morphology	microcephal	NA	NA	NA	NA	NA	NA	NA	NA	NA	NA	NA
i157n	database	DECIPHER	born	NA	NA	279083	female	NA	NA	NA	NA	agenesis	c.ACC	polymicrogyria, lissencephaly	NA	NA	NA	NA	NA	hypoplasia	H	abnormal	D	NA	NA	hypoplasia	H	NA	NA	NA	NA	NA	NA	NA	NA	NA	NA	NA	NA	NA	NA	NA	profound intellectual disability, severe global developmental delay	NA	1	NA	NA	NA	NA
i158n	database	DECIPHER	born	NA	NA	283618	male	NA	NA	NA	NA	hypoplasia	H	NA	NA	NA	NA	NA	NA	NA	NA	NA	NA	NA	NA	NA	NA	NA	NA	NA	NA	NA	NA	NA	NA	NA	NA	NA	NA	NA	NA	NA	moderate intellectual disability, mild global developmental delay	NA	1	NA	NA	NA	NA
i159n	database	DECIPHER	born	NA	NA	285013	female	NA	NA	NA	NA	NA	NA	NA	NA	NA	NA	NA	NA	NA	NA	NA	NA	NA	NA	NA	NA	NA	NA	NA	NA	NA	NA	NA	NA	NA	cerebral hypomyelination	NA	NA	microcephal	M	NA	severe global developmental delay	NA	1	NA	NA	seizures	Sz
i160n	database	DECIPHER	born	NA	NA	285646	male	NA	NA	NA	NA	agenesis	c.ACC	NA	NA	NA	NA	NA	NA	NA	NA	NA	NA	NA	NA	NA	NA	NA	NA	NA	NA	NA	NA	NA	NA	NA	NA	NA	NA	microcephal	M	NA	severe global developmental delay	NA	1	NA	NA	NA	NA
i161n	database	DECIPHER	born	NA	NA	286470	female	NA	NA	NA	NA	partial agenesis	p.ACC	NA	NA	NA	NA	NA	NA	NA	NA	NA	NA	NA	NA	dysplasia	D	NA	NA	NA	NA	NA	NA	NA	NA	NA	NA	NA	NA	microcephal	M	NA	global developmental delay	NA	1	NA	NA	NA	NA
i162n	database	DECIPHER	born	NA	NA	350470	male	NA	NA	NA	NA	NA	NA	NA	NA	NA	NA	NA	NA	NA	NA	NA	NA	NA	NA	NA	NA	NA	NA	NA	NA	NA	NA	NA	NA	NA	NA	NA	NA	microcephal	M	NA	global developmental delay	NA	1	NA	NA	NA	NA
i163n	database	Clinvar	born	29706646	Wiszniewski et al. Eur J Hum Genet, 2018	40913IMID	male	NA	NA	NA	NA	hypoplastic	H	NA	NA	NA	NA	NA	NA	NA	H	NA	NA	NA	NA	hypoplasia	H	NA	NA	NA	NA	NA	heterotopy	GMH	NA	NA	NA	NA	NA	NA	NA	NA	developmental delay	NA	1	NA	NA	present	Sz
i164n	clinical_review	Pubmed	born	29907476	Sato et al Brain Dev, 2018	III-1	female	10m	10m	NA	NA	hypoplasia	H	occipital polymicrogyria	PMG	NA	NA	NA	NA	NA	NA	dysplastic	D	non-separative basal gagnlia	D	hypoplasia	H	NA	NA	NA	NA	NA	NA	NA	dysgenesis of anterior limbs of internal capsules	Aci	porencephaly	NA	NA	45.0 cm (-0.1 SD)	n	NA	simple two-word sentences at three years	psychomotor retardation, She acquired independent gait 3 years of age	1	extremely floppy at 4months, pyradmidal signs (accelerated deep tendon reflex, positive Babinski sign and ankle clonus, hypotonia without muscle weakness, mild dysmetria)	H	tonic convulsion 7-9x/day	Sz
i165n	database	ClinVar	born	NA	NA	NA	NA	NA	NA	NA	NA	NA	NA	NA	NA	NA	NA	NA	NA	NA	NA	NA	NA	NA	NA	NA	NA	NA	NA	NA	NA	NA	NA	NA	NA	NA	NA	NA	NA	NA	NA	NA	NA	NA	NA	NA	NA	NA	NA
i166n	database	ClinVar	born	NA	NA	NA	NA	NA	NA	NA	NA	NA	NA	NA	NA	NA	NA	NA	NA	NA	NA	NA	NA	NA	NA	NA	NA	NA	NA	NA	NA	NA	NA	NA	NA	NA	NA	NA	NA	NA	NA	NA	NA	NA	NA	NA	NA	NA	NA
[truncated: 47 more columns]

## Sheet: abbreviations_and_HPO_terms
group	abbreviations	full_term	HPO_ID	HPO_DescriptionandComment	HPO_note	terms_from_literature/notes
HPO_corpus_callosum	H	Hypoplasia of the corpus callosum	HP:0002079	Underdevelopment of the corpus callosum. (Comment: The corpus callosum appears thin in midline views of the brain in neuroradiological images.)	releases/2018-07-25	"thin", "hypogeneticCC", "splenium hypoplastic", "hypoplasia", "hypoplastic", "moderate hypoplasia", "mild hypoplasia"
HPO_corpus_callosum	D	Dysplastic corpus callosum	HP:0006989	Dysplasia and dysgenesis of the corpus callosum are nonspecific descriptions that imply defective development of the corpus callosum. The term dysplasia is applied when the morphology of the corpus callosum is altered as a congenital trait. For instance, the corpus callosum may be hump-shaped, kinked, or a striped corpus callosum that lacks an anatomically distinct genu and splenium.	releases/2018-07-25	"abnormal", "abnormal shape", "dysmorphic", "abnormally thick", "short and thin", "dysmCC_HypoCC", "dysmorphic, small rostrum-genu"
HPO_corpus_callosum	p.ACC	Partial agenesis of the corpus callosum	HP:0001338	A partial failure of the development of the corpus callosum.	releases/2018-07-25	"thin, partial posterior agenesis", "agenesis of splenium", "partial agenesis", "posterior agenesis", "nearly complete agenesis", "p.ACC", "partial ACC"
HPO_corpus_callosum	c.ACC	Agenesis of the corpus callosum	HP:0001274	Absence of the corpus callosum as a result of the failure of the corpus callosum to develop, which can be the result of a failure in any one of the multiple steps of callosal development including cellular proliferation and migration, axonal growth or glial patterning at the midline.	releases/2018-07-25	"c.ACC", "agenesis"
HPO_corpus_callosum	p.ACC, H	Partial agenesis of the corpus callosum, Hypoplasia of the corpus callosum	HP:0001338, HP:0002079	A partial failure of the development of the corpus callosum. (NA), Underdevelopment of the corpus callosum. (Comment: The corpus callosum appears thin in midline views of the brain in neuroradiological images.)	releases/2018-07-25	"thin, partial posterior agenesis", "thin, rostrum absent, splenium, hypoplastic", "thin and incomplete", "thin, partial agenesis"
HPO_corpus_callosum	n	no Abnormal corpus callosum morphology	-HP:0001273	[Absence of] Abnormality of the corpus callosum. (Comment: The corpus callosum, a broad thick band of nerve fibers that connects the right and left cerebral hemispheres, is the largest white matter structure in the brain. This finding can be demonstrated by cerebral magenetic resonance tomography. The corpus callosum structurally consists of 4 major anatomic features including the rostrum, genu, …	LOVD	"normal"
HPO_cortical_gyration	Pg	Pachygyria	HP:0001302	A congenital abnormality of the cerebral hemisphere chacterized by unusually thick gyrations (convolutions) of the cerebral cortex. (NA)	releases/2018-07-25	"pachygyria", "perisylvian pachygyria", "posterior pachygyria", "pachygyric", "diffuse pachygyria", "central_pachy", "pachygyria and dysplasia at the temporal level and around the rolandic sulcus", "pachygyria at the temporal level and around the rolandic sulcus"
HPO_cortical_gyration	PMG	Polymicrogyria	HP:0002126	A congenital abnormality of the cerebral hemisphere characterized by an excessive number of small gyri (convolutions) on the surface of the brain. (Comment: Polymicrogyria, one of the most common malformations of cortical development, is characterized histologically by the appearance of an excessive number of small cortical folds, often fused together, with disordered cortical lamination.)	releases/2018-07-25	"diffuse polymicrogyria-like", "right unilateral focal polymicrogyria-like", "PMG-multi", "central_PMG", "generalized PMG", "occipital polymicrogyria"
HPO_cortical_gyration	PsPMG	Perisylvian polymicrogyria	HP:0012650	An excessive number of small gyri (convolutions) on the surface of the brain in the region surrounding the sylvian fissures. (NA)	releases/2018-07-25	"perisylvian polymicrogyria", "bilateral and asymmetrical perisylvian PMG", "asymmetrical perisylvian PMG", "focal polymicrogyria was evident in the cortex overlying the left insulartemporal and pearietal-occipital regions", "perisylvian-PMG"
HPO_cortical_gyration	CgS	Cortical gyral simplification	HP:0009879	An abnormal reduction of the number and complexity of the pattern of gyrations of the cerebral cortex. (NA)	releases/2018-07-25	"symplified gyral pattern", "simp_gyr", "simplified cerebral gyral pattern", "simp_gyr_occipital", "cortical dysgenesis with dysmorphic frontal lobes, simplified gyral patterns"
HPO_cortical_gyration	Ag	Agyria	HP:0031882	A congenital abnormality of the cerebral hemisphere chacterized by lack of gyrations (convolutions) of the cerebral cortex.	releases/2018-07-25	"agyria","predominantly agyria", "LIS_sev_Agyria", "classic lissencephaly" (1X), "microlissencephaly", "microLIS"
HPO_cortical_gyration	Ag-Pg	Agyria-pachygyria	HP:0031882, HP:0001302	A congenital abnormality of the cerebral hemisphere chacterized by lack of gyrations (convolutions) of the cerebral cortex. (NA), A congenital abnormality of the cerebral hemisphere chacterized by unusually thick gyrations (convolutions) of the cerebral cortex. (NA)	releases/2018-07-25	"agyria-pachygyria (p>a)", "frontal pachygyria and posterior agyria (p>a)", "agyria-pachygyria", "agyria:frontal-temporal; pachygyria:parietal", "lissencephaly", "LIS_mod", "argyria, or limited pachygyria", "LCH_sev"
HPO_cortical_gyration	O	Other	NA	NA	NA	"diffuse irregular gyration and sulcation", "extremely thin cerebral parenchyma hydranencephaly-like severe", "mild frontal cortical anomalies"
HPO_cortical_gyration	a	no Abnormal cortical gyration	-HP:0002536	[Absence of] An abnormality of the gyri (i.e., the ridges) of the cerebral cortex of the brain. (NA)	LOVD	NA
cortical_gyration	(p>a)	posterior to anterior gradient	NA	NA	NA	NA
classification	LCH	Lissencephaly with cerebellar hypoplasia	NA	NA	NA	NA
classification	central_pachy	Central pachygyria	NA	NA	NA	NA
classification	Classic LIS	Classic lissencephaly	NA	NA	NA	NA
classification	LIS	Lissencephaly	NA	NA	NA	NA
classification	Simp_Gyr	Simplified gyral patterns	NA	NA	NA	NA
classification	MicroLIS	Microlissencephaly	NA	NA	NA	NA
HPO_cerebellar_vermis	H	Cerebellar vermis hypoplasia	HP:0001320	Underdevelopment of the vermis of cerebellum. (NA)	releases/2018-07-25	"small", "hypoplasia", "severe hypoplasia", "mild hypoplasia", "moderate hypoplasia", "mild vermian hypoplasia", "hypoplastic"
HPO_cerebellar_vermis	Dsg	Dysgenesis of the cerebellar vermis	HP:0002195	Defective development of the vermis of cerebellum. (Comment: Note that the term cerebellar dysgenesis is generally used to refer to a morphological abnormality of the cerebellum that is of presumed developmental (rather than acquired) origin,and is often diagnosed by means of magnetic resonance tomography.)	releases/2018-07-25	"dysplasia", "dysplastic", "severe dysplasia", "dysplastic rotated", "mildly rotated", "partial posterior agenesis", "abnormal"
HPO_cerebellar_vermis	A	Agenesis of cerebellar vermis	HP:0002335	Congenital absence of the vermis of cerebellum. (NA)	releases/2018-07-25	"agenesis" (only in "database")
HPO_cerebellar_vermis	n	no Abnormality of the cerebellar vermis	-HP:0002334	[Absence of] An anomaly of the vermis of cerebellum. (Comment: The cerebellar vermis is the unpaired, median portion of the cerebellum that connects the two hemispheres.)	LOVD	"normal"
HPO_brainstem	H	Hypoplasia of the brainstem	HP:0002365	Underdevelopment of the brainstem. (Comment: This finding can be demonstrated by magnetic resonance imaging.)	releases/2018-07-25	"hypoplasia", "hypoplastic", "very thin", "thin", "mild hypoplasia", "severe hypoplasia", "mildly hypoplastic", "very small", "severe hypoplasia"
HPO_brainstem	pH	Hypoplasia of the pons	HP:0012110	Underdevelopment of the pons. (NA)	releases/2018-07-25	"Isthmus and pons flattened", "mild hypoplasia pons", "marked hypoplasia pons", "pons hypoplasia", "ventral part:hypoplastic", "severe pons hypoplasia", "mild pons hypoplasia"
HPO_brainstem	D	Brainstem dysplasia	HP:0002508	A developmental structural anomaly of the stalk-like part of the brain that comprises the midbrain (aka mesencephalon), the pons (aka pons Varolii), and the medulla oblongata, and connects the cerebral hemispheres with the cervical spinal cord. (NA)	releases/2018-07-25	"highly dysmorphic", "asymmetrical pons", "hypoplastic pons asymmetrical", "asymetrical", "dysplastic"
HPO_brainstem	n	no Abnormality of brainstem morphology	-HP:0002363	[Absence of] An anomaly of the brainstem. (NA)	LOVD	"normal"
HPO_basal_ganglia	D	Dysgenesis of the basal ganglia	HP:0025102	Structural abnormality of the basal ganglia related to defective development. (Comment: Note that the term basal ganglia dysgenesis is generally used to refer to a morphological abnormality of the basal ganglia that is of presumed developmental (rather than acquired) origin.)	releases/2018-07-25	"dysplastic", "dysmorphic", "malformed", "dysplastic, very, small", "abnormally shaped", "poorly seperated", "poorly differentiated", "absent/thin", "abnormal","malformed dysmorphic", "dysmorphic/hypoplastic", "hypoplasia", "abnomal and asymmetrical", "hypoplastic, fragmented", "non-separative basal ganglia"
HPO_basal_ganglia	n	no Abnormality of the basal ganglia	-HP:0002134	[Absence of] Abnormality of the basal ganglia. (Comment: The basal ganglia are a group of nuclei (striatum, pallidum substantia nigra, and the subthalamic nucleus) at the base of the forebrain that are connected to the cerebral cortex, the thalamus, and other areas. The basal ganglia subserve motor functions that are distinct from those of the pyramidal (corticospinal) tract, for which reason neu…	LOVD	"N"
HPO_cerebellum	H	Cerebellar hypoplasia	HP:0001321	Underdevelopment of the cerebellum. (Comment: By prenatal ultrasound, cerebellar hypoplasia is diagnosed if the cerebellum measures more than two standard deviations below the mean. In adults, cerebellar hypoplasia is typically diagnosed by computer tomography or magnetic resonance imaging. Cerebellar hypoplasia can be diagnosed if there is a small cerebellum with fissures of normal size compared…	releases/2018-07-25	"hypoplasia", "hypoplastic", "small", "moderate hypoplasia", "severe hypoplasia", "very small"
HPO_cerebellum	D	Cerebellar dysplasia	HP:0007033	The presence of developmental dysplasia of the cerebellum. (NA)	releases/2018-07-25	"severe hemisphere dysplasia", "diffuse dysplasia", "hypoplystic, dysplastic", "hypoplasia, agyric", "hemisphere dysplasia", "severe hypoplasia and dysplasia"
HPO_cerebellum	A	Cerebellar agenesis	HP:0012642	Lack of development of the cerebellum. (Comment: Usually, small remnants of the cerebellum are present; therefore the term subtotal cerebellar agenesis is also used in the literature.)	releases/2018-07-25	"agenesis"
HPO_cerebellum	n	no Abnormal cerebellum morphology	-HP:0001317	[Absence of] Any structural abnormality of the cerebellum. (NA)	LOVD	"normal"
HPO_hippocampus	H	Hypoplastic hippocampus	HP:0025517	Underdevelopment of the hippocampus. (NA)	releases/2018-07-25	"very small", "hypoplastic", "hypoplasia", "severe hypotrophic"
HPO_hippocampus	D	Dysgenesis of the hippocampus	HP:0025101	Structural abnormality of the hippocampus related to defective development. (Comment: Note that the term hippocampal dysgenesis is generally used to refer to a morphological abnormality of the hippocampus that is of presumed developmental (rather than acquired) origin.)	releases/2018-07-25	"abnormal", "malrotated", "malformed", "abnormal rotated", "simplified pattern", "small, malformed", "dysmorphic", "hypoplastic, abnormal folded, malrotated"
HPO_hippocampus	n	no Abnormal morphology of the hippocampus	HP:0025100	Any structural anomaly of the hippocampus. (Comment: The term hippocampus is often used synonymously with hippocampal formation which consists of the hippocampus proper or Cornu Ammonis, the dentate gyrus and the subiculum.)	releases/2018-07-25	"normal", "n"
HPO_ventricular_dilation	LVD	Dilation of lateral ventricles	HP:0006956	NA (NA)	releases/2018-07-25	"severe", "mild", "trigones and occipital horns dilated", "dilated lateral ventricles, occipital horns, anterior horns", "moderate", "enlarged", "dilated", "asymmetric, dilated"
HPO_ventricular_dilation	fVD	Dilated fourth ventricle	HP:0002198	An abnormal dilatation of the fourth cerebral ventricle. (NA)	releases/2018-07-25	"dilated", "4th dilated", "abnormally broad", "enlarged"
HPO_ventricular_dilation	LVD, fVD	Dilation of lateral ventricles, Dilated fourth ventricle	HP:0006956, HP:0002198	NA (NA), An abnormal dilatation of the fourth cerebral ventricle. (NA)	releases/2018-07-25	"enlarged", "dilated"
HPO_heterotopia	GMH	Gray matter heterotopia	HP:0002281	Gray matter heterotopia is a neurological disorder caused by clumps of grey matter being located in the wrong part of the brain. It is characterized as a type of cortical malformation. The neurons in heterotopia may appear to be normal, except for their mislocation; nuclear studies have shown glucose metabolism equal to that of normally positioned gray matter. The condition causes a variety of sy…	releases/2018-07-25	"inferior olivary nuclei: abnormal, associated with olivary heterotopia", "SBH inferior olivary nuclei: abnormal, associated with olivary heterotopia Laminar heterotopia", "subcortical band", "SBH", "SBH heterotopic gray matter in the left temporal region", "periventricular non-confluent nodular heterotopia", "clusters of heterotopic cells in the cerebellum, inferior olivary nuclei: abnormal, ass…
HPO_heterotopia	a	no Gray matter heterotopia	-HP:0002281	[Absence of] Gray matter heterotopia is a neurological disorder caused by clumps of grey matter being located in the wrong part of the brain. It is characterized as a type of cortical malformation. The neurons in heterotopia may appear to be normal, except for their mislocation; nuclear studies have shown glucose metabolism equal to that of normally positioned gray matter. The condition causes a …	LOVD	"absent"
HPO_capsula_interna	Aci	Abnormality of the internal capsule	HP:0012502	An anomaly of the internal capsule, which is an area of white matter in the brain that separates the caudate nucleus and the thalamus from the putamen and the globus pallidus. (NA)	releases/2018-07-25	"severe dysgenesis", "not identificable", "anterior limbs absent", "poor differentiation", "hypoplasia of anterior limb", "moderate", "severe", "mild", "ant. Limbs could not be identified", "ALIC (anterior limb of capsule interna, thinned or absent)", "internal capsule was identified only on one side", "dysgenesis of anterior limbs of internal capsules"
HPO_capsula_interna	n	no Abnormality of the internal capsule	-HP:0012502	[Absence of] An anomaly of the internal capsule, which is an area of white matter in the brain that separates the caudate nucleus and the thalamus from the putamen and the globus pallidus. (NA)	LOVD	"normal"
other_radiological_features	OB	Abnormal morphology of the olfactory bulb	HP:0040327	An abnormal morphology of the olfactory bulb (bulbus olfactorius), which is involved in olfaction, i.e. the sense of smell. (NA)	releases/2018-07-25	"absent bulbs", "olfactory bulb agenesis", absent olfactory bulbs", "absent bulbs and tracts", "unilateral agenesis of olfactory bulbs"
HPO_occipitofrontal_circumference_birth	cM	Congenital microcephaly	HP:0011451	Microcephaly (HP:0000252) that is present already at the time of birth. (NA)	releases/2018-07-25	<3rd percentile or <2nd standard deviation (SD)
HPO_occipitofrontal_circumference_birth	M	Microcephaly	HP:0000252	Occipito-frontal (head) circumference (OFC) less than -3 standard deviations compared to appropriate, age matched, normal standards (Ross JJ, Frias JL 1977, PMID:9683597). Alternatively, decreased size of the cranium. (Comment: Head circumference is measured from just above the glabella (the most prominent point on the frontal bone above the root of the nose) to the most posterior prominent point…	releases/2018-07-25	<3rd percentile or <2nd standard deviation (SD)
HPO_occipitofrontal_circumference_birth	n	no Congenital microcephaly	-HP:0011451	[Absence of] Microcephaly (HP:0000252) that is present already at the time of birth. (NA)	LOVD	"normal", values above 3rd percentile or <2nd standard deviation (SD)
HPO_occipitofrontal_circumference_examination	M	Microcephaly	HP:0000252	Occipito-frontal (head) circumference (OFC) less than -3 standard deviations compared to appropriate, age matched, normal standards (Ross JJ, Frias JL 1977, PMID:9683597). Alternatively, decreased size of the cranium. (Comment: Head circumference is measured from just above the glabella (the most prominent point on the frontal bone above the root of the nose) to the most posterior prominent point…	releases/2018-07-25	<3rd percentile or <2nd standard deviation (SD)
HPO_occipitofrontal_circumference_examination	n	no Microcephaly	-HP:0000252	[Absence of] Occipito-frontal (head) circumference (OFC) less than -3 standard deviations compared to appropriate, age matched, normal standards (Ross JJ, Frias JL 1977, PMID:9683597). Alternatively, decreased size of the cranium. (Comment: Head circumference is measured from just above the glabella (the most prominent point on the frontal bone above the root of the nose) to the most posterior pr…	LOVD	"normal", values above 3rd percentile or <2nd standard deviation (SD)
summary_developmental_delay	1	Global developmental delay	HP:0001263	A delay in the achievement of motor or mental milestones in the domains of development of a child, including motor skills, speech and language, cognitive skills, and social and emotional skills. This term should only be used to describe children younger than five years of age. (Comment: Developmental retardation is any significant lag in development in the any or all of the physical, cognitive, b…	releases/2018-07-25	we here defined an individuum as developmentally delayed if any aberration regarding motoric, speech, or other abnormality was present; 1=present, 0=absent
summary_developmental_delay	0	no Global developmental delay	-HP:0001263	[Absence of] A delay in the achievement of motor or mental milestones in the domains of development of a child, including motor skills, speech and language, cognitive skills, and social and emotional skills. This term should only be used to describe children younger than five years of age. (Comment: Developmental retardation is any significant lag in development in the any or all of the physical,…	LOVD	"normal"
HPO_neurological_symptoms	S	Spasticity	HP:0001257	A motor disorder characterized by a velocity-dependent increase in tonic stretch reflexes with increased muscle tone, exaggerated (hyperexcitable) tendon reflexes. (NA)	releases/2018-07-25	"spastic tetraplegia", "spastic tetraplegia, facial diplegia", "spastic diplegia", "spasticity"
HPO_neurological_symptoms	H	Muscular hypotonia	HP:0001252	Muscular hypotonia is an abnormally low muscle tone (the amount of tension or resistance to movement in a muscle), often involving reduced muscle strength. Hypotonia is characterized by a diminished resistance to passive stretching. (NA)	releases/2018-07-25	"axial hypotonia", "hypotonic", "muscle hypotonia", "diffuse hypotonia", "hypotonia"
HPO_neurological_symptoms	S, H	Spasticity, muscular hypotonia	HP:0001257, HP:0001252	A motor disorder characterized by a velocity-dependent increase in tonic stretch reflexes with increased muscle tone, exaggerated (hyperexcitable) tendon reflexes. (NA), Muscular hypotonia is an abnormally low muscle tone (the amount of tension or resistance to movement in a muscle), often involving reduced muscle strength. Hypotonia is characterized by a diminished resistance to passive stretchi…	releases/2018-07-25	"tetraplegia, central hypotonia", "spasticity, extreme hypotonia", "spastic tetraplegia, truncal hypotonia", "spastic ataxia, hypotonia"
HPO_neurological_symptoms	O	Other neurological symptoms	NA	NA	NA	various
HPO_neurological_symptoms	n	normal	NA	NA	NA	"normal"
HPO_epilepsy	Sz	Generalized tonic-clonic seizures	HP:0002069	Generalized tonic-clonic seizures are generalized seizures with bilateral symmetrical tonic contraction then bilateral clonic contractions of somatic muscles usually associated with autonomic phenomena. (Comment: In a generalized tonic-clonic seizure, the patient suddenly loses conciousness, the eyes roll back, and the entire body musculature undergoes tonic contractions. In the clonic phase of t…	releases/2018-07-25	"intractable tonic-clonic seizures", "tonic seizures", "Intractable tonic clonic seizures", "complex partial and generalized tonic-clonic after 15 months", "seizures started at 9 months", "motor seizures started at 5 months", "generalized seizures", "early gts", "refractory", "infantile seizures", "present", startle seizures", "myoclonic seizures", "epileptic seizures", "seizures", "tonic convuls…
HPO_epilepsy	fSz	Focal seizures	HP:0007359	Seizures of which initial semiology indicates, or is consistent with, initial activation of only part of one cerebral hemisphere. (Comment: Partial seizures can be classified as simple (consciousness is maintained) or complex (consciousness is impaired or lost).)	releases/2018-07-25	"focal seizures", "focal clonic seizures", "focal status epilepticus", refractory focal seizures", focal epilepsy", "complex focal seizure"
HPO_epilepsy	IS	Infantile spasms	HP:0012469	Infantile spasms represent a subset of "epileptic spasms". Infantile Spasms are epileptic spasms starting in the first year of life (infancy). (NA)	releases/2018-07-25	"infantile spasms present", "spasms", "epileptic spasms", "west syndrome"
HPO_epilepsy	IS, Sz	Generalized tonic-clonic seizures, Infantile spasms	HP:0002069, HP:0012469	Generalized tonic-clonic seizures are generalized seizures with bilateral symmetrical tonic contraction then bilateral clonic contractions of somatic muscles usually associated with autonomic phenomena. (Comment: In a generalized tonic-clonic seizure, the patient suddenly loses conciousness, the eyes roll back, and the entire body musculature undergoes tonic contractions. In the clonic phase of t…	releases/2018-07-25	(epilepsy) "present with infantile spasms", "epileptic spasms since m8, tonic seizures since 19m", "present with infantile spasms, seizures present", "Infantile spasms, recurrence of seizures", "west syndrome, seizures"
HPO_epilepsy	a	no Seizures	-HP:0001250	[Absence of] Seizures are an intermittent abnormality of the central nervous system due to a sudden, excessive, disorderly discharge of cerebral neurons and characterized clinically by some combination of disturbance of sensation, loss of consciousness, impairment of psychic function, or convulsive movements. The term epilepsy is used to describe chronic, recurrent seizures. (Comment: The term ep…	LOVD	"absent"
HPO_neuroophtalmogical_features	S	Strabismus	HP:0000486	A misalignment of the eyes so that the visual axes deviate from bifoveal fixation. The classification of strabismus may be based on a number of features including the relative position of the eyes, whether the deviation is latent or manifest, intermittent or constant, concomitant or otherwise and according to the age of onset and the relevance of any associated refractive error. (NA)	releases/2018-07-25	"convergent strabismus", "transient strabismus", "strabismus"; "alternating strabismus", "strabismus convergent", "strabismus left"
HPO_neuroophtalmogical_features	N	Nystagmus	HP:0000639	Rhythmic, involuntary oscillations of one or both eyes related to abnormality in fixation, conjugate gaze, or vestibular mechanisms. (NA)	releases/2018-07-25	"nystagmus"
HPO_neuroophtalmogical_features	ONH	Optic nerve hypoplasia	HP:0000609	Underdevelopment of the optic nerve. (NA)	releases/2018-07-25	"Optic nerve hypoplasia", "hypoplastic optic nerves", "bilateral optic nerve hypoplasia", "OH", "optic atrophy"
HPO_neuroophtalmogical_features	S, N	Strabismus, Nystagmus	HP:0000486, HP:0000639	A misalignment of the eyes so that the visual axes deviate from bifoveal fixation. The classification of strabismus may be based on a number of features including the relative position of the eyes, whether the deviation is latent or manifest, intermittent or constant, concomitant or otherwise and according to the age of onset and the relevance of any associated refractive error. (NA), Rhythmic, i…	releases/2018-07-25	"strabismus nystagmus", "convergent strabismus with nystagmus", "strabismus, nystagmus"
HPO_neuroophtalmogical_features	ONH, N	Optic nerve hypoplasia, Nystagmus	HP:0000609, HP:0000639	Underdevelopment of the optic nerve. (NA), Rhythmic, involuntary oscillations of one or both eyes related to abnormality in fixation, conjugate gaze, or vestibular mechanisms. (NA)	releases/2018-07-25	"opticus hypoplasia right, nystagmus"
HPO_neuroophtalmogical_features	a	absent	NA	NA	NA	"normal"
facial_anomalies	NA	Abnormality of the face	HP:0000271	An abnormality of the face.	releases/2018-07-25	various
facial_anomalies	NA	no Abnormality of the face	-HP:0000271	[Absence of] An abnormality of the face.	LOVD	"absent"
other_clinical_features	NA	other clinical features	NA	NA	NA	other identified clinical features in the respective individual

## Sheet: TUBA1A_unique-variants
ID_variant	count	this_report	color	analysis	CHROM	POS	REF	ALT	SNPeff_EFFECT	SNPeff_IMPACT	SNPeff_C	Mutalyzer_P	SLC_P	AA_pos	structural_functions	localisation	CADD_phred	M_CAP_score	REVEL_score	SIFT_score	Polyphen2_HVAR_score	MutationTaster_score
T1Av_001	11	0	#B12121	clinical_review	chr12	49578944	C	T	missense_variant	MODERATE	c.1205G>A	p.(Arg402His)	R402H	402	MAP_binding	superficial	26.5	0.563894	0.778	0	0.066	0.995875
T1Av_002	10	0	#B12121	clinical_review	chr12	49579359	G	A	missense_variant	MODERATE	c.790C>T	p.(Arg264Cys)	R264C	264	MAP_binding	superficial	32	0.74108	0.939	0.004	0.999	1
T1Av_003	1	0	#B12121	clinical_review	chr12	49579587	T	G	missense_variant	MODERATE	c.562A>C	p.(Ile188Leu)	I188L	188	Tubulin_folding	internal	18.58	0.196779	0.477	0.001	0.05	0.995915
T1Av_004	1	0	#B12121	clinical_review	chr12	49578893	G	A	missense_variant	MODERATE	c.1256C>T	p.(Ser419Leu)	S419L	419	MAP_binding	superficial	24	0.330839	0.802	0	0.023	0.999998
T1Av_005	1	0	#B12121	clinical_review	chr12	49580457	C	T	missense_variant	MODERATE	c.163G>A	p.(Glu55Lys)	E55K	55	Lumen_facing	superficial	31	0.55576	0.854	0.001	0.758	0.999998
T1Av_006	8	0	#B12121	clinical_review	chr12	49578945	G	A	missense_variant	MODERATE	c.1204C>T	p.(Arg402Cys)	R402C	402	MAP_binding	superficial	32	0.700404	0.848	0	0.976	0.999956
T1Av_007	2	0	#B12121	clinical_review	chr12	49578944	C	A	missense_variant	MODERATE	c.1205G>T	p.(Arg402Leu)	R402L	402	MAP_binding	superficial	32	0.839473	0.901	0	0.605	0.998414
T1Av_008	4	0	#B12121	clinical_review	chr12	49578884	C	T	missense_variant	MODERATE	c.1265G>A	p.(Arg422His)	R422H	422	MAP_binding	superficial	32	0.604073	0.846	0	0.137	0.997441
T1Av_009	1	0	#B12121	clinical_review	chr12	49578959	A	G	missense_variant	MODERATE	c.1190T>C	p.(Leu397Pro)	L397P	397	MAP_binding	superficial	25.8	0.920739	0.868	0	0.272	1
T1Av_010	1	0	#B12121	clinical_review	chr12	49578885	G	A	missense_variant	MODERATE	c.1264C>T	p.(Arg422Cys)	R422C	422	MAP_binding	superficial	32	0.479828	0.915	0	0.973	0.999983
T1Av_011	1	0	#B12121	clinical_review	chr12	49578843	C	G	missense_variant	MODERATE	c.1306G>C	p.(Gly436Arg)	G436R	436	MAP_binding	intermediate	24.1	0.626715	0.747	0	0.983	1
T1Av_012	1	0	#B12121	clinical_review	chr12	49579739	A	T	missense_variant	MODERATE	c.410T>A	p.(Val137Asp)	V137D	137	Tubulin_folding	internal	25.5	0.7464	0.403	0	0	0.999999
T1Av_013	1	0	#B12121	clinical_review	chr12	49579497	C	A	missense_variant	MODERATE	c.652G>T	p.(Asp218Tyr)	D218Y	218	Intradimer_interaction	superficial	28.2	0.818086	0.767	0	0.965	0.999985
T1Av_014	1	0	#B12121	clinical_review	chr12	49579341	C	T	missense_variant	MODERATE	c.808G>A	p.(Ala270Thr)	A270T	270	Tubulin_folding	internal	19.11	0.270051	0.482	0.007	0.063	0.999989
T1Av_015	2	0	#B12121	clinical_review	chr12	49579163	T	C	missense_variant	MODERATE	c.986A>G	p.(Asn329Ser)	N329S	329	Longitudinal_interaction	superficial	12.03	0.679351	0.567	0	0.091	0.999843
T1Av_016	1	0	#B12121	clinical_review	chr12	49578875	A	T	missense_variant	MODERATE	c.1274T>A	p.(Met425Lys)	M425K	425	MAP_binding	internal	23.4	0.252145	0.789	0	0.178	0.999998
T1Av_017	2	0	#B12121	clinical_review	chr12	49578981	G	A	missense_variant	MODERATE	c.1168C>T	p.(Arg390Cys)	R390C	390	MAP_binding	superficial	27.8	0.897659	0.76	0	0.329	0.999995
T1Av_018	1	0	#B12121	clinical_review	chr12	49579520	T	C	missense_variant	MODERATE	c.629A>G	p.(Tyr210Cys)	Y210C	210	Intradimer_interaction	superficial	24.8	0.900424	0.833	0	0.994	0.99999
T1Av_019	3	0	#B12121	clinical_review	chr12	49580607	T	G	missense_variant	MODERATE	c.13A>C	p.(Ile5Leu)	I5L	5	Tubulin_folding	internal	22.7	0.0298359	0.535	0.043	0.139	0.999862
T1Av_020	1	0	#B12121	clinical_review	chr12	49580411	A	G	missense_variant	MODERATE	c.209T>C	p.(Leu70Ser)	L70S	70	GTP_binding	internal	28.2	0.42319	0.865	0	1	0.99994
T1Av_021	1	0	#B12121	clinical_review	chr12	49579151	G	A	missense_variant	MODERATE	c.998C>T	p.(Ala333Val)	A333V	333	Longitudinal_interaction	superficial	24	0.927541	0.811	0	0.033	0.999999
T1Av_022	1	0	#B12121	clinical_review	chr12	49579053	C	T	missense_variant	MODERATE	c.1096G>A	p.(Gly366Arg)	G366R	366	Lumen_facing	superficial	27.7	0.969073	0.904	0	0.606	1
T1Av_023	1	0	#B12121	clinical_review	chr12	49579668	A	G	missense_variant	MODERATE	c.481T>C	p.(Tyr161His)	Y161H	161	Lateral_interaction	superficial	24.6	0.8002	0.941	0	0.997	0.999908
T1Av_024	1	0	#B12121	clinical_review	chr12	49579446	C	A	missense_variant	MODERATE	c.703G>T	p.(Val235Leu)	V235L	235	Tubulin_folding	internal	23.6	0.612897	0.367	0	0.517	0.999989
T1Av_025	3	0	#B12121	clinical_review	chr12	49578980	C	T	missense_variant	MODERATE	c.1169G>A	p.(Arg390His)	R390H	390	MAP_binding	superficial	27.6	0.947353	0.794	0.004	0.118	0.999922
T1Av_026	1	0	#B12121	clinical_review	chr12	49579550	C	T	missense_variant	MODERATE	c.599G>A	p.(Cys200Tyr)	C200Y	200	Tubulin_folding	internal	26.5	0.954816	0.812	0	0.989	0.999968
T1Av_027	2	0	#B12121	clinical_review	chr12	49578989	G	A	missense_variant	MODERATE	c.1160C>T	p.(Ala387Val)	A387V	387	MAP_binding	intermediate	24.7	0.929347	0.823	0	1	0.999999
T1Av_028	1	0	#B12121	clinical_review	chr12	49579044	C	T	missense_variant	MODERATE	c.1105G>A	p.(Ala369Thr)	A369T	369	Lumen_facing	intermediate	28.9	0.941528	0.934	0	0.954	0.999998
T1Av_029	1	0	#B12121	clinical_review	chr12	49580131	C	T	missense_variant	MODERATE	c.337G>A	p.(Glu113Lys)	E113K	113	Lateral_interaction	superficial	25.3	0.651467	0.827	0.001	0.3	0.999967
T1Av_030	1	0	#B12121	clinical_review	chr12	49578924	C	T	missense_variant	MODERATE	c.1225G>A	p.(Val409Ile)	V409I	409	MAP_binding	superficial	21.9	0.433022	0.827	0.001	0.045	0.99893
T1Av_031	1	0	#B12121	clinical_review	chr12	49580101	G	A	missense_variant	MODERATE	c.367C>T	p.(Arg123Cys)	R123C	123	Lateral_interaction	superficial	27.8	0.707822	0.897	0.007	0.933	0.99995
T1Av_032	1	0	#B12121	clinical_review	chr12	49578963	C	A	missense_variant	MODERATE	c.1186G>T	p.(Asp396Tyr)	D396Y	396	MAP_binding	superficial	28.3	0.928781	0.948	0	1	1
T1Av_033	1	0	#B12121	clinical_review	chr12	49579092	C	T	missense_variant	MODERATE	c.1057G>A	p.(Val353Ile)	V353I	353	Longitudinal_interaction	intermediate	18.5	0.846348	0.743	0.011	0.031	0.999959
T1Av_034	1	0	#B12121	clinical_review	chr12	49580541	C	G	missense_variant	MODERATE	c.79G>C	p.(Glu27Gln)	E27Q	27	Lumen_facing	superficial	27.4	0.720285	0.882	0	1	0.99999
T1Av_035	1	0	#B12121	clinical_review	chr12	49579494	T	C	missense_variant	MODERATE	c.655A>G	p.(Ile219Val)	I219V	219	Intradimer_interaction	superficial	9.758	0.13414	0.343	0.018	0.009	0.993469
T1Av_036	4	1	#0000FF	clinical_review	chr12	49579508	C	T	missense_variant	MODERATE	c.641G>A	p.(Arg214His)	R214H	214	Intradimer_interaction	superficial	23.1	0.579985	0.792	0.007	0.017	0.999999
T1Av_037	1	0	#B12121	clinical_review	chr12	49580430	G	A	missense_variant	MODERATE	c.190C>T	p.(Arg64Trp)	R64W	64	Tubulin_folding	intermediate	27	0.583011	0.823	0	0.731	0.998643
T1Av_038	1	0	#B12121	clinical_review	chr12	49580546	C	A	missense_variant	MODERATE	c.74G>T	p.(Cys25Phe)	C25F	25	Lumen_facing	intermediate	31	0.314361	0.817	0	0.996	1
T1Av_039	1	0	#B12121	clinical_review	chr12	49579341	C	A	missense_variant	MODERATE	c.808G>T	p.(Ala270Ser)	A270S	270	Tubulin_folding	internal	16.35	0.214866	0.362	0.032	0.135	0.999976
T1Av_040	1	0	#B12121	clinical_review	chr12	49580616	G	T	missense_variant&splice_region_variant	MODERATE	c.4C>A	p.(Arg2Ser)	R2S	2	Longitudinal_interaction	superficial	32	NA	0.829	0	0.985	0.999997
T1Av_041	3	0	#B12121	clinical_review	chr12	49580459	C	T	missense_variant	MODERATE	c.161G>A	p.(Ser54Asn)	S54N	54	Lumen_facing	intermediate	22.7	0.114729	0.264	0.035	0.009	0.999986
T1Av_042	1	0	#B12121	clinical_review	chr12	49580445	C	T	missense_variant	MODERATE	c.175G>A	p.(Gly59Ser)	G59S	59	Lumen_facing	superficial	26.5	0.26802	0.598	0	0.904	0.999976
T1Av_043	1	0	#B12121	clinical_review	chr12	49580116	C	G	missense_variant	MODERATE	c.352G>C	p.(Val118Leu)	V118L	118	Tubulin_folding	internal	23.6	0.353547	0.419	0.001	0.066	0.999989
T1Av_044	1	0	#B12121	clinical_review	chr12	49580100	C	T	missense_variant	MODERATE	c.368G>A	p.(Arg123His)	R123H	123	Lateral_interaction	superficial	24.7	0.505185	0.233	0.054	0	0.999626
T1Av_045	2	0	#B12121	clinical_review	chr12	49579700	G	A	missense_variant	MODERATE	c.449C>T	p.(Thr150Ile)	T150I	150	Tubulin_folding	internal	23.6	0.616338	0.311	0.023	0	0.999983
T1Av_046	1	0	#B12121	clinical_review	chr12	49580148	T	C	missense_variant	MODERATE	c.320A>G	p.(His107Arg)	H107R	107	Tubulin_folding	superficial	22.2	0.729953	0.764	0	0.202	0.999977
T1Av_047	2	1	#0000FF	clinical_review	chr12	49579631	G	A	missense_variant	MODERATE	c.518C>T	p.(Pro173Leu)	P173L	173	Tubulin_folding	superficial	27.4	0.840725	0.909	0	1	1
T1Av_048	1	1	#0000FF	clinical_review	chr12	49578842	C	T	missense_variant	MODERATE	c.1307G>A	p.(Gly436Asp)	G436D	436	MAP_binding	intermediate	24.2	0.499094	0.612	0	0.96	1
T1Av_049	1	0	#B12121	clinical_review	chr12	49579293	G	A	missense_variant	MODERATE	c.856C>T	p.(Leu286Phe)	L286F	286	Lateral_interaction	superficial	16.54	0.719991	0.84	0.004	0.052	0.999999
T1Av_050	1	0	#B12121	clinical_review	chr12	49579362	G	T	missense_variant	MODERATE	c.787C>A	p.(Pro263Thr)	P263T	263	MAP_binding	superficial	24.7	0.953234	0.978	0	1	0.999999
T1Av_051	1	0	#B12121	clinical_review	chr12	49579437	T	C	missense_variant	MODERATE	c.712A>G	p.(Ile238Val)	I238V	238	Tubulin_folding	internal	10.85	0.177749	0.375	0.025	0.015	0.999577
T1Av_052	1	0	#B12121	clinical_review	chr12	49579241	A	C	missense_variant	MODERATE	c.908T>G	p.(Val303Gly)	V303G	303	Tubulin_folding	internal	24.6	0.968876	0.927	0	1	1
T1Av_053	1	0	#B12121	clinical_review	chr12	49580194	G	C	missense_variant	MODERATE	c.274C>G	p.(Leu92Val)	L92V	92	Lumen_facing	intermediate	20.7	0.321708	0.533	0.001	0.131	0.992867
T1Av_054	1	0	#B12121	clinical_review	chr12	49579171	T	G	missense_variant	MODERATE	c.978A>C	p.(Lys326Asn)	K326N	326	Longitudinal_interaction	superficial	23.7	0.901474	0.923	0	0.994	0.99983
T1Av_055	1	0	#B12121	clinical_review	chr12	49578864	C	G	missense_variant	MODERATE	c.1285G>C	p.(Glu429Gln)	E429Q	429	MAP_binding	superficial	22.6	0.734807	0.9	0	0.913	0.999546
T1Av_056	2	0	#B12121	clinical_review	chr12	49579190	C	T	missense_variant	MODERATE	c.959G>A	p.(Arg320His)	R320H	320	Tubulin_folding	internal	26.1	0.608572	0.902	0.007	0.519	0.999641
T1Av_057	1	0	#B12121	clinical_review	chr12	49580453	G	A	missense_variant	MODERATE	c.167C>T	p.(Thr56Met)	T56M	56	Lumen_facing	superficial	28.9	0.541992	0.877	0	0.363	0.999998
T1Av_058	1	0	#B12121	clinical_review	chr12	49579037	A	T	missense_variant	MODERATE	c.1112T>A	p.(Val371Glu)	V371E	371	Lumen_facing	internal	27.1	0.950424	0.956	0	0.994	0.999998
T1Av_059	1	0	#B12121	clinical_review	chr12	49580166	T	C	missense_variant	MODERATE	c.302A>G	p.(Asn101Ser)	N101S	101	GTP_binding	superficial	23.6	0.800796	0.277	0.003	0	0.999819
T1Av_060	1	0	#B12121	clinical_review	chr12	49580406	G	A	missense_variant	MODERATE	c.214C>T	p.(Pro72Ser)	P72S	72	Intradimer_interaction	superficial	24.2	0.146305	0.865	0.009	0.29	0.999999
T1Av_061	1	0	#B12121	clinical_review	chr12	49578923	A	G	missense_variant	MODERATE	c.1226T>C	p.(Val409Ala)	V409A	409	MAP_binding	superficial	25.4	0.683235	0.914	0.001	0.771	0.999869
T1Av_062	1	0	#B12121	clinical_review	chr12	49579676	G	A	missense_variant	MODERATE	c.473C>T	p.(Ser158Leu)	S158L	158	Tubulin_folding	superficial	26.3	NA	0	0	0	1
T1Av_063	1	0	#333333	database	chr12	49578807	CT	C	frameshift_variant	HIGH	c.1341delA	p.(Gly448Glufs*36)	G448Qfs*36	448	MAP_binding	NA	33	NA	NA	NA	NA	NA
T1Av_064	1	0	#B12121	database	chr12	49580185	C	A	missense_variant	MODERATE	c.283G>T	p.(Gly95Cys)	G95C	95	Intradimer_interaction	superficial	28.1	0.490955	0.901	0	1	1
T1Av_065	1	0	#B12121	database	chr12	49580405	G	C	missense_variant	MODERATE	c.215C>G	p.(Pro72Arg)	P72R	72	Intradimer_interaction	superficial	26.7	0.452981	0.798	0	0.958	1
T1Av_066	1	0	#B12121	database	chr12	49578845	A	G	missense_variant	MODERATE	c.1304T>C	p.(Val435Ala)	V435A	435	MAP_binding	intermediate	23.9	0.527632	0.669	0	0.319	0.999977
T1Av_067	1	0	#B12121	database	chr12	49578903	C	T	missense_variant	MODERATE	c.1246G>A	p.(Gly416Ser)	G416S	416	MAP_binding	superficial	23	0.176355	0.78	0	0.475	1
T1Av_068	1	0	#333333	database	chr12	49578925	G	T	stop_gained	HIGH	c.1224C>A	p.(Tyr408*)	Y408*	408	Tubulin_folding	superficial	35	NA	NA	NA	NA	1
T1Av_069	1	0	#B12121	database	chr12	49578945	G	T	missense_variant	MODERATE	c.1204C>A	p.(Arg402Ser)	R402S	402	MAP_binding	superficial	28.1	0.88803	0.81	0	0.774	0.988122
T1Av_070	1	0	#B12121	database	chr12	49578972	G	A	missense_variant	MODERATE	c.1177C>T	p.(His393Tyr)	H393Y	393	MAP_binding	superficial	18.2	0.497678	0.662	0.012	0.015	0.999996
T1Av_071	1	0	#B12121	database	chr12	49578980	C	G	missense_variant	MODERATE	c.1169G>C	p.(Arg390Pro)	R390P	390	MAP_binding	superficial	33	0.97191	0.932	0.001	0.985	0.999972
T1Av_072	1	0	#B12121	database	chr12	49579001	G	T	missense_variant	MODERATE	c.1148C>A	p.(Ala383Asp)	A383D	383	MAP_binding	intermediate	27.6	0.975245	0.889	0	0.998	1
T1Av_073	1	0	#B12121	database	chr12	49579001	G	A	missense_variant	MODERATE	c.1148C>T	p.(Ala383Val)	A383V	383	MAP_binding	intermediate	27.1	0.983718	0.875	0	0.609	0.999999
T1Av_074	1	0	#B12121	database	chr12	49579005	T	C	missense_variant	MODERATE	c.1144A>G	p.(Thr382Ala)	T382A	382	Tubulin_folding	intermediate	24.4	0.962355	0.89	0.001	0.687	0.999685
T1Av_075	1	0	#B12121	database	chr12	49579020	T	C	missense_variant	MODERATE	c.1129A>G	p.(Met377Val)	M377V	377	Tubulin_folding	internal	23.6	0.933202	0.91	0.001	0.773	0.999806
T1Av_076	1	0	#B12121	database	chr12	49579058	G	C	missense_variant	MODERATE	c.1091C>G	p.(Pro364Arg)	P364R	364	Lumen_facing	superficial	25	0.899883	0.886	0	0.992	0.999999
T1Av_077	1	0	#B12121	database	chr12	49579073	G	A	missense_variant	MODERATE	c.1076C>T	p.(Pro359Leu)	P359L	359	Lumen_facing	intermediate	26.6	0.939677	0.949	0	0.964	1
T1Av_078	1	0	#B12121	database	chr12	49579154	A	G	missense_variant	MODERATE	c.995T>C	p.(Ile332Thr)	I332T	332	Longitudinal_interaction	intermediate	23.6	0.727404	0.927	0	0.983	0.999974
T1Av_079	1	0	#B12121	database	chr12	49579179	C	G	missense_variant	MODERATE	c.970G>C	p.(Val324Leu)	V324L	324	Longitudinal_interaction	superficial	25.8	0.891114	0.783	0.001	0.46	0.999996
T1Av_080	1	0	#B12121	database	chr12	49579230	G	A	missense_variant	MODERATE	c.919C>T	p.(Pro307Ser)	P307S	307	Tubulin_folding	intermediate	25.5	0.884337	0.944	0	0.977	0.999999
T1Av_081	1	0	#B12121	database	chr12	49579262	A	G	missense_variant	MODERATE	c.887T>C	p.(Phe296Ser)	F296S	296	Lateral_interaction	intermediate	26.5	0.974841	0.927	0	0.999	0.999979
T1Av_082	1	0	#B12121	database	chr12	49579334	T	C	missense_variant	MODERATE	c.815A>G	p.(Tyr272Cys)	Y272C	272	Tubulin_folding	internal	23.3	0.701571	0.943	0	0.997	0.99997
T1Av_083	1	0	#B12121	database	chr12	49579358	C	T	missense_variant	MODERATE	c.791G>A	p.(Arg264His)	R264H	264	MAP_binding	superficial	25.1	0.278193	0.839	0.007	0.827	0.999635
T1Av_084	1	0	#B12121	database	chr12	49579359	G	C	missense_variant	MODERATE	c.790C>G	p.(Arg264Gly)	R264G	264	MAP_binding	superficial	28.1	0.724107	0.896	0.001	0.999	0.99995
T1Av_085	1	0	#B12121	database	chr12	49579434	T	G	missense_variant	MODERATE	c.715A>C	p.(Thr239Pro)	T239P	239	Tubulin_folding	internal	25	0.763135	0.883	0	0.973	0.999911
T1Av_086	1	0	#B12121	database	chr12	49579451	T	C	missense_variant	MODERATE	c.698A>G	p.(Gln233Arg)	Q233R	233	Tubulin_folding	internal	24.1	0.536238	0.773	0	0.999	0.999857
T1Av_087	1	0	#B12121	database	chr12	49579497	C	T	missense_variant	MODERATE	c.652G>A	p.(Asp218Asn)	D218N	218	Intradimer_interaction	superficial	21.9	0.378605	0.249	0.005	0.024	0.999832
T1Av_088	1	0	#B12121	database	chr12	49579508	C	A	missense_variant	MODERATE	c.641G>T	p.(Arg214Leu)	R214L	214	Intradimer_interaction	superficial	23.4	0.725549	0.678	0.001	0.03	1
T1Av_089	1	0	#B12121	database	chr12	49579553	T	C	missense_variant	MODERATE	c.596A>G	p.(Asp199Gly)	D199G	199	Tubulin_folding	superficial	25.9	0.954772	0.935	0.004	0.992	0.99995
T1Av_090	1	0	#B12121	database	chr12	49579668	A	C	missense_variant	MODERATE	c.481T>G	p.(Tyr161Asp)	Y161D	161	Lateral_interaction	superficial	24.6	0.686981	0.357	0.002	0	0.999989
T1Av_091	1	0	#B12121	database	chr12	49579694	A	T	missense_variant	MODERATE	c.455T>A	p.(Leu152Gln)	L152Q	152	Tubulin_folding	internal	24.8	0.889192	0.469	0.004	0	0.999969
T1Av_092	1	0	#B12121	database	chr12	49579722	C	T	missense_variant	MODERATE	c.427G>A	p.(Gly143Arg)	G143R	143	Tubulin_folding	internal	27.1	0.856587	0.945	0	1	1
T1Av_093	1	0	#B12121	database	chr12	49579725	C	A	missense_variant	MODERATE	c.424G>T	p.(Gly142Cys)	G142C	142	Tubulin_folding	internal	27.9	0.892265	0.895	0	1	1
T1Av_094	1	0	#B12121	database	chr12	49579770	C	T	missense_variant	MODERATE	c.379G>A	p.(Asp127Asn)	D127N	127	Lateral_interaction	superficial	25.5	0.709781	0.522	0.014	0.026	0.999997
T1Av_095	1	0	#B12121	database	chr12	49580116	C	T	missense_variant	MODERATE	c.352G>A	p.(Val118Met)	V118M	118	Tubulin_folding	internal	27.8	0.528204	0.588	0	0.919	0.99999
T1Av_096	1	0	#B12121	database	chr12	49580199	T	C	missense_variant	MODERATE	c.269A>G	p.(Glu90Gly)	E90G	90	Lateral_interaction	superficial	25.2	0.72483	0.825	0	0.819	0.999987
T1Av_097	1	0	#B12121	database	chr12	49580458	A	T	missense_variant	MODERATE	c.162T>A	p.(Ser54Arg)	S54R	54	Lumen_facing	intermediate	21.4	0.319138	0.489	0	0.208	0.998059
T1Av_098	1	0	#B12121	database	chr12	49580468	G	A	missense_variant	MODERATE	c.152C>T	p.(Thr51Ile)	T51I	51	Tubulin_folding	intermediate	28.5	0.596524	0.854	0	0.976	0.999998
T1Av_099	1	0	#B12121	database	chr12	49580481	C	G	missense_variant	MODERATE	c.139G>C	p.(Asp47His)	D47H	47	Lumen_facing	NA	23.5	0.313398	0.685	0	0.04	0.99985
T1Av_100	1	0	#B12121	database	chr12	49580538	G	A	missense_variant	MODERATE	c.82C>T	p.(His28Tyr)	H28Y	28	Lumen_facing	intermediate	27	0.418785	0.896	0	0.993	0.999874
T1Av_101	1	0	#B12121	database	chr12	49580567	T	C	missense_variant	MODERATE	c.53A>G	p.(Asn18Ser)	N18S	18	Lumen_facing	superficial	16.26	0.0672874	0.39	0	0.261	0.999882
T1Av_102	1	0	#B12121	database	chr12	49580603	G	C	missense_variant	MODERATE	c.17C>G	p.(Ser6Cys)	S6C	6	Tubulin_folding	internal	26.8	0.120025	0.777	0.004	0.999	0.999999
T1Av_103	1	0	#B12121	database	chr12	49580615	C	T	missense_variant&splice_region_variant	MODERATE	c.5G>A	p.(Arg2His)	R2H	2	Longitudinal_interaction	superficial	34	0.0757299	0.622	0.009	0.39	1
T1Av_104	1	0	#B12121	database	chr12	49578981	G	C	missense_variant	MODERATE	c.1168C>G	p.(Arg390Gly)	R390G	390	MAP_binding	superficial	26.8	0.956082	0.829	0.001	0.908	0.99827
T1Av_105	1	0	#B12121	database	chr12	49579124	T	G	missense_variant	MODERATE	c.1025A>C	p.(Gln342Pro)	Q342P	342	Tubulin_folding	superficial	22.6	0.954296	0	0	0	0.999995
T1Av_106	1	0	#B12121	database	chr12	49579233	C	A	missense_variant	MODERATE	c.916G>T	p.(Asp306Tyr)	D306Y	306	Tubulin_folding	superficial	27.2	0.941062	0.895	0	0.997	1
T1Av_107	1	0	#B12121	database	chr12	49579628	G	A	missense_variant	MODERATE	c.521C>T	p.(Ala174Val)	A174V	174	Tubulin_folding	internal	27.4	0.764244	0.633	0	0.891	0.999987
T1Av_108	1	0	#B12121	database	chr12	49580580	C	T	missense_variant	MODERATE	c.40G>A	p.(Val14Ile)	V14I	14	Tubulin_folding	intermediate	21	0.0224106	0.208	0.002	0.046	0.998872
T1Av_109	1	0	#B12121	database	chr12	49579605	C	A	missense_variant	MODERATE	c.544G>T	p.(Val182Phe)	V182F	182	Tubulin_folding	intermediate	27.9	NA	0.847	0	0.989	0.99999
T1Av_110	1	0	#B12121	database	chr12	49580594	A	G	missense_variant	MODERATE	c.26T>C	p.(Val9Ala)	V9A	9	Tubulin_folding	internal	23.5	0.110881	0.668	0	0.865	0.999405
T1Av_111	1	0	#B12121	database	chr12	49579731	T	C	missense_variant	MODERATE	c.418A>G	p.(Ser140Gly)	S140G	140	GTP_binding	superficial	24	0.879771	0.458	0	0	0.957868
T1Av_112	1	0	#B12121	database	chr12	49579458	T	G	missense_variant	MODERATE	c.691A>C	p.(Ile231Leu)	I231L	231	Tubulin_folding	internal	18.04	0.159105	0.412	0.032	0.025	0.99726
T1Av_113	1	0	#B12121	database	chr12	49579716	T	C	missense_variant	MODERATE	c.433A>G	p.(Thr145Ala)	T145A	145	Tubulin_folding	internal	24	0.804595	0.275	0	0	0.999993
T1Av_114	1	0	#B12121	database	chr12	49579415	T	C	missense_variant	MODERATE	c.734A>G	p.(Asp245Gly)	D245G	245	Tubulin_folding	superficial	18.49	0.560281	0.736	0	0.019	0.999996
T1Av_115	1	0	#B12121	database	chr12	49579142	T	C	missense_variant	MODERATE	c.1007A>G	p.(Lys336Arg)	K336R	336	Longitudinal_interaction	superficial	23.3	0.800827	0.833	0	0.398	0.999748
T1Av_116	1	0	#B12121	database	chr12	49579584	G	C	missense_variant	MODERATE	c.565C>G	p.(Leu189Val)	L189V	189	Tubulin_folding	internal	24.1	0.937824	0.784	0	0.773	0.999323
T1Av_117	1	0	#B12121	database	chr12	49580448	C	G	missense_variant	MODERATE	c.172G>C	p.(Ala58Pro)	A58P	58	Lumen_facing	superficial	22.4	0.341426	0.508	0.001	0.396	0.999615
T1Av_118	1	0	#B12121	database	chr12	49579229	G	A	missense_variant	MODERATE	c.920C>T	p.(Pro307Leu)	P307L	307	Tubulin_folding	intermediate	26.5	0.947207	0.916	0	0.785	1
T1Av_119	1	0	#B12121	clinical_review	chr12	49579768	G	T	missense_variant	MODERATE	c.381C>A	p.(Asp127Glu)	D127E	127	Lateral_interaction	superficial	7.229	0.321867	0.388	0.009	0.003	0.97927
T1Av_120	1	0	#B12121	database	chr12	49579094	T	A	missense_variant	MODERATE	c.1055A>T	p.(Lys352Met)	K352M	352	Longitudinal_interaction	superficial	26.4	0.945127	0.872	0	0.999	0.999977
T1Av_121	1	0	#B12121	database	chr12	49579725	C	T	missense_variant	MODERATE	c.424G>A	p.(Gly142Ser)	G142S	142	Tubulin_folding	internal	26.8	0.743198	0.853	0	0.998872	0.998872

## Sheet: allTUBA1A_missense
CHROM	POS	ID	REF	ALT	GENE	FEATUREID	EFFECT	IMPACT	HGVS_C	HGVS_P	gnomadr201_AC	ExAC_AC	CADD_phred	M_CAP_score	REVEL_score	SIFT_score	Polyphen2_HVAR_score	MutationTaster_score	spidex_dpsi_zscore	dbscSNV_ada_score	dbscSNV_rf_score	clinvar_clnsig	described	AA_pos
chr12	49578797	NA	T	G	TUBA1A	NM_006009.3	missense_variant	MODERATE	c.1352A>C	p.Tyr451Ser	NA	NA	23.1	0.135775	0.688	0	0.403	1	NA	NA	NA	NA	simulated	451
chr12	49578797	NA	T	A	TUBA1A	NM_006009.3	missense_variant	MODERATE	c.1352A>T	p.Tyr451Phe	NA	NA	16.38	0.0233506	0.377	0.095	0.153	1	NA	NA	NA	NA	simulated	451
chr12	49578797	NA	T	C	TUBA1A	NM_006009.3	missense_variant	MODERATE	c.1352A>G	p.Tyr451Cys	NA	NA	22.1	0.138589	0.682	0	0.759	1	NA	NA	NA	NA	simulated	451
chr12	49578798	NA	A	G	TUBA1A	NM_006009.3	missense_variant	MODERATE	c.1351T>C	p.Tyr451His	NA	NA	23.1	0.0662011	0.606	0	0.403	1	NA	NA	NA	NA	simulated	451
chr12	49578798	NA	A	C	TUBA1A	NM_006009.3	missense_variant	MODERATE	c.1351T>G	p.Tyr451Asp	NA	NA	23	0.166989	0.7	0	0.485	1	NA	NA	NA	NA	simulated	451
chr12	49578798	NA	A	T	TUBA1A	NM_006009.3	missense_variant	MODERATE	c.1351T>A	p.Tyr451Asn	NA	NA	23.1	0.15318	0.694	0	0.485	1	NA	NA	NA	NA	simulated	451
chr12	49578799	NA	T	G	TUBA1A	NM_006009.3	missense_variant	MODERATE	c.1350A>C	p.Glu450Asp	NA	NA	16.22	0.0340441	0.319	0.083	0.217	1	NA	NA	NA	NA	simulated	450
chr12	49578799	NA	T	A	TUBA1A	NM_006009.3	missense_variant	MODERATE	c.1350A>T	p.Glu450Asp	NA	NA	16.96	0.0345628	0.319	0.083	0.217	1	NA	NA	NA	NA	simulated	450
chr12	49578800	NA	T	G	TUBA1A	NM_006009.3	missense_variant	MODERATE	c.1349A>C	p.Glu450Ala	NA	NA	23.5	0.115653	0.592	0.002	0.292	0.999652	NA	NA	NA	NA	simulated	450
chr12	49578800	NA	T	A	TUBA1A	NM_006009.3	missense_variant	MODERATE	c.1349A>T	p.Glu450Val	NA	NA	24.5	0.175996	0.687	0	0.403	0.999852	NA	NA	NA	NA	simulated	450
chr12	49578800	NA	T	C	TUBA1A	NM_006009.3	missense_variant	MODERATE	c.1349A>G	p.Glu450Gly	NA	NA	23.8	0.160674	0.686	0.001	0.403	0.999711	NA	NA	NA	NA	simulated	450
chr12	49578801	NA	C	G	TUBA1A	NM_006009.3	missense_variant	MODERATE	c.1348G>C	p.Glu450Gln	NA	NA	23.5	0.141376	0.501	0.002	0.403	0.999691	NA	NA	NA	NA	simulated	450
chr12	49578801	NA	C	T	TUBA1A	NM_006009.3	missense_variant	MODERATE	c.1348G>A	p.Glu450Lys	NA	NA	25.4	0.112726	0.578	0.013	0.292	0.999931	NA	NA	NA	NA	simulated	450
chr12	49578802	NA	C	G	TUBA1A	NM_006009.3	missense_variant	MODERATE	c.1347G>C	p.Glu449Asp	NA	NA	14.29	0.0285741	0.31	0.303	0	0.954614	NA	NA	NA	NA	simulated	449
chr12	49578802	NA	C	A	TUBA1A	NM_006009.3	missense_variant	MODERATE	c.1347G>T	p.Glu449Asp	NA	NA	15.71	0.0290838	0.31	0.303	0	0.95308	NA	NA	NA	NA	simulated	449
chr12	49578803	NA	T	G	TUBA1A	NM_006009.3	missense_variant	MODERATE	c.1346A>C	p.Glu449Ala	NA	NA	21	0.0668655	0.471	0.003	0.003	0.999987	NA	NA	NA	NA	simulated	449
chr12	49578803	NA	T	A	TUBA1A	NM_006009.3	missense_variant	MODERATE	c.1346A>T	p.Glu449Val	NA	NA	22.7	0.0493848	0.502	0.013	0.008	0.999995	NA	NA	NA	NA	simulated	449
chr12	49578803	NA	T	C	TUBA1A	NM_006009.3	missense_variant	MODERATE	c.1346A>G	p.Glu449Gly	NA	NA	23.5	0.0708387	0.495	0.001	0.002	0.999988	NA	NA	NA	NA	simulated	449
chr12	49578804	NA	C	G	TUBA1A	NM_006009.3	missense_variant	MODERATE	c.1345G>C	p.Glu449Gln	NA	NA	22	0.0589207	0.346	0.004	0.006	0.999988	NA	NA	NA	NA	simulated	449
chr12	49578804	NA	C	T	TUBA1A	NM_006009.3	missense_variant	MODERATE	c.1345G>A	p.Glu449Lys	NA	NA	23.6	0.085121	0.435	0.036	0.002	0.999997	NA	NA	NA	NA	simulated	449
chr12	49578806	NA	C	G	TUBA1A	NM_006009.3	missense_variant	MODERATE	c.1343G>C	p.Gly448Ala	NA	NA	19.51	0.0445727	0.388	0.017	0.794	0.999996	NA	NA	NA	NA	simulated	448
chr12	49578806	NA	C	A	TUBA1A	NM_006009.3	missense_variant	MODERATE	c.1343G>T	p.Gly448Val	NA	NA	24.3	0.0460135	0.47	0.012	0.953	1	NA	NA	NA	NA	simulated	448
chr12	49578806	NA	C	T	TUBA1A	NM_006009.3	missense_variant	MODERATE	c.1343G>A	p.Gly448Glu	1	NA	22.9	0.0400035	0.302	0.068	0.931	0.999998	NA	NA	NA	NA	gnomad	448
chr12	49578807	NA	C	G	TUBA1A	NM_006009.3	missense_variant	MODERATE	c.1342G>C	p.Gly448Arg	NA	NA	24.4	0.0860716	0.514	0.002	0.953	0.999999	NA	NA	NA	NA	simulated	448
chr12	49578807	NA	C	T	TUBA1A	NM_006009.3	missense_variant	MODERATE	c.1342G>A	p.Gly448Arg	NA	NA	24.7	0.0876265	0.514	0.002	0.953	0.999999	NA	NA	NA	NA	simulated	448
chr12	49578808	NA	T	G	TUBA1A	NM_006009.3	missense_variant	MODERATE	c.1341A>C	p.Glu447Asp	NA	NA	15.82	0.0456116	0.328	0.097	0.217	0.981202	NA	NA	NA	NA	simulated	447
chr12	49578808	NA	T	A	TUBA1A	NM_006009.3	missense_variant	MODERATE	c.1341A>T	p.Glu447Asp	NA	NA	16.53	0.0456116	0.328	0.097	0.217	0.980641	NA	NA	NA	NA	simulated	447
chr12	49578809	NA	T	G	TUBA1A	NM_006009.3	missense_variant	MODERATE	c.1340A>C	p.Glu447Ala	NA	NA	21.2	0.105723	0.461	0.084	0.292	0.999987	NA	NA	NA	NA	simulated	447
chr12	49578809	NA	T	A	TUBA1A	NM_006009.3	missense_variant	MODERATE	c.1340A>T	p.Glu447Val	NA	NA	24.1	0.279893	0.623	0.002	0.403	0.999994	NA	NA	NA	NA	simulated	447
chr12	49578809	NA	T	C	TUBA1A	NM_006009.3	missense_variant	MODERATE	c.1340A>G	p.Glu447Gly	NA	NA	21.9	0.0861186	0.492	0.068	0.403	0.999989	NA	NA	NA	NA	simulated	447
chr12	49578810	NA	C	G	TUBA1A	NM_006009.3	missense_variant	MODERATE	c.1339G>C	p.Glu447Gln	NA	NA	22.1	0.116336	0.455	0.063	0.403	0.999987	NA	NA	NA	NA	simulated	447
chr12	49578810	NA	C	T	TUBA1A	NM_006009.3	missense_variant	MODERATE	c.1339G>A	p.Glu447Lys	NA	NA	23.6	0.12337	0.518	0.024	0.292	0.999997	NA	NA	NA	NA	simulated	447
chr12	49578811	NA	T	G	TUBA1A	NM_006009.3	missense_variant	MODERATE	c.1338A>C	p.Glu446Asp	NA	NA	9.149	0.026555	0.384	1	0	0.948592	NA	NA	NA	NA	simulated	446
chr12	49578811	NA	T	A	TUBA1A	NM_006009.3	missense_variant	MODERATE	c.1338A>T	p.Glu446Asp	NA	NA	9.814	0.0278352	0.384	1	0	0.945339	NA	NA	NA	NA	simulated	446
chr12	49578812	NA	T	G	TUBA1A	NM_006009.3	missense_variant	MODERATE	c.1337A>C	p.Glu446Ala	NA	NA	20.9	0.0546603	0.328	0.053	0.003	0.999986	NA	NA	NA	NA	simulated	446
chr12	49578812	NA	T	A	TUBA1A	NM_006009.3	missense_variant	MODERATE	c.1337A>T	p.Glu446Val	NA	NA	24.2	0.142467	0.49	0.006	0.008	0.999994	NA	NA	NA	NA	simulated	446
chr12	49578812	NA	T	C	TUBA1A	NM_006009.3	missense_variant	MODERATE	c.1337A>G	p.Glu446Gly	NA	NA	22	0.0554847	0.331	0.112	0.002	0.999989	NA	NA	NA	NA	simulated	446
chr12	49578813	NA	C	G	TUBA1A	NM_006009.3	missense_variant	MODERATE	c.1336G>C	p.Glu446Gln	NA	NA	21.8	0.123053	0.429	0.013	0.006	0.999987	NA	NA	NA	NA	simulated	446
chr12	49578813	NA	C	T	TUBA1A	NM_006009.3	missense_variant	MODERATE	c.1336G>A	p.Glu446Lys	NA	NA	23.7	0.0866527	0.406	0.065	0.002	0.999997	NA	NA	NA	NA	simulated	446
chr12	49578814	NA	C	G	TUBA1A	NM_006009.3	missense_variant	MODERATE	c.1335G>C	p.Glu445Asp	NA	NA	14.96	0.0337245	0.449	0.269	0.217	0.967124	NA	NA	NA	NA	simulated	445
chr12	49578814	NA	C	A	TUBA1A	NM_006009.3	missense_variant	MODERATE	c.1335G>T	p.Glu445Asp	NA	NA	16.44	0.034018	0.449	0.269	0.217	0.967124	NA	NA	NA	NA	simulated	445
chr12	49578815	NA	T	G	TUBA1A	NM_006009.3	missense_variant	MODERATE	c.1334A>C	p.Glu445Ala	NA	NA	19.7	0.0965665	0.491	0.074	0.292	0.999767	NA	NA	NA	NA	simulated	445
chr12	49578815	NA	T	A	TUBA1A	NM_006009.3	missense_variant	MODERATE	c.1334A>T	p.Glu445Val	NA	NA	22.4	0.1292	0.582	0.059	0.403	0.999894	NA	NA	NA	NA	simulated	445
chr12	49578815	NA	T	C	TUBA1A	NM_006009.3	missense_variant	MODERATE	c.1334A>G	p.Glu445Gly	NA	NA	20.3	0.0861937	0.427	0.032	0.403	0.999815	NA	NA	NA	NA	simulated	445
chr12	49578816	NA	C	G	TUBA1A	NM_006009.3	missense_variant	MODERATE	c.1333G>C	p.Glu445Gln	NA	NA	19.98	0.130483	0.565	0.014	0.403	0.999958	NA	NA	NA	NA	simulated	445
chr12	49578816	NA	C	T	TUBA1A	NM_006009.3	missense_variant	MODERATE	c.1333G>A	p.Glu445Lys	NA	NA	23.3	0.0760884	0.537	0.043	0.292	0.999991	NA	NA	NA	NA	simulated	445
chr12	49578818	rs770156445	C	G	TUBA1A	NM_006009.3	missense_variant	MODERATE	c.1331G>C	p.Gly444Ala	1	1	11.72	0.0226376	0.314	0.215	0.001	0.946227	NA	NA	NA	NA	gnomad	444
chr12	49578818	NA	C	A	TUBA1A	NM_006009.3	missense_variant	MODERATE	c.1331G>T	p.Gly444Val	NA	NA	20.6	0.038592	0.353	0.043	0.001	0.999999	NA	NA	NA	NA	simulated	444
chr12	49578818	NA	C	T	TUBA1A	NM_006009.3	missense_variant	MODERATE	c.1331G>A	p.Gly444Asp	NA	NA	13.34	0.0185275	0.315	0.265	0.001	0.984736	NA	NA	NA	NA	simulated	444
chr12	49578819	NA	C	G	TUBA1A	NM_006009.3	missense_variant	MODERATE	c.1330G>C	p.Gly444Arg	NA	NA	21	0.046738	0.339	0.015	0.003	0.995972	NA	NA	NA	NA	simulated	444
chr12	49578819	NA	C	A	TUBA1A	NM_006009.3	missense_variant	MODERATE	c.1330G>T	p.Gly444Cys	NA	NA	24.7	0.0401471	0.364	0.002	0.035	0.99793	NA	NA	NA	NA	simulated	444
chr12	49578819	NA	C	T	TUBA1A	NM_006009.3	missense_variant	MODERATE	c.1330G>A	p.Gly444Ser	NA	NA	19.58	0.0264244	0.291	0.021	0.001	0.991141	NA	NA	NA	NA	simulated	444
chr12	49578820	NA	C	G	TUBA1A	NM_006009.3	missense_variant	MODERATE	c.1329G>C	p.Glu443Asp	NA	NA	7.962	0.0347225	0.279	0.204	0	0.882344	NA	NA	NA	NA	simulated	443
chr12	49578820	NA	C	A	TUBA1A	NM_006009.3	missense_variant	MODERATE	c.1329G>T	p.Glu443Asp	NA	NA	9.404	0.0422562	0.279	0.204	0	0.875449	NA	NA	NA	NA	simulated	443
chr12	49578821	NA	T	G	TUBA1A	NM_006009.3	missense_variant	MODERATE	c.1328A>C	p.Glu443Ala	NA	NA	23.2	0.0689992	0.353	0.063	0.003	0.999986	NA	NA	NA	NA	simulated	443
chr12	49578821	NA	T	A	TUBA1A	NM_006009.3	missense_variant	MODERATE	c.1328A>T	p.Glu443Val	NA	NA	22.6	0.121555	0.482	0.056	0.008	0.999994	NA	NA	NA	NA	simulated	443
chr12	49578821	NA	T	C	TUBA1A	NM_006009.3	missense_variant	MODERATE	c.1328A>G	p.Glu443Gly	NA	NA	20.9	0.0656415	0.375	0.023	0.002	0.999988	NA	NA	NA	NA	simulated	443
chr12	49578822	NA	C	G	TUBA1A	NM_006009.3	missense_variant	MODERATE	c.1327G>C	p.Glu443Gln	NA	NA	20.9	0.0836367	0.349	0.038	0.006	0.999987	NA	NA	NA	NA	simulated	443
chr12	49578822	NA	C	T	TUBA1A	NM_006009.3	missense_variant	MODERATE	c.1327G>A	p.Glu443Lys	NA	NA	23.5	0.070178	0.416	0.04	0.002	0.999997	NA	NA	NA	NA	simulated	443
chr12	49578824	NA	C	G	TUBA1A	NM_006009.3	missense_variant	MODERATE	c.1325G>C	p.Gly442Ala	NA	NA	9.335	0.0247464	0.302	0.697	0.003	0.999683	NA	NA	NA	NA	simulated	442
chr12	49578824	NA	C	A	TUBA1A	NM_006009.3	missense_variant	MODERATE	c.1325G>T	p.Gly442Val	NA	NA	20.5	0.0422219	0.401	0.129	0.018	1	NA	NA	NA	NA	simulated	442
chr12	49578824	NA	C	T	TUBA1A	NM_006009.3	missense_variant	MODERATE	c.1325G>A	p.Gly442Glu	NA	NA	13.24	0.0210161	0.3	0.342	0	0.999878	NA	NA	NA	NA	simulated	442
chr12	49578825	NA	C	G	TUBA1A	NM_006009.3	missense_variant	MODERATE	c.1324G>C	p.Gly442Arg	NA	NA	20.9	0.044455	0.391	0.057	0.009	0.999995	NA	NA	NA	NA	simulated	442
chr12	49578825	NA	C	T	TUBA1A	NM_006009.3	missense_variant	MODERATE	c.1324G>A	p.Gly442Arg	NA	NA	21.9	0.0446969	0.391	0.057	0.009	0.999995	NA	NA	NA	NA	simulated	442
chr12	49578826	NA	T	G	TUBA1A	NM_006009.3	missense_variant	MODERATE	c.1323A>C	p.Glu441Asp	NA	NA	9.532	0.0184089	0.363	0.527	0.014	0.936216	NA	NA	NA	NA	simulated	441
chr12	49578826	NA	T	A	TUBA1A	NM_006009.3	missense_variant	MODERATE	c.1323A>T	p.Glu441Asp	NA	NA	10.21	0.0184089	0.363	0.527	0.014	0.933822	NA	NA	NA	NA	simulated	441
chr12	49578827	NA	T	G	TUBA1A	NM_006009.3	missense_variant	MODERATE	c.1322A>C	p.Glu441Ala	NA	NA	20.9	0.0717772	0.444	0.01	0.117	0.999408	NA	NA	NA	NA	simulated	441
chr12	49578827	NA	T	A	TUBA1A	NM_006009.3	missense_variant	MODERATE	c.1322A>T	p.Glu441Val	NA	NA	23	0.20963	0.629	0.025	0.088	0.999757	NA	NA	NA	NA	simulated	441
chr12	49578827	NA	T	C	TUBA1A	NM_006009.3	missense_variant	MODERATE	c.1322A>G	p.Glu441Gly	NA	NA	22	0.0692271	0.45	0.013	0.178	0.999507	NA	NA	NA	NA	simulated	441
chr12	49578828	NA	C	G	TUBA1A	NM_006009.3	missense_variant	MODERATE	c.1321G>C	p.Glu441Gln	NA	NA	17.29	0.0372073	0.399	0.012	0.088	0.99536	NA	NA	NA	NA	simulated	441
chr12	49578828	NA	C	T	TUBA1A	NM_006009.3	missense_variant	MODERATE	c.1321G>A	p.Glu441Lys	NA	NA	23	0.0584273	0.549	0.011	0.084	0.998956	NA	NA	NA	NA	simulated	441
chr12	49578830	NA	A	G	TUBA1A	NM_006009.3	missense_variant	MODERATE	c.1319T>C	p.Val440Ala	NA	NA	13.32	0.0132959	0.134	0.091	0.001	0.954713	NA	NA	NA	NA	simulated	440
chr12	49578830	NA	A	C	TUBA1A	NM_006009.3	missense_variant	MODERATE	c.1319T>G	p.Val440Gly	NA	NA	15.69	0.0330522	0.387	0.022	0.004	0.999999	NA	NA	NA	NA	simulated	440
chr12	49578830	NA	A	T	TUBA1A	NM_006009.3	missense_variant	MODERATE	c.1319T>A	p.Val440Asp	NA	NA	19.87	0.0366214	0.381	0.003	0.01	0.999999	NA	NA	NA	NA	simulated	440
chr12	49578831	NA	C	G	TUBA1A	NM_006009.3	missense_variant	MODERATE	c.1318G>C	p.Val440Leu	NA	NA	15.15	0.0223058	0.226	0.099	0	0.859964	NA	NA	NA	NA	simulated	440
chr12	49578831	NA	C	A	TUBA1A	NM_006009.3	missense_variant	MODERATE	c.1318G>T	p.Val440Phe	NA	NA	19.92	0.0240477	0.309	0.018	0	0.985341	NA	NA	NA	NA	simulated	440
chr12	49578831	rs749746325	C	T	TUBA1A	NM_006009.3	missense_variant	MODERATE	c.1318G>A	p.Val440Ile	1	1	16.69	0.0200519	0.226	0.199	0	0.645736	NA	NA	NA	NA	gnomad	440
chr12	49578833	NA	G	A	TUBA1A	NM_006009.3	missense_variant	MODERATE	c.1316C>T	p.Ser439Phe	NA	NA	20.1	0.130742	0.596	0	0.554	0.987527	NA	NA	NA	NA	simulated	439
chr12	49578833	NA	G	C	TUBA1A	NM_006009.3	missense_variant	MODERATE	c.1316C>G	p.Ser439Cys	NA	NA	22	0.141441	0.564	0	0.551	0.963383	NA	NA	NA	NA	simulated	439
chr12	49578833	NA	G	T	TUBA1A	NM_006009.3	missense_variant	MODERATE	c.1316C>A	p.Ser439Tyr	NA	NA	22.8	0.120508	0.571	0	0.672	0.978815	NA	NA	NA	NA	simulated	439
chr12	49578834	NA	A	G	TUBA1A	NM_006009.3	missense_variant	MODERATE	c.1315T>C	p.Ser439Pro	NA	NA	22.7	0.169686	0.551	0	0.188	0.922566	NA	NA	NA	NA	simulated	439
chr12	49578834	NA	A	C	TUBA1A	NM_006009.3	missense_variant	MODERATE	c.1315T>G	p.Ser439Ala	NA	NA	12.97	0.0835984	0.433	0.001	0.053	1	NA	NA	NA	NA	simulated	439
chr12	49578834	NA	A	T	TUBA1A	NM_006009.3	missense_variant	MODERATE	c.1315T>A	p.Ser439Thr	NA	NA	11.08	0.0303223	0.367	0.024	0.031	0.655285	NA	NA	NA	NA	simulated	439
chr12	49578835	NA	A	C	TUBA1A	NM_006009.3	missense_variant	MODERATE	c.1314T>G	p.Asp438Glu	NA	NA	14.67	0.0916915	0.394	0.034	0.113	0.96668	NA	NA	NA	NA	simulated	438
chr12	49578835	NA	A	T	TUBA1A	NM_006009.3	missense_variant	MODERATE	c.1314T>A	p.Asp438Glu	NA	NA	15.33	0.091884	0.394	0.034	0.113	0.967927	NA	NA	NA	NA	simulated	438
chr12	49578836	NA	T	G	TUBA1A	NM_006009.3	missense_variant	MODERATE	c.1313A>C	p.Asp438Ala	NA	NA	23.7	0.370866	0.703	0.004	0.38	0.999994	NA	NA	NA	NA	simulated	438
chr12	49578836	NA	T	A	TUBA1A	NM_006009.3	missense_variant	MODERATE	c.1313A>T	p.Asp438Val	NA	NA	24.2	0.630185	0.878	0	0.769	1	NA	NA	NA	NA	simulated	438
chr12	49578836	NA	T	C	TUBA1A	NM_006009.3	missense_variant	MODERATE	c.1313A>G	p.Asp438Gly	NA	NA	23.6	0.444874	0.741	0	0.578	0.999996	NA	NA	NA	NA	simulated	438
chr12	49578837	NA	C	G	TUBA1A	NM_006009.3	missense_variant	MODERATE	c.1312G>C	p.Asp438His	NA	NA	23.8	0.705607	0.754	0.006	0.834	0.999999	NA	NA	NA	NA	simulated	438
chr12	49578837	NA	C	A	TUBA1A	NM_006009.3	missense_variant	MODERATE	c.1312G>T	p.Asp438Tyr	NA	NA	24.7	0.721246	0.769	0	0.891	1	NA	NA	NA	NA	simulated	438
chr12	49578837	NA	C	T	TUBA1A	NM_006009.3	missense_variant	MODERATE	c.1312G>A	p.Asp438Asn	NA	NA	24.5	0.555898	0.461	0	0.38	0.999997	NA	NA	NA	NA	simulated	438
chr12	49578839	NA	A	G	TUBA1A	NM_006009.3	missense_variant	MODERATE	c.1310T>C	p.Val437Ala	NA	NA	5.347	0.0163306	0.301	0.347	0.002	0.922999	NA	NA	NA	NA	simulated	437
chr12	49578839	NA	A	C	TUBA1A	NM_006009.3	missense_variant	MODERATE	c.1310T>G	p.Val437Gly	NA	NA	11.3	0.0468699	0.441	0	0.009	0.999999	NA	NA	NA	NA	simulated	437
chr12	49578839	NA	A	T	TUBA1A	NM_006009.3	missense_variant	MODERATE	c.1310T>A	p.Val437Glu	NA	NA	15.49	0.059192	0.412	0.003	0.004	0.995225	NA	NA	NA	NA	simulated	437
chr12	49578840	NA	C	G	TUBA1A	NM_006009.3	missense_variant	MODERATE	c.1309G>C	p.Val437Leu	NA	NA	13.51	0.0270525	0.294	0.196	0	0.903496	NA	NA	NA	NA	simulated	437
chr12	49578840	NA	C	A	TUBA1A	NM_006009.3	missense_variant	MODERATE	c.1309G>T	p.Val437Leu	NA	NA	15.41	0.0335421	0.294	0.196	0	0.903496	NA	NA	NA	NA	simulated	437
chr12	49578840	NA	C	T	TUBA1A	NM_006009.3	missense_variant	MODERATE	c.1309G>A	p.Val437Met	NA	NA	18.53	0.062127	0.311	0.428	0.002	0.91648	NA	NA	NA	NA	simulated	437
chr12	49578842	NA	C	G	TUBA1A	NM_006009.3	missense_variant	MODERATE	c.1307G>C	p.Gly436Ala	NA	NA	17.41	0.302943	0.491	0.023	0.769	0.999999	NA	NA	NA	NA	simulated	436
chr12	49578842	NA	C	A	TUBA1A	NM_006009.3	missense_variant	MODERATE	c.1307G>T	p.Gly436Val	NA	NA	24.5	0.518197	0.655	0	0.983	1	NA	NA	NA	NA	simulated	436
chr12	49578842	NA	C	T	TUBA1A	NM_006009.3	missense_variant	MODERATE	c.1307G>A	p.Gly436Asp	NA	NA	24.2	0.499094	0.612	0	0.96	1	NA	NA	NA	NA	clinical_review	436
chr12	49578843	NA	C	G	TUBA1A	NM_006009.3	missense_variant	MODERATE	c.1306G>C	p.Gly436Arg	NA	NA	24.1	0.626715	0.747	0	0.983	1	NA	NA	NA	NA	clinical_review	436
chr12	49578843	NA	C	A	TUBA1A	NM_006009.3	missense_variant	MODERATE	c.1306G>T	p.Gly436Cys	NA	NA	24.9	0.658248	0.744	0	0.98	1	NA	NA	NA	NA	simulated	436
chr12	49578843	NA	C	T	TUBA1A	NM_006009.3	missense_variant	MODERATE	c.1306G>A	p.Gly436Ser	NA	NA	23.1	0.533773	0.706	0.004	0.913	1	NA	NA	NA	NA	simulated	436
chr12	49578845	NA	A	G	TUBA1A	NM_006009.3	missense_variant	MODERATE	c.1304T>C	p.Val435Ala	NA	NA	23.9	0.527632	0.669	0	0.319	0.999977	NA	NA	NA	NA	database	435
chr12	49578845	NA	A	C	TUBA1A	NM_006009.3	missense_variant	MODERATE	c.1304T>G	p.Val435Gly	NA	NA	23.7	0.777295	0.808	0	0.533	1	NA	NA	NA	NA	simulated	435
chr12	49578845	NA	A	T	TUBA1A	NM_006009.3	missense_variant	MODERATE	c.1304T>A	p.Val435Asp	NA	NA	24.7	0.809682	0.787	0	0.536	1	NA	NA	NA	NA	simulated	435
chr12	49578846	NA	C	G	TUBA1A	NM_006009.3	missense_variant	MODERATE	c.1303G>C	p.Val435Leu	NA	NA	22.6	0.530091	0.637	0	0.04	0.999993	NA	NA	NA	NA	simulated	435
chr12	49578846	NA	C	A	TUBA1A	NM_006009.3	missense_variant	MODERATE	c.1303G>T	p.Val435Phe	NA	NA	24.8	0.773101	0.762	0	0.546	0.999999	NA	NA	NA	NA	simulated	435
chr12	49578846	NA	C	T	TUBA1A	NM_006009.3	missense_variant	MODERATE	c.1303G>A	p.Val435Ile	NA	NA	22.6	0.439901	0.47	0	0.04	0.999977	NA	NA	NA	NA	simulated	435
chr12	49578847	NA	C	G	TUBA1A	NM_006009.3	missense_variant	MODERATE	c.1302G>C	p.Glu434Asp	NA	NA	23.3	0.504395	0.576	0.001	0.05	0.996522	NA	NA	NA	NA	simulated	434
chr12	49578847	NA	C	A	TUBA1A	NM_006009.3	missense_variant	MODERATE	c.1302G>T	p.Glu434Asp	NA	NA	23.7	0.505109	0.576	0.001	0.05	0.996522	NA	NA	NA	NA	simulated	434
chr12	49578848	NA	T	G	TUBA1A	NM_006009.3	missense_variant	MODERATE	c.1301A>C	p.Glu434Ala	NA	NA	23.4	0.690997	0.788	0	0.326	0.99999	NA	NA	NA	NA	simulated	434
chr12	49578848	NA	T	A	TUBA1A	NM_006009.3	missense_variant	MODERATE	c.1301A>T	p.Glu434Val	NA	NA	24.1	0.791503	0.815	0	0.261	0.999996	NA	NA	NA	NA	simulated	434
chr12	49578848	NA	T	C	TUBA1A	NM_006009.3	missense_variant	MODERATE	c.1301A>G	p.Glu434Gly	NA	NA	23.5	0.843433	0.807	0.004	0.442	0.999991	NA	NA	NA	NA	simulated	434
chr12	49578849	NA	C	G	TUBA1A	NM_006009.3	missense_variant	MODERATE	c.1300G>C	p.Glu434Gln	NA	NA	23.5	0.616934	0.663	0	0.261	0.999992	NA	NA	NA	NA	simulated	434
chr12	49578849	NA	C	T	TUBA1A	NM_006009.3	missense_variant	MODERATE	c.1300G>A	p.Glu434Lys	NA	NA	25.4	0.837421	0.763	0	0.251	0.999998	NA	NA	NA	NA	simulated	434
chr12	49578850	NA	C	G	TUBA1A	NM_006009.3	missense_variant	MODERATE	c.1299G>C	p.Glu433Asp	NA	NA	23.4	0.373762	0.532	0	0.05	0.996083	NA	NA	NA	NA	simulated	433
chr12	49578850	NA	C	A	TUBA1A	NM_006009.3	missense_variant	MODERATE	c.1299G>T	p.Glu433Asp	NA	NA	23.7	0.374833	0.533	0	0.05	0.996083	NA	NA	NA	NA	simulated	433
chr12	49578851	NA	T	G	TUBA1A	NM_006009.3	missense_variant	MODERATE	c.1298A>C	p.Glu433Ala	NA	NA	23.3	0.477479	0.746	0	0.326	0.99999	NA	NA	NA	NA	simulated	433
chr12	49578851	NA	T	A	TUBA1A	NM_006009.3	missense_variant	MODERATE	c.1298A>T	p.Glu433Val	NA	NA	24	0.63267	0.827	0	0.261	0.999996	NA	NA	NA	NA	simulated	433
chr12	49578851	NA	T	C	TUBA1A	NM_006009.3	missense_variant	MODERATE	c.1298A>G	p.Glu433Gly	NA	NA	23.6	0.681234	0.825	0	0.442	0.999992	NA	NA	NA	NA	simulated	433
chr12	49578852	NA	C	G	TUBA1A	NM_006009.3	missense_variant	MODERATE	c.1297G>C	p.Glu433Gln	NA	NA	20.7	0.4741	0.555	0	0.261	0.999991	NA	NA	NA	NA	simulated	433
chr12	49578852	NA	C	T	TUBA1A	NM_006009.3	missense_variant	MODERATE	c.1297G>A	p.Glu433Lys	NA	NA	23.3	0.504965	0.675	0	0.251	0.999998	NA	NA	NA	NA	simulated	433
chr12	49578854	NA	T	G	TUBA1A	NM_006009.3	missense_variant	MODERATE	c.1295A>C	p.Tyr432Ser	NA	NA	27	0.908519	0.823	0	0.985	0.999949	NA	NA	NA	NA	simulated	432
chr12	49578854	NA	T	A	TUBA1A	NM_006009.3	missense_variant	MODERATE	c.1295A>T	p.Tyr432Phe	NA	NA	23.3	0.880434	0.722	0.002	0.282	0.999372	NA	NA	NA	NA	simulated	432
chr12	49578854	NA	T	C	TUBA1A	NM_006009.3	missense_variant	MODERATE	c.1295A>G	p.Tyr432Cys	NA	NA	25.5	0.862438	0.829	0.01	0.993	0.999967	NA	NA	NA	NA	simulated	432
chr12	49578855	NA	A	G	TUBA1A	NM_006009.3	missense_variant	MODERATE	c.1294T>C	p.Tyr432His	NA	NA	25	0.919745	0.826	0	0.993	0.998655	NA	NA	NA	NA	simulated	432
chr12	49578855	NA	A	C	TUBA1A	NM_006009.3	missense_variant	MODERATE	c.1294T>G	p.Tyr432Asp	NA	NA	25.1	0.907605	0.833	0	0.993	0.999827	NA	NA	NA	NA	simulated	432
chr12	49578855	NA	A	T	TUBA1A	NM_006009.3	missense_variant	MODERATE	c.1294T>A	p.Tyr432Asn	NA	NA	25.1	0.885521	0.815	0	0.993	0.999867	NA	NA	NA	NA	simulated	432
chr12	49578856	NA	A	C	TUBA1A	NM_006009.3	missense_variant	MODERATE	c.1293T>G	p.Asp431Glu	NA	NA	24.7	0.538328	0.682	0	0.717	0.985232	NA	NA	NA	NA	simulated	431
chr12	49578856	NA	A	T	TUBA1A	NM_006009.3	missense_variant	MODERATE	c.1293T>A	p.Asp431Glu	NA	NA	24.8	0.538739	0.682	0	0.717	0.986738	NA	NA	NA	NA	simulated	431
chr12	49578857	NA	T	G	TUBA1A	NM_006009.3	missense_variant	MODERATE	c.1292A>C	p.Asp431Ala	NA	NA	27	0.83154	0.931	0	0.963	0.999994	NA	NA	NA	NA	simulated	431
chr12	49578857	NA	T	A	TUBA1A	NM_006009.3	missense_variant	MODERATE	c.1292A>T	p.Asp431Val	NA	NA	28.2	0.78398	0.934	0	0.99	1	NA	NA	NA	NA	simulated	431
chr12	49578857	NA	T	C	TUBA1A	NM_006009.3	missense_variant	MODERATE	c.1292A>G	p.Asp431Gly	NA	NA	26.8	0.825577	0.896	0	0.982	0.999996	NA	NA	NA	NA	simulated	431
chr12	49578858	NA	C	G	TUBA1A	NM_006009.3	missense_variant	MODERATE	c.1291G>C	p.Asp431His	NA	NA	27.3	0.82917	0.903	0	0.604	0.999999	NA	NA	NA	NA	simulated	431
chr12	49578858	NA	C	A	TUBA1A	NM_006009.3	missense_variant	MODERATE	c.1291G>T	p.Asp431Tyr	NA	NA	30	0.870878	0.933	0	0.984	1	NA	NA	NA	NA	simulated	431
chr12	49578858	NA	C	T	TUBA1A	NM_006009.3	missense_variant	MODERATE	c.1291G>A	p.Asp431Asn	0	NA	29.5	0.752878	0.746	0	0.949	0.999997	NA	NA	NA	NA	simulated	431
chr12	49578859	NA	C	G	TUBA1A	NM_006009.3	missense_variant	MODERATE	c.1290G>C	p.Lys430Asn	NA	NA	23.1	0.625718	0.644	0	0.898	0.997816	NA	NA	NA	NA	simulated	430
chr12	49578859	NA	C	A	TUBA1A	NM_006009.3	missense_variant	MODERATE	c.1290G>T	p.Lys430Asn	NA	NA	23.4	0.622367	0.644	0	0.898	0.997717	NA	NA	NA	NA	simulated	430
chr12	49578860	NA	T	G	TUBA1A	NM_006009.3	missense_variant	MODERATE	c.1289A>C	p.Lys430Thr	NA	NA	25.6	0.737366	0.846	0	0.924	0.99997	NA	NA	NA	NA	simulated	430
chr12	49578860	NA	T	A	TUBA1A	NM_006009.3	missense_variant	MODERATE	c.1289A>T	p.Lys430Met	NA	NA	26.7	0.738547	0.778	0	0.79	0.999986	NA	NA	NA	NA	simulated	430
chr12	49578860	NA	T	C	TUBA1A	NM_006009.3	missense_variant	MODERATE	c.1289A>G	p.Lys430Arg	NA	NA	15.35	0.420062	0.529	0	0.038	0.999802	NA	NA	NA	NA	simulated	430
chr12	49578861	NA	T	G	TUBA1A	NM_006009.3	missense_variant	MODERATE	c.1288A>C	p.Lys430Gln	NA	NA	23.1	0.604199	0.642	0	0.504	0.999958	NA	NA	NA	NA	simulated	430
chr12	49578861	NA	T	C	TUBA1A	NM_006009.3	missense_variant	MODERATE	c.1288A>G	p.Lys430Glu	NA	NA	23.2	0.63617	0.761	0	0.664	0.999974	NA	NA	NA	NA	simulated	430
chr12	49578862	NA	C	G	TUBA1A	NM_006009.3	missense_variant	MODERATE	c.1287G>C	p.Glu429Asp	NA	NA	23.8	0.852655	0.737	0	0.686	0.999991	NA	NA	NA	NA	simulated	429
chr12	49578862	NA	C	A	TUBA1A	NM_006009.3	missense_variant	MODERATE	c.1287G>T	p.Glu429Asp	NA	NA	24.2	0.849895	0.737	0	0.686	0.999991	NA	NA	NA	NA	simulated	429
chr12	49578863	NA	T	G	TUBA1A	NM_006009.3	missense_variant	MODERATE	c.1286A>C	p.Glu429Ala	NA	NA	25.6	0.786383	0.87	0	0.94	0.99999	NA	NA	NA	NA	simulated	429
chr12	49578863	NA	T	A	TUBA1A	NM_006009.3	missense_variant	MODERATE	c.1286A>T	p.Glu429Val	NA	NA	27	0.652617	0.828	0	0.953	0.999996	NA	NA	NA	NA	simulated	429
chr12	49578863	NA	T	C	TUBA1A	NM_006009.3	missense_variant	MODERATE	c.1286A>G	p.Glu429Gly	NA	NA	26.1	0.747264	0.884	0	0.971	0.999991	NA	NA	NA	NA	simulated	429
chr12	49578864	NA	C	G	TUBA1A	NM_006009.3	missense_variant	MODERATE	c.1285G>C	p.Glu429Gln	NA	NA	22.6	0.734807	0.9	0	0.913	0.999546	NA	NA	NA	NA	clinical_review	429
chr12	49578864	NA	C	T	TUBA1A	NM_006009.3	missense_variant	MODERATE	c.1285G>A	p.Glu429Lys	NA	NA	23.9	0.88343	0.721	0	0.362	0.999909	NA	NA	NA	NA	simulated	429
chr12	49578866	NA	A	G	TUBA1A	NM_006009.3	missense_variant	MODERATE	c.1283T>C	p.Leu428Pro	NA	NA	26.6	0.879276	0.86	0	1	1	NA	NA	NA	NA	simulated	428
chr12	49578866	NA	A	C	TUBA1A	NM_006009.3	missense_variant	MODERATE	c.1283T>G	p.Leu428Arg	NA	NA	26.2	0.906323	0.839	0	1	0.999997	NA	NA	NA	NA	simulated	428
chr12	49578866	NA	A	T	TUBA1A	NM_006009.3	missense_variant	MODERATE	c.1283T>A	p.Leu428His	NA	NA	26	0.9117	0.837	0	1	0.999995	NA	NA	NA	NA	simulated	428
chr12	49578867	NA	G	A	TUBA1A	NM_006009.3	missense_variant	MODERATE	c.1282C>T	p.Leu428Phe	NA	NA	26.5	0.908088	0.743	0	1	0.999998	NA	NA	NA	NA	simulated	428
chr12	49578867	NA	G	C	TUBA1A	NM_006009.3	missense_variant	MODERATE	c.1282C>G	p.Leu428Val	NA	NA	25.2	0.903404	0.743	0	0.999	0.999992	NA	NA	NA	NA	simulated	428
chr12	49578867	NA	G	T	TUBA1A	NM_006009.3	missense_variant	MODERATE	c.1282C>A	p.Leu428Ile	NA	NA	26.4	0.886162	0.729	0	1	0.999983	NA	NA	NA	NA	simulated	428
chr12	49578869	NA	G	A	TUBA1A	NM_006009.3	missense_variant	MODERATE	c.1280C>T	p.Ala427Val	NA	NA	22.4	0.675018	0.717	0	0.644	0.999992	NA	NA	NA	NA	simulated	427
chr12	49578869	rs773920941	G	C	TUBA1A	NM_006009.3	missense_variant	MODERATE	c.1280C>G	p.Ala427Gly	13	10	23.5	0.791497	0.664	0	0.054	0.999989	NA	NA	NA	NA	gnomad	427
chr12	49578869	NA	G	T	TUBA1A	NM_006009.3	missense_variant	MODERATE	c.1280C>A	p.Ala427Asp	NA	NA	27.3	0.65324	0.801	0	0.818	0.999998	NA	NA	NA	NA	simulated	427
chr12	49578870	NA	C	G	TUBA1A	NM_006009.3	missense_variant	MODERATE	c.1279G>C	p.Ala427Pro	NA	NA	27.4	0.808812	0.841	0	0.897	0.999997	NA	NA	NA	NA	simulated	427
chr12	49578870	NA	C	A	TUBA1A	NM_006009.3	missense_variant	MODERATE	c.1279G>T	p.Ala427Ser	NA	NA	24	0.633288	0.58	0	0.214	0.999977	NA	NA	NA	NA	simulated	427
chr12	49578870	NA	C	T	TUBA1A	NM_006009.3	missense_variant	MODERATE	c.1279G>A	p.Ala427Thr	NA	NA	23	0.537834	0.607	0	0.105	0.99999	NA	NA	NA	NA	simulated	427
chr12	49578872	NA	G	A	TUBA1A	NM_006009.3	missense_variant	MODERATE	c.1277C>T	p.Ala426Val	NA	NA	27.9	0.591073	0.767	0	0.809	0.999999	NA	NA	NA	NA	simulated	426
chr12	49578872	NA	G	C	TUBA1A	NM_006009.3	missense_variant	MODERATE	c.1277C>G	p.Ala426Gly	NA	NA	25.9	0.551583	0.754	0	0.718	0.999999	NA	NA	NA	NA	simulated	426
chr12	49578872	NA	G	T	TUBA1A	NM_006009.3	missense_variant	MODERATE	c.1277C>A	p.Ala426Asp	NA	NA	27.5	0.620787	0.872	0	0.913	1	NA	NA	NA	NA	simulated	426
chr12	49578873	NA	C	G	TUBA1A	NM_006009.3	missense_variant	MODERATE	c.1276G>C	p.Ala426Pro	NA	NA	27.9	0.708397	0.735	0	0.953	1	NA	NA	NA	NA	simulated	426
chr12	49578873	NA	C	A	TUBA1A	NM_006009.3	missense_variant	MODERATE	c.1276G>T	p.Ala426Ser	NA	NA	24.4	0.460011	0.575	0	0.39	0.999998	NA	NA	NA	NA	simulated	426
chr12	49578873	NA	C	T	TUBA1A	NM_006009.3	missense_variant	MODERATE	c.1276G>A	p.Ala426Thr	NA	NA	29	0.606707	0.646	0	0.215	0.999999	NA	NA	NA	NA	simulated	426
chr12	49578874	NA	C	G	TUBA1A	NM_006009.3	missense_variant	MODERATE	c.1275G>C	p.Met425Ile	NA	NA	20.4	0.0650724	0.477	0.027	0.078	0.999998	NA	NA	NA	NA	simulated	425
chr12	49578874	NA	C	A	TUBA1A	NM_006009.3	missense_variant	MODERATE	c.1275G>T	p.Met425Ile	NA	NA	22.2	0.0653157	0.477	0.027	0.078	0.999998	NA	NA	NA	NA	simulated	425
chr12	49578874	NA	C	T	TUBA1A	NM_006009.3	missense_variant	MODERATE	c.1275G>A	p.Met425Ile	NA	NA	22.1	0.0653157	0.477	0.027	0.078	0.999998	NA	NA	NA	NA	simulated	425
chr12	49578875	NA	A	G	TUBA1A	NM_006009.3	missense_variant	MODERATE	c.1274T>C	p.Met425Thr	NA	NA	22.5	0.173681	0.723	0.004	0.014	0.999985	NA	NA	NA	NA	simulated	425
chr12	49578875	NA	A	C	TUBA1A	NM_006009.3	missense_variant	MODERATE	c.1274T>G	p.Met425Arg	NA	NA	23.3	0.355885	0.829	0	0.492	0.999998	NA	NA	NA	NA	simulated	425
chr12	49578875	NA	A	T	TUBA1A	NM_006009.3	missense_variant	MODERATE	c.1274T>A	p.Met425Lys	NA	NA	23.4	0.252145	0.789	0	0.178	0.999998	NA	NA	NA	4	clinical_review	425
chr12	49578876	NA	T	G	TUBA1A	NM_006009.3	missense_variant	MODERATE	c.1273A>C	p.Met425Leu	NA	NA	5.229	0.0434899	0.284	1	0.001	0.97981	NA	NA	NA	NA	simulated	425
chr12	49578876	NA	T	A	TUBA1A	NM_006009.3	missense_variant	MODERATE	c.1273A>T	p.Met425Leu	NA	NA	7.181	0.0442142	0.285	1	0.001	0.97981	NA	NA	NA	NA	simulated	425
chr12	49578876	NA	T	C	TUBA1A	NM_006009.3	missense_variant	MODERATE	c.1273A>G	p.Met425Val	NA	NA	10.02	0.0964479	0.367	0.001	0.006	0.983754	NA	NA	NA	NA	simulated	425
chr12	49578877	NA	G	C	TUBA1A	NM_006009.3	missense_variant	MODERATE	c.1272C>G	p.Asp424Glu	NA	NA	24.1	0.466664	0.801	0	0.717	0.745398	NA	NA	NA	NA	simulated	424
chr12	49578877	NA	G	T	TUBA1A	NM_006009.3	missense_variant	MODERATE	c.1272C>A	p.Asp424Glu	NA	NA	24.3	0.468456	0.801	0	0.717	0.745398	NA	NA	NA	NA	simulated	424
chr12	49578878	NA	T	G	TUBA1A	NM_006009.3	missense_variant	MODERATE	c.1271A>C	p.Asp424Ala	NA	NA	26	0.590988	0.939	0	0.963	0.999702	NA	NA	NA	NA	simulated	424
chr12	49578878	NA	T	A	TUBA1A	NM_006009.3	missense_variant	MODERATE	c.1271A>T	p.Asp424Val	NA	NA	26.4	0.592439	0.934	0	0.99	1	NA	NA	NA	NA	simulated	424
chr12	49578878	NA	T	C	TUBA1A	NM_006009.3	missense_variant	MODERATE	c.1271A>G	p.Asp424Gly	NA	NA	25.8	0.640889	0.942	0	0.965	0.99979	NA	NA	NA	NA	simulated	424
chr12	49578879	NA	C	G	TUBA1A	NM_006009.3	missense_variant	MODERATE	c.1270G>C	p.Asp424His	NA	NA	25.8	0.776719	0.89	0	0.604	0.999745	NA	NA	NA	NA	simulated	424
chr12	49578879	NA	C	A	TUBA1A	NM_006009.3	missense_variant	MODERATE	c.1270G>T	p.Asp424Tyr	NA	NA	27.4	0.640821	0.928	0	0.984	0.999879	NA	NA	NA	NA	simulated	424
chr12	49578879	NA	C	T	TUBA1A	NM_006009.3	missense_variant	MODERATE	c.1270G>A	p.Asp424Asn	NA	NA	22.8	0.294324	0.497	0	0.393	0.998532	NA	NA	NA	NA	simulated	424
chr12	49578880	NA	C	G	TUBA1A	NM_006009.3	missense_variant	MODERATE	c.1269G>C	p.Glu423Asp	NA	NA	24.1	0.435479	0.579	0	0.118	0.911144	NA	NA	NA	NA	simulated	423
chr12	49578880	NA	C	A	TUBA1A	NM_006009.3	missense_variant	MODERATE	c.1269G>T	p.Glu423Asp	NA	NA	24.5	0.47099	0.579	0	0.118	0.908283	NA	NA	NA	NA	simulated	423
chr12	49578881	NA	T	G	TUBA1A	NM_006009.3	missense_variant	MODERATE	c.1268A>C	p.Glu423Ala	NA	NA	26	0.552459	0.918	0	0.957	0.99999	NA	NA	NA	NA	simulated	423
chr12	49578881	NA	T	A	TUBA1A	NM_006009.3	missense_variant	MODERATE	c.1268A>T	p.Glu423Val	NA	NA	27.6	0.746849	0.933	0	0.966	0.999996	NA	NA	NA	NA	simulated	423
chr12	49578881	NA	T	C	TUBA1A	NM_006009.3	missense_variant	MODERATE	c.1268A>G	p.Glu423Gly	NA	NA	26.3	0.670906	0.907	0	0.971	0.999991	NA	NA	NA	NA	simulated	423
chr12	49578882	NA	C	G	TUBA1A	NM_006009.3	missense_variant	MODERATE	c.1267G>C	p.Glu423Gln	NA	NA	25.9	0.480976	0.818	0	0.953	0.999991	NA	NA	NA	NA	simulated	423
chr12	49578882	NA	C	T	TUBA1A	NM_006009.3	missense_variant	MODERATE	c.1267G>A	p.Glu423Lys	NA	NA	29.9	0.568975	0.88	0	0.939	0.999998	NA	NA	NA	NA	simulated	423
chr12	49578884	NA	C	G	TUBA1A	NM_006009.3	missense_variant	MODERATE	c.1265G>C	p.Arg422Pro	NA	NA	31	0.775963	0.889	0	0.977	0.999074	NA	NA	NA	NA	simulated	422
chr12	49578884	NA	C	A	TUBA1A	NM_006009.3	missense_variant	MODERATE	c.1265G>T	p.Arg422Leu	NA	NA	33	0.585771	0.813	0	0.154	0.999017	NA	NA	NA	NA	simulated	422
chr12	49578884	NA	C	T	TUBA1A	NM_006009.3	missense_variant	MODERATE	c.1265G>A	p.Arg422His	NA	NA	32	0.604073	0.846	0	0.137	0.997441	NA	NA	NA	5_5	clinical_review	422
chr12	49578885	NA	G	A	TUBA1A	NM_006009.3	missense_variant	MODERATE	c.1264C>T	p.Arg422Cys	NA	NA	32	0.479828	0.915	0	0.973	0.999983	NA	NA	NA	5	clinical_review	422
chr12	49578885	NA	G	C	TUBA1A	NM_006009.3	missense_variant	MODERATE	c.1264C>G	p.Arg422Gly	NA	NA	27.9	0.578559	0.899	0	0.957	0.994922	NA	NA	NA	NA	simulated	422
chr12	49578885	NA	G	T	TUBA1A	NM_006009.3	missense_variant	MODERATE	c.1264C>A	p.Arg422Ser	NA	NA	28.7	0.577552	0.859	0	0.943	0.995097	NA	NA	NA	NA	simulated	422
chr12	49578887	NA	G	A	TUBA1A	NM_006009.3	missense_variant	MODERATE	c.1262C>T	p.Ala421Val	NA	NA	28.4	0.913479	0.854	0	0.935	0.999992	NA	NA	NA	NA	simulated	421
chr12	49578887	NA	G	C	TUBA1A	NM_006009.3	missense_variant	MODERATE	c.1262C>G	p.Ala421Gly	NA	NA	26.7	0.814337	0.856	0	0.897	0.999989	NA	NA	NA	NA	simulated	421
chr12	49578887	NA	G	T	TUBA1A	NM_006009.3	missense_variant	MODERATE	c.1262C>A	p.Ala421Asp	NA	NA	28	0.858877	0.885	0	0.997	0.999998	NA	NA	NA	NA	simulated	421
chr12	49578888	NA	C	G	TUBA1A	NM_006009.3	missense_variant	MODERATE	c.1261G>C	p.Ala421Pro	NA	NA	28.1	0.860094	0.841	0	0.839	0.999997	NA	NA	NA	NA	simulated	421
chr12	49578888	NA	C	A	TUBA1A	NM_006009.3	missense_variant	MODERATE	c.1261G>T	p.Ala421Ser	NA	NA	28.3	0.700115	0.809	0	0.946	0.999977	NA	NA	NA	NA	simulated	421
chr12	49578888	NA	C	T	TUBA1A	NM_006009.3	missense_variant	MODERATE	c.1261G>A	p.Ala421Thr	NA	NA	31	0.847612	0.849	0	0.964	0.99999	NA	NA	NA	NA	simulated	421
chr12	49578889	NA	C	G	TUBA1A	NM_006009.3	missense_variant	MODERATE	c.1260G>C	p.Glu420Asp	NA	NA	19.08	0.557352	0.791	0	0.667	0.998845	NA	NA	NA	NA	simulated	420
chr12	49578889	NA	C	A	TUBA1A	NM_006009.3	missense_variant	MODERATE	c.1260G>T	p.Glu420Asp	NA	NA	20.7	0.558714	0.791	0	0.667	0.998845	NA	NA	NA	NA	simulated	420
chr12	49578890	NA	T	G	TUBA1A	NM_006009.3	missense_variant	MODERATE	c.1259A>C	p.Glu420Ala	NA	NA	26.1	0.74559	0.904	0	0.935	0.99999	NA	NA	NA	NA	simulated	420
chr12	49578890	NA	T	A	TUBA1A	NM_006009.3	missense_variant	MODERATE	c.1259A>T	p.Glu420Val	NA	NA	27.5	0.786326	0.932	0	0.949	0.999996	NA	NA	NA	NA	simulated	420
chr12	49578890	NA	T	C	TUBA1A	NM_006009.3	missense_variant	MODERATE	c.1259A>G	p.Glu420Gly	NA	NA	26.2	0.736558	0.923	0	0.968	0.999991	NA	NA	NA	NA	simulated	420
chr12	49578891	NA	C	G	TUBA1A	NM_006009.3	missense_variant	MODERATE	c.1258G>C	p.Glu420Gln	NA	NA	26.4	0.651237	0.862	0	0.906	0.999991	NA	NA	NA	NA	simulated	420
chr12	49578891	NA	C	T	TUBA1A	NM_006009.3	missense_variant	MODERATE	c.1258G>A	p.Glu420Lys	NA	NA	32	0.821553	0.804	0	0.342	0.999998	NA	NA	NA	NA	simulated	420
chr12	49578893	NA	G	A	TUBA1A	NM_006009.3	missense_variant	MODERATE	c.1256C>T	p.Ser419Leu	NA	NA	24	0.330839	0.802	0	0.023	0.999998	NA	NA	NA	5	clinical_review	419
chr12	49578894	NA	A	G	TUBA1A	NM_006009.3	missense_variant	MODERATE	c.1255T>C	p.Ser419Pro	NA	NA	23.3	0.4742	0.783	0.001	0.558	0.999988	NA	NA	NA	NA	simulated	419
chr12	49578894	NA	A	C	TUBA1A	NM_006009.3	missense_variant	MODERATE	c.1255T>G	p.Ser419Ala	NA	NA	14.9	0.0876283	0.442	0.051	0.006	0.999752	NA	NA	NA	NA	simulated	419
chr12	49578894	NA	A	T	TUBA1A	NM_006009.3	missense_variant	MODERATE	c.1255T>A	p.Ser419Thr	NA	NA	15.71	0.121662	0.422	0.012	0.003	0.999929	NA	NA	NA	NA	simulated	419
chr12	49578895	NA	A	C	TUBA1A	NM_006009.3	missense_variant	MODERATE	c.1254T>G	p.Phe418Leu	NA	NA	24.6	0.518917	0.814	0	0.999	0.989455	NA	NA	NA	NA	simulated	418
chr12	49578895	NA	A	T	TUBA1A	NM_006009.3	missense_variant	MODERATE	c.1254T>A	p.Phe418Leu	NA	NA	24.8	0.523936	0.814	0	0.999	0.99011	NA	NA	NA	NA	simulated	418
chr12	49578896	NA	A	G	TUBA1A	NM_006009.3	missense_variant	MODERATE	c.1253T>C	p.Phe418Ser	NA	NA	27	0.75166	0.906	0	1	0.999986	NA	NA	NA	NA	simulated	418
chr12	49578896	NA	A	C	TUBA1A	NM_006009.3	missense_variant	MODERATE	c.1253T>G	p.Phe418Cys	NA	NA	25.4	0.767645	0.872	0	1	0.999991	NA	NA	NA	NA	simulated	418
chr12	49578896	NA	A	T	TUBA1A	NM_006009.3	missense_variant	MODERATE	c.1253T>A	p.Phe418Tyr	NA	NA	25.6	0.626807	0.846	0	0.999	0.999894	NA	NA	NA	NA	simulated	418
chr12	49578897	NA	A	G	TUBA1A	NM_006009.3	missense_variant	MODERATE	c.1252T>C	p.Phe418Leu	NA	NA	27	0.495544	0.931	0	0.999	0.999981	NA	NA	NA	NA	simulated	418
chr12	49578897	NA	A	C	TUBA1A	NM_006009.3	missense_variant	MODERATE	c.1252T>G	p.Phe418Val	NA	NA	25.9	0.737866	0.934	0	1	0.999989	NA	NA	NA	NA	simulated	418
chr12	49578897	NA	A	T	TUBA1A	NM_006009.3	missense_variant	MODERATE	c.1252T>A	p.Phe418Ile	NA	NA	26.6	0.691205	0.934	0	1	0.999979	NA	NA	NA	NA	simulated	418
chr12	49578898	NA	C	G	TUBA1A	NM_006009.3	missense_variant	MODERATE	c.1251G>C	p.Glu417Asp	NA	NA	25.7	0.521599	0.704	0	0.191	0.999557	NA	NA	NA	NA	simulated	417
chr12	49578898	NA	C	A	TUBA1A	NM_006009.3	missense_variant	MODERATE	c.1251G>T	p.Glu417Asp	NA	NA	26.7	0.524487	0.704	0	0.191	0.999557	NA	NA	NA	NA	simulated	417
chr12	49578899	NA	T	G	TUBA1A	NM_006009.3	missense_variant	MODERATE	c.1250A>C	p.Glu417Ala	NA	NA	26.1	0.690029	0.91	0	0.995	0.99999	NA	NA	NA	NA	simulated	417
chr12	49578899	NA	T	A	TUBA1A	NM_006009.3	missense_variant	MODERATE	c.1250A>T	p.Glu417Val	NA	NA	28.1	0.667222	0.914	0	0.996	0.999996	NA	NA	NA	NA	simulated	417
chr12	49578899	NA	T	C	TUBA1A	NM_006009.3	missense_variant	MODERATE	c.1250A>G	p.Glu417Gly	NA	NA	26.6	0.662005	0.906	0	0.997	0.999991	NA	NA	NA	NA	simulated	417
chr12	49578900	NA	C	G	TUBA1A	NM_006009.3	missense_variant	MODERATE	c.1249G>C	p.Glu417Gln	NA	NA	25.1	0.454253	0.766	0	0.53	0.999992	NA	NA	NA	NA	simulated	417
chr12	49578900	NA	C	T	TUBA1A	NM_006009.3	missense_variant	MODERATE	c.1249G>A	p.Glu417Lys	NA	NA	31	0.66791	0.875	0	0.994	0.999998	NA	NA	NA	NA	simulated	417
chr12	49578902	NA	C	G	TUBA1A	NM_006009.3	missense_variant	MODERATE	c.1247G>C	p.Gly416Ala	NA	NA	23	0.126688	0.698	0	0.201	0.999999	NA	NA	NA	NA	simulated	416
chr12	49578902	NA	C	A	TUBA1A	NM_006009.3	missense_variant	MODERATE	c.1247G>T	p.Gly416Val	NA	NA	28.3	0.282236	0.902	0	0.96	1	NA	NA	NA	NA	simulated	416
chr12	49578902	NA	C	T	TUBA1A	NM_006009.3	missense_variant	MODERATE	c.1247G>A	p.Gly416Asp	NA	NA	27.3	0.224383	0.889	0	0.937	1	NA	NA	NA	NA	simulated	416
chr12	49578903	NA	C	G	TUBA1A	NM_006009.3	missense_variant	MODERATE	c.1246G>C	p.Gly416Arg	NA	NA	24	0.248119	0.861	0	0.563	1	NA	NA	NA	NA	simulated	416
chr12	49578903	NA	C	A	TUBA1A	NM_006009.3	missense_variant	MODERATE	c.1246G>T	p.Gly416Cys	NA	NA	32	0.294994	0.913	0	0.982	1	NA	NA	NA	NA	simulated	416
chr12	49578903	NA	C	T	TUBA1A	NM_006009.3	missense_variant	MODERATE	c.1246G>A	p.Gly416Ser	NA	NA	23	0.176355	0.78	0	0.475	1	NA	NA	NA	NA	database	416
chr12	49578904	NA	T	G	TUBA1A	NM_006009.3	missense_variant	MODERATE	c.1245A>C	p.Glu415Asp	NA	NA	19.39	0.245535	0.666	0	0.995	0.96256	NA	NA	NA	NA	simulated	415
chr12	49578904	NA	T	A	TUBA1A	NM_006009.3	missense_variant	MODERATE	c.1245A>T	p.Glu415Asp	NA	NA	20	0.245245	0.666	0	0.995	0.96256	NA	NA	NA	NA	simulated	415
chr12	49578905	NA	T	G	TUBA1A	NM_006009.3	missense_variant	MODERATE	c.1244A>C	p.Glu415Ala	NA	NA	26.1	0.368695	0.852	0	1	0.999941	NA	NA	NA	NA	simulated	415
chr12	49578905	NA	T	A	TUBA1A	NM_006009.3	missense_variant	MODERATE	c.1244A>T	p.Glu415Val	NA	NA	27.7	0.457044	0.883	0	0.999	0.999975	NA	NA	NA	NA	simulated	415
chr12	49578905	NA	T	C	TUBA1A	NM_006009.3	missense_variant	MODERATE	c.1244A>G	p.Glu415Gly	NA	NA	26.3	0.396397	0.894	0	1	0.999951	NA	NA	NA	NA	simulated	415
chr12	49578906	NA	C	G	TUBA1A	NM_006009.3	missense_variant	MODERATE	c.1243G>C	p.Glu415Gln	NA	NA	25.2	0.233811	0.822	0	0.999	0.999545	NA	NA	NA	NA	simulated	415
chr12	49578906	NA	C	T	TUBA1A	NM_006009.3	missense_variant	MODERATE	c.1243G>A	p.Glu415Lys	NA	NA	28.3	0.350221	0.816	0	0.999	0.999898	NA	NA	NA	NA	simulated	415
chr12	49578907	NA	C	G	TUBA1A	NM_006009.3	missense_variant	MODERATE	c.1242G>C	p.Glu414Asp	NA	NA	26.3	0.339196	0.586	0	0.057	0.999253	NA	NA	NA	NA	simulated	414
chr12	49578907	NA	C	A	TUBA1A	NM_006009.3	missense_variant	MODERATE	c.1242G>T	p.Glu414Asp	NA	NA	27	0.340849	0.586	0	0.057	0.999253	NA	NA	NA	NA	simulated	414
chr12	49578908	NA	T	G	TUBA1A	NM_006009.3	missense_variant	MODERATE	c.1241A>C	p.Glu414Ala	NA	NA	25.3	0.757683	0.881	0	0.91	0.998692	NA	NA	NA	NA	simulated	414
chr12	49578908	NA	T	A	TUBA1A	NM_006009.3	missense_variant	MODERATE	c.1241A>T	p.Glu414Val	NA	NA	26.6	0.812591	0.852	0	0.928	0.999422	NA	NA	NA	NA	simulated	414
chr12	49578908	NA	T	C	TUBA1A	NM_006009.3	missense_variant	MODERATE	c.1241A>G	p.Glu414Gly	NA	NA	25.5	0.686702	0.886	0	0.914	0.998989	NA	NA	NA	NA	simulated	414
chr12	49578909	NA	C	G	TUBA1A	NM_006009.3	missense_variant	MODERATE	c.1240G>C	p.Glu414Gln	NA	NA	25.5	0.70864	0.825	0	0.902	0.999857	NA	NA	NA	NA	simulated	414
chr12	49578909	NA	C	T	TUBA1A	NM_006009.3	missense_variant	MODERATE	c.1240G>A	p.Glu414Lys	NA	NA	29.2	0.779881	0.867	0	0.874	0.999969	NA	NA	NA	NA	simulated	414
chr12	49578910	NA	C	G	TUBA1A	NM_006009.3	missense_variant	MODERATE	c.1239G>C	p.Met413Ile	NA	NA	26.9	0.836516	0.791	0	0.327	0.999945	NA	NA	NA	NA	simulated	413
chr12	49578910	NA	C	A	TUBA1A	NM_006009.3	missense_variant	MODERATE	c.1239G>T	p.Met413Ile	NA	NA	28.2	0.847356	0.791	0	0.327	0.999941	NA	NA	NA	NA	simulated	413
chr12	49578910	NA	C	T	TUBA1A	NM_006009.3	missense_variant	MODERATE	c.1239G>A	p.Met413Ile	NA	NA	27.7	0.83959	0.791	0	0.327	0.999945	NA	NA	NA	NA	simulated	413
chr12	49578911	NA	A	G	TUBA1A	NM_006009.3	missense_variant	MODERATE	c.1238T>C	p.Met413Thr	NA	NA	25	0.883328	0.854	0	0.752	0.999863	NA	NA	NA	NA	simulated	413
chr12	49578911	NA	A	C	TUBA1A	NM_006009.3	missense_variant	MODERATE	c.1238T>G	p.Met413Arg	NA	NA	25.7	0.809411	0.896	0.007	0.845	0.999984	NA	NA	NA	NA	simulated	413
chr12	49578911	NA	A	T	TUBA1A	NM_006009.3	missense_variant	MODERATE	c.1238T>A	p.Met413Lys	NA	NA	26.4	0.855386	0.894	0	0.845	0.999983	NA	NA	NA	NA	simulated	413
chr12	49578912	NA	T	G	TUBA1A	NM_006009.3	missense_variant	MODERATE	c.1237A>C	p.Met413Leu	NA	NA	25.8	0.523999	0.769	0.001	0.186	0.998409	NA	NA	NA	NA	simulated	413
chr12	49578912	NA	T	A	TUBA1A	NM_006009.3	missense_variant	MODERATE	c.1237A>T	p.Met413Leu	NA	NA	26.1	0.531368	0.769	0.001	0.186	0.998361	NA	NA	NA	NA	simulated	413
chr12	49578912	NA	T	C	TUBA1A	NM_006009.3	missense_variant	MODERATE	c.1237A>G	p.Met413Val	NA	NA	24.1	0.701299	0.788	0	0.042	0.99878	NA	NA	NA	NA	simulated	413
chr12	49578914	NA	C	G	TUBA1A	NM_006009.3	missense_variant	MODERATE	c.1235G>C	p.Gly412Ala	NA	NA	26	0.737757	0.87	0.002	0.658	0.999969	NA	NA	NA	NA	simulated	412
chr12	49578914	NA	C	A	TUBA1A	NM_006009.3	missense_variant	MODERATE	c.1235G>T	p.Gly412Val	NA	NA	27.8	0.860763	0.806	0	0.461	1	NA	NA	NA	NA	simulated	412
chr12	49578914	NA	C	T	TUBA1A	NM_006009.3	missense_variant	MODERATE	c.1235G>A	p.Gly412Glu	NA	NA	28.9	0.821413	0.873	0	0.941	0.999988	NA	NA	NA	NA	simulated	412
chr12	49578915	NA	C	G	TUBA1A	NM_006009.3	missense_variant	MODERATE	c.1234G>C	p.Gly412Arg	NA	NA	27.5	0.794707	0.829	0	0.968	0.999902	NA	NA	NA	NA	simulated	412
chr12	49578915	NA	C	A	TUBA1A	NM_006009.3	missense_variant	MODERATE	c.1234G>T	p.Gly412Trp	NA	NA	32	0.783915	0.865	0	0.998	0.99994	NA	NA	NA	NA	simulated	412
chr12	49578915	NA	C	T	TUBA1A	NM_006009.3	missense_variant	MODERATE	c.1234G>A	p.Gly412Arg	NA	NA	28.7	0.783302	0.829	0	0.968	0.999898	NA	NA	NA	NA	simulated	412
chr12	49578916	NA	C	G	TUBA1A	NM_006009.3	missense_variant	MODERATE	c.1233G>C	p.Glu411Asp	NA	NA	23.8	0.696542	0.765	0.001	0.376	0.999992	NA	NA	NA	NA	simulated	411
chr12	49578916	NA	C	A	TUBA1A	NM_006009.3	missense_variant	MODERATE	c.1233G>T	p.Glu411Asp	NA	NA	24.1	0.694231	0.765	0.001	0.376	0.999991	NA	NA	NA	NA	simulated	411
chr12	49578917	NA	T	G	TUBA1A	NM_006009.3	missense_variant	MODERATE	c.1232A>C	p.Glu411Ala	NA	NA	25.4	0.777764	0.929	0	0.812	0.99999	NA	NA	NA	NA	simulated	411
chr12	49578917	NA	T	A	TUBA1A	NM_006009.3	missense_variant	MODERATE	c.1232A>T	p.Glu411Val	NA	NA	27.1	0.73857	0.907	0	0.849	0.999996	NA	NA	NA	NA	simulated	411
chr12	49578917	NA	T	C	TUBA1A	NM_006009.3	missense_variant	MODERATE	c.1232A>G	p.Glu411Gly	NA	NA	25.9	0.703539	0.947	0.004	0.867	0.999992	NA	NA	NA	NA	simulated	411
chr12	49578918	NA	C	G	TUBA1A	NM_006009.3	missense_variant	MODERATE	c.1231G>C	p.Glu411Gln	NA	NA	23.3	0.684265	0.862	0	0.744	0.999992	NA	NA	NA	NA	simulated	411
chr12	49578918	NA	C	T	TUBA1A	NM_006009.3	missense_variant	MODERATE	c.1231G>A	p.Glu411Lys	NA	NA	24.8	0.831509	0.794	0	0.136	0.999998	NA	NA	NA	NA	simulated	411
chr12	49578920	NA	C	G	TUBA1A	NM_006009.3	missense_variant	MODERATE	c.1229G>C	p.Gly410Ala	NA	NA	25.5	0.419187	0.664	0	0.071	0.999996	NA	NA	NA	NA	simulated	410
chr12	49578920	NA	C	A	TUBA1A	NM_006009.3	missense_variant	MODERATE	c.1229G>T	p.Gly410Val	NA	NA	29.1	0.618611	0.898	0	0.923	1	NA	NA	NA	NA	simulated	410
chr12	49578920	NA	C	T	TUBA1A	NM_006009.3	missense_variant	MODERATE	c.1229G>A	p.Gly410Glu	NA	NA	28.8	0.479352	0.858	0	0.923	0.999999	NA	NA	NA	NA	simulated	410
chr12	49578921	NA	C	G	TUBA1A	NM_006009.3	missense_variant	MODERATE	c.1228G>C	p.Gly410Arg	NA	NA	26.5	0.542236	0.731	0	0.958	0.99999	NA	NA	NA	NA	simulated	410
chr12	49578921	NA	C	A	TUBA1A	NM_006009.3	missense_variant	MODERATE	c.1228G>T	p.Gly410Trp	NA	NA	29.4	0.679399	0.818	0	0.994	0.999994	NA	NA	NA	NA	simulated	410
chr12	49578921	NA	C	T	TUBA1A	NM_006009.3	missense_variant	MODERATE	c.1228G>A	p.Gly410Arg	NA	NA	27.3	0.542713	0.731	0	0.958	0.999989	NA	NA	NA	NA	simulated	410
chr12	49578923	NA	A	G	TUBA1A	NM_006009.3	missense_variant	MODERATE	c.1226T>C	p.Val409Ala	NA	NA	25.4	0.683235	0.914	0.001	0.771	0.999869	NA	NA	NA	5	clinical_review	409
chr12	49578923	NA	A	C	TUBA1A	NM_006009.3	missense_variant	MODERATE	c.1226T>G	p.Val409Gly	NA	NA	25.5	0.785412	0.922	0	0.942	1	NA	NA	NA	NA	simulated	409
chr12	49578923	NA	A	T	TUBA1A	NM_006009.3	missense_variant	MODERATE	c.1226T>A	p.Val409Asp	NA	NA	27.1	0.799858	0.923	0	0.935	1	NA	NA	NA	NA	simulated	409
chr12	49578924	NA	C	G	TUBA1A	NM_006009.3	missense_variant	MODERATE	c.1225G>C	p.Val409Leu	NA	NA	23.4	0.51041	0.796	0.001	0.048	0.999696	NA	NA	NA	NA	simulated	409
chr12	49578924	NA	C	A	TUBA1A	NM_006009.3	missense_variant	MODERATE	c.1225G>T	p.Val409Phe	NA	NA	29.6	0.802517	0.877	0	0.915	0.999972	NA	NA	NA	NA	simulated	409
chr12	49578924	NA	C	T	TUBA1A	NM_006009.3	missense_variant	MODERATE	c.1225G>A	p.Val409Ile	NA	NA	21.9	0.433022	0.827	0.001	0.045	0.99893	NA	NA	NA	NA	clinical_review	409
chr12	49578926	NA	T	G	TUBA1A	NM_006009.3	missense_variant	MODERATE	c.1223A>C	p.Tyr408Ser	NA	NA	26.3	0.854127	0.928	0	0.888	0.99999	NA	NA	NA	NA	simulated	408
chr12	49578926	NA	T	A	TUBA1A	NM_006009.3	missense_variant	MODERATE	c.1223A>T	p.Tyr408Phe	NA	NA	17.44	0.51379	0.744	0.022	0.035	0.999881	NA	NA	NA	NA	simulated	408
chr12	49578926	NA	T	C	TUBA1A	NM_006009.3	missense_variant	MODERATE	c.1223A>G	p.Tyr408Cys	NA	NA	24.9	0.843607	0.881	0	0.163	0.999994	NA	NA	NA	NA	simulated	408
chr12	49578927	NA	A	G	TUBA1A	NM_006009.3	missense_variant	MODERATE	c.1222T>C	p.Tyr408His	NA	NA	26	0.810627	0.947	0	0.968	0.999944	NA	NA	NA	NA	simulated	408
chr12	49578927	NA	A	C	TUBA1A	NM_006009.3	missense_variant	MODERATE	c.1222T>G	p.Tyr408Asp	NA	NA	26	0.859763	0.927	0	0.968	0.999993	NA	NA	NA	NA	simulated	408
chr12	49578927	NA	A	T	TUBA1A	NM_006009.3	missense_variant	MODERATE	c.1222T>A	p.Tyr408Asn	NA	NA	26	0.874841	0.932	0	0.968	0.999995	NA	NA	NA	NA	simulated	408
chr12	49578928	NA	C	G	TUBA1A	NM_006009.3	missense_variant	MODERATE	c.1221G>C	p.Trp407Cys	NA	NA	27.7	0.721509	0.828	0	1	1	NA	NA	NA	NA	simulated	407
chr12	49578928	NA	C	A	TUBA1A	NM_006009.3	missense_variant	MODERATE	c.1221G>T	p.Trp407Cys	NA	NA	28.9	0.707987	0.828	0	1	1	NA	NA	NA	NA	simulated	407
chr12	49578929	NA	C	G	TUBA1A	NM_006009.3	missense_variant	MODERATE	c.1220G>C	p.Trp407Ser	NA	NA	28.4	0.744163	0.872	0	0.999	1	NA	NA	NA	NA	simulated	407
chr12	49578929	NA	C	A	TUBA1A	NM_006009.3	missense_variant	MODERATE	c.1220G>T	p.Trp407Leu	NA	NA	32	0.775691	0.893	0	0.999	0.999999	NA	NA	NA	NA	simulated	407
chr12	49578930	NA	A	G	TUBA1A	NM_006009.3	missense_variant	MODERATE	c.1219T>C	p.Trp407Arg	NA	NA	25.9	0.746007	0.939	0	0.999	0.999995	NA	NA	NA	NA	simulated	407
chr12	49578930	NA	A	C	TUBA1A	NM_006009.3	missense_variant	MODERATE	c.1219T>G	p.Trp407Gly	NA	NA	25.6	0.838952	0.926	0	0.999	0.999998	NA	NA	NA	NA	simulated	407
chr12	49578930	NA	A	T	TUBA1A	NM_006009.3	missense_variant	MODERATE	c.1219T>A	p.Trp407Arg	NA	NA	25.8	0.747596	0.941	0	0.999	0.999995	NA	NA	NA	NA	simulated	407
chr12	49578931	NA	G	C	TUBA1A	NM_006009.3	missense_variant	MODERATE	c.1218C>G	p.His406Gln	NA	NA	24.9	0.499929	0.868	0	0.998	0.999119	NA	NA	NA	NA	simulated	406
chr12	49578931	NA	G	T	TUBA1A	NM_006009.3	missense_variant	MODERATE	c.1218C>A	p.His406Gln	NA	NA	25	0.49944	0.868	0	0.998	0.999119	NA	NA	NA	NA	simulated	406
chr12	49578932	NA	T	G	TUBA1A	NM_006009.3	missense_variant	MODERATE	c.1217A>C	p.His406Pro	NA	NA	25.3	0.779704	0.932	0	0.999	0.999997	NA	NA	NA	NA	simulated	406
chr12	49578932	NA	T	A	TUBA1A	NM_006009.3	missense_variant	MODERATE	c.1217A>T	p.His406Leu	NA	NA	27.4	0.679525	0.896	0.009	0.998	0.999997	NA	NA	NA	NA	simulated	406
chr12	49578932	NA	T	C	TUBA1A	NM_006009.3	missense_variant	MODERATE	c.1217A>G	p.His406Arg	NA	NA	24.2	0.714811	0.879	0	0.998	0.999987	NA	NA	NA	NA	simulated	406
chr12	49578933	NA	G	A	TUBA1A	NM_006009.3	missense_variant	MODERATE	c.1216C>T	p.His406Tyr	NA	NA	26.2	0.863842	0.938	0.007	0.999	0.999996	NA	NA	NA	NA	simulated	406
chr12	49578933	NA	G	C	TUBA1A	NM_006009.3	missense_variant	MODERATE	c.1216C>G	p.His406Asp	NA	NA	26.8	0.874532	0.946	0	0.999	0.999998	NA	NA	NA	NA	simulated	406
chr12	49578933	NA	G	T	TUBA1A	NM_006009.3	missense_variant	MODERATE	c.1216C>A	p.His406Asn	NA	NA	26.5	0.862552	0.835	0	0.999	0.999994	NA	NA	NA	NA	simulated	406
chr12	49578935	NA	A	G	TUBA1A	NM_006009.3	missense_variant	MODERATE	c.1214T>C	p.Val405Ala	NA	NA	25.6	0.847161	0.921	0	0.905	0.99657	NA	NA	NA	NA	simulated	405
chr12	49578935	NA	A	C	TUBA1A	NM_006009.3	missense_variant	MODERATE	c.1214T>G	p.Val405Gly	NA	NA	25.5	0.878029	0.915	0	0.451	1	NA	NA	NA	NA	simulated	405
chr12	49578935	NA	A	T	TUBA1A	NM_006009.3	missense_variant	MODERATE	c.1214T>A	p.Val405Asp	NA	NA	27	0.843103	0.94	0	0.967	1	NA	NA	NA	NA	simulated	405
chr12	49578936	NA	C	G	TUBA1A	NM_006009.3	missense_variant	MODERATE	c.1213G>C	p.Val405Leu	NA	NA	23.1	0.450018	0.712	0.001	0.666	0.992509	NA	NA	NA	NA	simulated	405
chr12	49578936	NA	C	A	TUBA1A	NM_006009.3	missense_variant	MODERATE	c.1213G>T	p.Val405Phe	NA	NA	27.3	0.767042	0.888	0	0.989	0.999311	NA	NA	NA	NA	simulated	405
chr12	49578936	NA	C	T	TUBA1A	NM_006009.3	missense_variant	MODERATE	c.1213G>A	p.Val405Ile	NA	NA	23.1	0.344366	0.654	0.021	0.803	0.975203	NA	NA	NA	NA	simulated	405
chr12	49578937	NA	A	C	TUBA1A	NM_006009.3	missense_variant	MODERATE	c.1212T>G	p.Phe404Leu	NA	NA	22.3	0.806226	0.693	0	0.056	0.989102	NA	NA	NA	NA	simulated	404
chr12	49578937	NA	A	T	TUBA1A	NM_006009.3	missense_variant	MODERATE	c.1212T>A	p.Phe404Leu	NA	NA	22.5	0.806226	0.693	0	0.056	0.989102	NA	NA	NA	NA	simulated	404
chr12	49578938	NA	A	G	TUBA1A	NM_006009.3	missense_variant	MODERATE	c.1211T>C	p.Phe404Ser	NA	NA	26.9	0.926344	0.841	0	0.187	0.999985	NA	NA	NA	NA	simulated	404
chr12	49578938	NA	A	C	TUBA1A	NM_006009.3	missense_variant	MODERATE	c.1211T>G	p.Phe404Cys	NA	NA	25.5	0.914427	0.922	0	0.953	0.999991	NA	NA	NA	NA	simulated	404
chr12	49578938	NA	A	T	TUBA1A	NM_006009.3	missense_variant	MODERATE	c.1211T>A	p.Phe404Tyr	NA	NA	25.5	0.809838	0.893	0	0.751	0.999882	NA	NA	NA	NA	simulated	404
chr12	49578939	NA	A	G	TUBA1A	NM_006009.3	missense_variant	MODERATE	c.1210T>C	p.Phe404Leu	NA	NA	23.4	0.861547	0.827	0	0.056	0.999981	NA	NA	NA	NA	simulated	404
chr12	49578939	NA	A	C	TUBA1A	NM_006009.3	missense_variant	MODERATE	c.1210T>G	p.Phe404Val	NA	NA	25.3	0.930231	0.863	0	0.716	0.99999	NA	NA	NA	NA	simulated	404
chr12	49578939	NA	A	T	TUBA1A	NM_006009.3	missense_variant	MODERATE	c.1210T>A	p.Phe404Ile	NA	NA	23.6	0.946364	0.852	0	0.4	0.999977	NA	NA	NA	NA	simulated	404
chr12	49578941	NA	G	A	TUBA1A	NM_006009.3	missense_variant	MODERATE	c.1208C>T	p.Ala403Val	NA	NA	27	0.903423	0.843	0	0.092	0.999999	NA	NA	NA	NA	simulated	403
chr12	49578941	NA	G	C	TUBA1A	NM_006009.3	missense_variant	MODERATE	c.1208C>G	p.Ala403Gly	NA	NA	23.4	0.918468	0.893	0	0.621	0.999999	NA	NA	NA	NA	simulated	403
chr12	49578941	NA	G	T	TUBA1A	NM_006009.3	missense_variant	MODERATE	c.1208C>A	p.Ala403Asp	NA	NA	26.8	0.949337	0.921	0	0.901	1	NA	NA	NA	NA	simulated	403
chr12	49578942	NA	C	G	TUBA1A	NM_006009.3	missense_variant	MODERATE	c.1207G>C	p.Ala403Pro	NA	NA	27	0.912692	0.942	0	0.945	1	NA	NA	NA	NA	simulated	403
chr12	49578942	NA	C	A	TUBA1A	NM_006009.3	missense_variant	MODERATE	c.1207G>T	p.Ala403Ser	NA	NA	23.6	0.896395	0.893	0	0.761	0.999998	NA	NA	NA	NA	simulated	403
chr12	49578942	NA	C	T	TUBA1A	NM_006009.3	missense_variant	MODERATE	c.1207G>A	p.Ala403Thr	NA	NA	27.6	0.882095	0.816	0	0.111	0.999999	NA	NA	NA	NA	simulated	403
chr12	49578944	NA	C	G	TUBA1A	NM_006009.3	missense_variant	MODERATE	c.1205G>C	p.Arg402Pro	NA	NA	31	0.784634	0.913	0.001	0.932	0.998505	NA	NA	NA	NA	simulated	402
chr12	49578944	NA	C	A	TUBA1A	NM_006009.3	missense_variant	MODERATE	c.1205G>T	p.Arg402Leu	NA	NA	32	0.839473	0.901	0	0.605	0.998414	NA	NA	NA	5	clinical_review	402
chr12	49578944	NA	C	T	TUBA1A	NM_006009.3	missense_variant	MODERATE	c.1205G>A	p.Arg402His	NA	NA	26.5	0.563894	0.778	0	0.066	0.995875	NA	NA	NA	5	clinical_review	402
chr12	49578945	NA	G	A	TUBA1A	NM_006009.3	missense_variant	MODERATE	c.1204C>T	p.Arg402Cys	NA	NA	32	0.700404	0.848	0	0.976	0.999956	NA	NA	NA	5	clinical_review	402
chr12	49578945	NA	G	C	TUBA1A	NM_006009.3	missense_variant	MODERATE	c.1204C>G	p.Arg402Gly	NA	NA	27.6	0.835298	0.837	0.001	0.829	0.986642	NA	NA	NA	NA	simulated	402
chr12	49578945	NA	G	T	TUBA1A	NM_006009.3	missense_variant	MODERATE	c.1204C>A	p.Arg402Ser	NA	NA	28.1	0.88803	0.81	0	0.774	0.988122	NA	NA	NA	4	database	402
chr12	49578946	NA	T	G	TUBA1A	NM_006009.3	missense_variant	MODERATE	c.1203A>C	p.Lys401Asn	NA	NA	25.2	0.699792	0.778	0	1	0.860888	NA	NA	NA	NA	simulated	401
chr12	49578946	NA	T	A	TUBA1A	NM_006009.3	missense_variant	MODERATE	c.1203A>T	p.Lys401Asn	NA	NA	25.5	0.700037	0.778	0	1	0.860888	NA	NA	NA	NA	simulated	401
chr12	49578947	NA	T	G	TUBA1A	NM_006009.3	missense_variant	MODERATE	c.1202A>C	p.Lys401Thr	NA	NA	25.4	0.736994	0.906	0	1	0.999299	NA	NA	NA	NA	simulated	401
chr12	49578947	NA	T	A	TUBA1A	NM_006009.3	missense_variant	MODERATE	c.1202A>T	p.Lys401Ile	NA	NA	28.4	0.856793	0.906	0	0.999	0.999552	NA	NA	NA	NA	simulated	401
chr12	49578947	NA	T	C	TUBA1A	NM_006009.3	missense_variant	MODERATE	c.1202A>G	p.Lys401Arg	NA	NA	25.3	0.471609	0.742	0	0.999	0.995658	NA	NA	NA	NA	simulated	401
chr12	49578948	NA	T	G	TUBA1A	NM_006009.3	missense_variant	MODERATE	c.1201A>C	p.Lys401Gln	NA	NA	25.6	0.681739	0.884	0	0.998	0.99889	NA	NA	NA	NA	simulated	401
chr12	49578948	NA	T	C	TUBA1A	NM_006009.3	missense_variant	MODERATE	c.1201A>G	p.Lys401Glu	NA	NA	26	0.816113	0.92	0	0.999	0.999339	NA	NA	NA	NA	simulated	401
chr12	49578950	NA	G	A	TUBA1A	NM_006009.3	missense_variant	MODERATE	c.1199C>T	p.Ala400Val	NA	NA	24.3	0.62496	0.678	0	0.009	0.999992	NA	NA	NA	NA	simulated	400
chr12	49578950	NA	G	C	TUBA1A	NM_006009.3	missense_variant	MODERATE	c.1199C>G	p.Ala400Gly	NA	NA	23.4	0.66114	0.628	0.001	0.003	0.999989	NA	NA	NA	NA	simulated	400
chr12	49578950	NA	G	T	TUBA1A	NM_006009.3	missense_variant	MODERATE	c.1199C>A	p.Ala400Asp	NA	NA	26.5	0.676382	0.747	0	0.214	0.999998	NA	NA	NA	NA	simulated	400
chr12	49578951	NA	C	G	TUBA1A	NM_006009.3	missense_variant	MODERATE	c.1198G>C	p.Ala400Pro	NA	NA	23.7	0.612517	0.676	0.012	0.014	0.999997	NA	NA	NA	NA	simulated	400
chr12	49578951	NA	C	A	TUBA1A	NM_006009.3	missense_variant	MODERATE	c.1198G>T	p.Ala400Ser	NA	NA	19.72	0.293029	0.39	0.032	0.01	0.999977	NA	NA	NA	NA	simulated	400
chr12	49578951	NA	C	T	TUBA1A	NM_006009.3	missense_variant	MODERATE	c.1198G>A	p.Ala400Thr	NA	NA	23.3	0.624334	0.626	0	0.11	0.99999	NA	NA	NA	NA	simulated	400
chr12	49578953	NA	T	G	TUBA1A	NM_006009.3	missense_variant	MODERATE	c.1196A>C	p.Tyr399Ser	NA	NA	26.9	0.899149	0.896	0	0.972	0.999989	NA	NA	NA	NA	simulated	399
chr12	49578953	NA	T	A	TUBA1A	NM_006009.3	missense_variant	MODERATE	c.1196A>T	p.Tyr399Phe	NA	NA	18.05	0.343978	0.513	0.007	0.111	0.999862	NA	NA	NA	NA	simulated	399
chr12	49578953	NA	T	C	TUBA1A	NM_006009.3	missense_variant	MODERATE	c.1196A>G	p.Tyr399Cys	NA	NA	25.4	0.804322	0.912	0	0.986	0.999993	NA	NA	NA	NA	simulated	399
chr12	49578954	NA	A	G	TUBA1A	NM_006009.3	missense_variant	MODERATE	c.1195T>C	p.Tyr399His	NA	NA	25.7	0.735822	0.91	0	0.986	0.99998	NA	NA	NA	NA	simulated	399
chr12	49578954	NA	A	C	TUBA1A	NM_006009.3	missense_variant	MODERATE	c.1195T>G	p.Tyr399Asp	NA	NA	25.8	0.888181	0.902	0	0.986	0.999998	NA	NA	NA	NA	simulated	399
chr12	49578954	NA	A	T	TUBA1A	NM_006009.3	missense_variant	MODERATE	c.1195T>A	p.Tyr399Asn	NA	NA	25.8	0.89663	0.891	0	0.986	0.999998	NA	NA	NA	NA	simulated	399
chr12	49578955	NA	C	G	TUBA1A	NM_006009.3	missense_variant	MODERATE	c.1194G>C	p.Met398Ile	NA	NA	23.8	0.854416	0.89	0.001	0.728	0.999994	NA	NA	NA	NA	simulated	398
chr12	49578955	NA	C	A	TUBA1A	NM_006009.3	missense_variant	MODERATE	c.1194G>T	p.Met398Ile	NA	NA	24.2	0.853834	0.89	0.001	0.728	0.999994	NA	NA	NA	NA	simulated	398
chr12	49578955	NA	C	T	TUBA1A	NM_006009.3	missense_variant	MODERATE	c.1194G>A	p.Met398Ile	NA	NA	24.1	0.853834	0.89	0.001	0.728	0.999994	NA	NA	NA	NA	simulated	398
chr12	49578956	NA	A	G	TUBA1A	NM_006009.3	missense_variant	MODERATE	c.1193T>C	p.Met398Thr	NA	NA	24.8	0.895807	0.915	0	0.95	0.999985	NA	NA	NA	NA	simulated	398
chr12	49578956	NA	A	C	TUBA1A	NM_006009.3	missense_variant	MODERATE	c.1193T>G	p.Met398Arg	NA	NA	25.3	0.862837	0.892	0	0.947	0.999998	NA	NA	NA	NA	simulated	398
chr12	49578956	NA	A	T	TUBA1A	NM_006009.3	missense_variant	MODERATE	c.1193T>A	p.Met398Lys	NA	NA	25.6	0.864343	0.905	0	0.947	0.999998	NA	NA	NA	NA	simulated	398
chr12	49578957	NA	T	G	TUBA1A	NM_006009.3	missense_variant	MODERATE	c.1192A>C	p.Met398Leu	NA	NA	18.74	0.506914	0.68	0.002	0.087	0.999827	NA	NA	NA	NA	simulated	398
chr12	49578957	NA	T	A	TUBA1A	NM_006009.3	missense_variant	MODERATE	c.1192A>T	p.Met398Leu	NA	NA	19.55	0.504752	0.68	0.002	0.087	0.99982	NA	NA	NA	NA	simulated	398
chr12	49578957	NA	T	C	TUBA1A	NM_006009.3	missense_variant	MODERATE	c.1192A>G	p.Met398Val	NA	NA	21	0.828979	0.876	0.004	0.657	0.999861	NA	NA	NA	NA	simulated	398
chr12	49578959	NA	A	G	TUBA1A	NM_006009.3	missense_variant	MODERATE	c.1190T>C	p.Leu397Pro	NA	NA	25.8	0.920739	0.868	0	0.272	1	NA	NA	NA	5	clinical_review	397
chr12	49578959	NA	A	C	TUBA1A	NM_006009.3	missense_variant	MODERATE	c.1190T>G	p.Leu397Arg	NA	NA	25.4	0.847078	0.843	0	0.926	0.999941	NA	NA	NA	NA	simulated	397
chr12	49578959	NA	A	T	TUBA1A	NM_006009.3	missense_variant	MODERATE	c.1190T>A	p.Leu397Gln	NA	NA	25.1	0.859668	0.831	0	0.926	0.999927	NA	NA	NA	NA	simulated	397
chr12	49578960	NA	G	C	TUBA1A	NM_006009.3	missense_variant	MODERATE	c.1189C>G	p.Leu397Val	NA	NA	25.2	0.802881	0.752	0	0.412	0.999958	NA	NA	NA	NA	simulated	397
chr12	49578960	NA	G	T	TUBA1A	NM_006009.3	missense_variant	MODERATE	c.1189C>A	p.Leu397Met	NA	NA	25.6	0.810045	0.727	0	0.449	0.999945	NA	NA	NA	NA	simulated	397
chr12	49578961	NA	G	C	TUBA1A	NM_006009.3	missense_variant	MODERATE	c.1188C>G	p.Asp396Glu	NA	NA	24.9	0.845808	0.806	0	0.995	0.970979	NA	NA	NA	NA	simulated	396
chr12	49578961	NA	G	T	TUBA1A	NM_006009.3	missense_variant	MODERATE	c.1188C>A	p.Asp396Glu	NA	NA	25.1	0.846073	0.806	0	0.995	0.970979	NA	NA	NA	NA	simulated	396
chr12	49578962	NA	T	G	TUBA1A	NM_006009.3	missense_variant	MODERATE	c.1187A>C	p.Asp396Ala	NA	NA	26.5	0.819256	0.944	0	0.999	0.999995	NA	NA	NA	NA	simulated	396
chr12	49578962	NA	T	A	TUBA1A	NM_006009.3	missense_variant	MODERATE	c.1187A>T	p.Asp396Val	NA	NA	26.9	0.906339	0.92	0.003	1	1	NA	NA	NA	NA	simulated	396
chr12	49578962	NA	T	C	TUBA1A	NM_006009.3	missense_variant	MODERATE	c.1187A>G	p.Asp396Gly	NA	NA	26.1	0.814799	0.923	0.001	1	0.999996	NA	NA	NA	NA	simulated	396
chr12	49578963	NA	C	G	TUBA1A	NM_006009.3	missense_variant	MODERATE	c.1186G>C	p.Asp396His	NA	NA	26.7	0.947837	0.949	0	1	0.999999	NA	NA	NA	NA	simulated	396
chr12	49578963	NA	C	A	TUBA1A	NM_006009.3	missense_variant	MODERATE	c.1186G>T	p.Asp396Tyr	NA	NA	28.3	0.928781	0.948	0	1	1	NA	NA	NA	NA	clinical_review	396
chr12	49578963	NA	C	T	TUBA1A	NM_006009.3	missense_variant	MODERATE	c.1186G>A	p.Asp396Asn	NA	NA	29.3	0.932828	0.842	0	0.999	0.999997	NA	NA	NA	NA	simulated	396
chr12	49578964	NA	A	C	TUBA1A	NM_006009.3	missense_variant	MODERATE	c.1185T>G	p.Phe395Leu	NA	NA	25.8	0.912768	0.84	0.003	0.815	0.999851	NA	NA	NA	NA	simulated	395
chr12	49578964	NA	A	T	TUBA1A	NM_006009.3	missense_variant	MODERATE	c.1185T>A	p.Phe395Leu	NA	NA	26.1	0.90804	0.84	0.003	0.815	0.999845	NA	NA	NA	NA	simulated	395
chr12	49578965	NA	A	G	TUBA1A	NM_006009.3	missense_variant	MODERATE	c.1184T>C	p.Phe395Ser	NA	NA	26.4	0.902522	0.853	0	0.998	0.999686	NA	NA	NA	NA	simulated	395
chr12	49578965	NA	A	C	TUBA1A	NM_006009.3	missense_variant	MODERATE	c.1184T>G	p.Phe395Cys	NA	NA	25	0.921308	0.821	0.004	0.993	0.999781	NA	NA	NA	NA	simulated	395
chr12	49578965	NA	A	T	TUBA1A	NM_006009.3	missense_variant	MODERATE	c.1184T>A	p.Phe395Tyr	NA	NA	25.2	0.769491	0.813	0.002	0.971	0.997285	NA	NA	NA	NA	simulated	395
chr12	49578966	NA	A	G	TUBA1A	NM_006009.3	missense_variant	MODERATE	c.1183T>C	p.Phe395Leu	NA	NA	26.5	0.909925	0.927	0.003	0.815	0.999905	NA	NA	NA	NA	simulated	395
chr12	49578966	NA	A	C	TUBA1A	NM_006009.3	missense_variant	MODERATE	c.1183T>G	p.Phe395Val	NA	NA	23.4	0.930178	0.857	0	0.592	0.999951	NA	NA	NA	NA	simulated	395
chr12	49578966	NA	A	T	TUBA1A	NM_006009.3	missense_variant	MODERATE	c.1183T>A	p.Phe395Ile	NA	NA	26.4	0.927194	0.89	0	0.879	0.999895	NA	NA	NA	NA	simulated	395
chr12	49578967	NA	C	G	TUBA1A	NM_006009.3	missense_variant	MODERATE	c.1182G>C	p.Lys394Asn	NA	NA	26.2	0.762682	0.734	0	1	0.996154	NA	NA	NA	NA	simulated	394
chr12	49578967	NA	C	A	TUBA1A	NM_006009.3	missense_variant	MODERATE	c.1182G>T	p.Lys394Asn	NA	NA	27.5	0.768647	0.734	0	1	0.996154	NA	NA	NA	NA	simulated	394
chr12	49578968	NA	T	G	TUBA1A	NM_006009.3	missense_variant	MODERATE	c.1181A>C	p.Lys394Thr	NA	NA	25.4	0.854578	0.853	0	1	0.999246	NA	NA	NA	NA	simulated	394
chr12	49578968	NA	T	A	TUBA1A	NM_006009.3	missense_variant	MODERATE	c.1181A>T	p.Lys394Met	NA	NA	26.3	0.891105	0.837	0	1	0.999664	NA	NA	NA	NA	simulated	394
chr12	49578968	NA	T	C	TUBA1A	NM_006009.3	missense_variant	MODERATE	c.1181A>G	p.Lys394Arg	NA	NA	24.8	0.69106	0.805	0.007	1	0.995333	NA	NA	NA	NA	simulated	394
chr12	49578969	NA	T	G	TUBA1A	NM_006009.3	missense_variant	MODERATE	c.1180A>C	p.Lys394Gln	NA	NA	25.8	0.618569	0.749	0.001	0.999	0.999372	NA	NA	NA	NA	simulated	394
chr12	49578969	NA	T	C	TUBA1A	NM_006009.3	missense_variant	MODERATE	c.1180A>G	p.Lys394Glu	NA	NA	26	0.781627	0.878	0	1	0.999626	NA	NA	NA	NA	simulated	394
chr12	49578970	NA	G	C	TUBA1A	NM_006009.3	missense_variant	MODERATE	c.1179C>G	p.His393Gln	NA	NA	16.97	0.639178	0.639	0	0.438	0.999014	NA	NA	NA	NA	simulated	393
chr12	49578970	NA	G	T	TUBA1A	NM_006009.3	missense_variant	MODERATE	c.1179C>A	p.His393Gln	NA	NA	18.01	0.62657	0.639	0	0.438	0.999014	NA	NA	NA	NA	simulated	393
chr12	49578971	NA	T	G	TUBA1A	NM_006009.3	missense_variant	MODERATE	c.1178A>C	p.His393Pro	NA	NA	25.1	0.878131	0.903	0	0.875	0.999997	NA	NA	NA	NA	simulated	393
chr12	49578971	NA	T	A	TUBA1A	NM_006009.3	missense_variant	MODERATE	c.1178A>T	p.His393Leu	NA	NA	23.6	0.914598	0.877	0	0.438	0.999997	NA	NA	NA	NA	simulated	393
chr12	49578971	NA	T	C	TUBA1A	NM_006009.3	missense_variant	MODERATE	c.1178A>G	p.His393Arg	NA	NA	11.6	0.603774	0.733	0	0.017	0.999986	NA	NA	NA	NA	simulated	393
chr12	49578972	NA	G	A	TUBA1A	NM_006009.3	missense_variant	MODERATE	c.1177C>T	p.His393Tyr	NA	NA	18.2	0.497678	0.662	0.012	0.015	0.999996	NA	NA	NA	NA	database	393
chr12	49578972	NA	G	C	TUBA1A	NM_006009.3	missense_variant	MODERATE	c.1177C>G	p.His393Asp	NA	NA	25.5	0.712449	0.83	0.007	0.635	0.999998	NA	NA	NA	NA	simulated	393
chr12	49578972	NA	G	T	TUBA1A	NM_006009.3	missense_variant	MODERATE	c.1177C>A	p.His393Asn	NA	NA	23.2	0.638811	0.573	0.001	0.036	0.999994	NA	NA	NA	NA	simulated	393
chr12	49578973	NA	G	C	TUBA1A	NM_006009.3	missense_variant	MODERATE	c.1176C>G	p.Asp392Glu	NA	NA	23.8	0.547691	0.746	0.001	0.65	0.98175	NA	NA	NA	NA	simulated	392
chr12	49578973	NA	G	T	TUBA1A	NM_006009.3	missense_variant	MODERATE	c.1176C>A	p.Asp392Glu	NA	NA	24	0.547417	0.746	0.001	0.65	0.98175	NA	NA	NA	NA	simulated	392
chr12	49578974	NA	T	G	TUBA1A	NM_006009.3	missense_variant	MODERATE	c.1175A>C	p.Asp392Ala	NA	NA	25.9	0.738167	0.931	0.001	0.885	0.999995	NA	NA	NA	NA	simulated	392
chr12	49578974	NA	T	A	TUBA1A	NM_006009.3	missense_variant	MODERATE	c.1175A>T	p.Asp392Val	NA	NA	23.7	0.716829	0.904	0.008	0.967	1	NA	NA	NA	NA	simulated	392
chr12	49578974	NA	T	C	TUBA1A	NM_006009.3	missense_variant	MODERATE	c.1175A>G	p.Asp392Gly	NA	NA	25.7	0.683394	0.925	0.001	0.945	0.999996	NA	NA	NA	NA	simulated	392
chr12	49578975	NA	C	G	TUBA1A	NM_006009.3	missense_variant	MODERATE	c.1174G>C	p.Asp392His	NA	NA	27.1	0.817288	0.913	0	0.987	0.999999	NA	NA	NA	NA	simulated	392
chr12	49578975	NA	C	A	TUBA1A	NM_006009.3	missense_variant	MODERATE	c.1174G>T	p.Asp392Tyr	NA	NA	28.9	0.802155	0.917	0	0.996	1	NA	NA	NA	NA	simulated	392
chr12	49578975	NA	C	T	TUBA1A	NM_006009.3	missense_variant	MODERATE	c.1174G>A	p.Asp392Asn	NA	NA	22.3	0.471459	0.484	0.048	0.214	0.999997	NA	NA	NA	NA	simulated	392
chr12	49578977	NA	A	G	TUBA1A	NM_006009.3	missense_variant	MODERATE	c.1172T>C	p.Leu391Pro	NA	NA	26.6	0.950853	0.893	0	1	1	NA	NA	NA	NA	simulated	391
chr12	49578977	NA	A	C	TUBA1A	NM_006009.3	missense_variant	MODERATE	c.1172T>G	p.Leu391Arg	NA	NA	26.2	0.967008	0.928	0	1	0.999998	NA	NA	NA	NA	simulated	391
chr12	49578977	NA	A	T	TUBA1A	NM_006009.3	missense_variant	MODERATE	c.1172T>A	p.Leu391Gln	NA	NA	26	0.966353	0.916	0	1	0.999997	NA	NA	NA	NA	simulated	391
chr12	49578978	NA	G	C	TUBA1A	NM_006009.3	missense_variant	MODERATE	c.1171C>G	p.Leu391Val	NA	NA	25.1	0.912343	0.668	0	0.483	0.999991	NA	NA	NA	NA	simulated	391
chr12	49578978	NA	G	T	TUBA1A	NM_006009.3	missense_variant	MODERATE	c.1171C>A	p.Leu391Met	NA	NA	23.8	0.828549	0.707	0	0.995	0.999988	NA	NA	NA	NA	simulated	391
chr12	49578980	NA	C	G	TUBA1A	NM_006009.3	missense_variant	MODERATE	c.1169G>C	p.Arg390Pro	NA	NA	33	0.97191	0.932	0.001	0.985	0.999972	NA	NA	NA	NA	database	390
chr12	49578980	NA	C	A	TUBA1A	NM_006009.3	missense_variant	MODERATE	c.1169G>T	p.Arg390Leu	NA	NA	33	0.979915	0.849	0	0.879	0.99997	NA	NA	NA	NA	simulated	390
chr12	49578980	NA	C	T	TUBA1A	NM_006009.3	missense_variant	MODERATE	c.1169G>A	p.Arg390His	NA	NA	27.6	0.947353	0.794	0.004	0.118	0.999922	NA	NA	NA	NA	clinical_review	390
chr12	49578981	NA	G	A	TUBA1A	NM_006009.3	missense_variant	MODERATE	c.1168C>T	p.Arg390Cys	NA	NA	27.8	0.897659	0.76	0	0.329	0.999995	NA	NA	NA	NA	clinical_review	390
chr12	49578981	NA	G	C	TUBA1A	NM_006009.3	missense_variant	MODERATE	c.1168C>G	p.Arg390Gly	NA	NA	26.8	0.956082	0.829	0.001	0.908	0.99827	NA	NA	NA	NA	database	390
chr12	49578981	NA	G	T	TUBA1A	NM_006009.3	missense_variant	MODERATE	c.1168C>A	p.Arg390Ser	NA	NA	27.3	0.946317	0.791	0	0.908	0.99833	NA	NA	NA	NA	simulated	390
chr12	49578983	NA	G	A	TUBA1A	NM_006009.3	missense_variant	MODERATE	c.1166C>T	p.Ala389Val	NA	NA	27.4	0.961349	0.761	0	0.59	0.999999	NA	NA	NA	NA	simulated	389
chr12	49578983	NA	G	C	TUBA1A	NM_006009.3	missense_variant	MODERATE	c.1166C>G	p.Ala389Gly	NA	NA	19.91	0.861685	0.6	0.017	0.018	0.999999	NA	NA	NA	NA	simulated	389
chr12	49578983	NA	G	T	TUBA1A	NM_006009.3	missense_variant	MODERATE	c.1166C>A	p.Ala389Asp	NA	NA	27.3	0.955964	0.822	0	0.704	1	NA	NA	NA	NA	simulated	389
chr12	49578984	NA	C	G	TUBA1A	NM_006009.3	missense_variant	MODERATE	c.1165G>C	p.Ala389Pro	NA	NA	27.8	0.941015	0.846	0.001	0.874	1	NA	NA	NA	NA	simulated	389
chr12	49578984	NA	C	A	TUBA1A	NM_006009.3	missense_variant	MODERATE	c.1165G>T	p.Ala389Ser	NA	NA	18.29	0.669982	0.4	0.019	0.05	0.999997	NA	NA	NA	NA	simulated	389
chr12	49578984	NA	C	T	TUBA1A	NM_006009.3	missense_variant	MODERATE	c.1165G>A	p.Ala389Thr	NA	NA	25	0.865525	0.612	0	0.085	0.999999	NA	NA	NA	NA	simulated	389
chr12	49578985	NA	C	G	TUBA1A	NM_006009.3	missense_variant	MODERATE	c.1164G>C	p.Trp388Cys	NA	NA	29.2	0.98212	0.899	0	1	1	NA	NA	NA	NA	simulated	388
chr12	49578985	NA	C	A	TUBA1A	NM_006009.3	missense_variant	MODERATE	c.1164G>T	p.Trp388Cys	NA	NA	32	0.983385	0.899	0	1	1	NA	NA	NA	NA	simulated	388
chr12	49578986	NA	C	G	TUBA1A	NM_006009.3	missense_variant	MODERATE	c.1163G>C	p.Trp388Ser	NA	NA	28.3	0.976229	0.888	0	1	1	NA	NA	NA	NA	simulated	388
chr12	49578986	NA	C	A	TUBA1A	NM_006009.3	missense_variant	MODERATE	c.1163G>T	p.Trp388Leu	NA	NA	31	0.934185	0.837	0.001	1	0.999996	NA	NA	NA	NA	simulated	388
chr12	49578987	NA	A	G	TUBA1A	NM_006009.3	missense_variant	MODERATE	c.1162T>C	p.Trp388Arg	NA	NA	25.6	0.950397	0.908	0	1	0.999955	NA	NA	NA	NA	simulated	388
chr12	49578987	NA	A	C	TUBA1A	NM_006009.3	missense_variant	MODERATE	c.1162T>G	p.Trp388Gly	NA	NA	25.5	0.967049	0.905	0	1	0.999982	NA	NA	NA	NA	simulated	388
chr12	49578987	NA	A	T	TUBA1A	NM_006009.3	missense_variant	MODERATE	c.1162T>A	p.Trp388Arg	NA	NA	25.5	0.950805	0.908	0	1	0.99995	NA	NA	NA	NA	simulated	388
chr12	49578989	NA	G	A	TUBA1A	NM_006009.3	missense_variant	MODERATE	c.1160C>T	p.Ala387Val	NA	NA	24.7	0.929347	0.823	0	1	0.999999	NA	NA	NA	NA	clinical_review	387
chr12	49578989	NA	G	C	TUBA1A	NM_006009.3	missense_variant	MODERATE	c.1160C>G	p.Ala387Gly	NA	NA	26.6	0.96497	0.778	0	1	0.999999	NA	NA	NA	NA	simulated	387
chr12	49578989	NA	G	T	TUBA1A	NM_006009.3	missense_variant	MODERATE	c.1160C>A	p.Ala387Asp	NA	NA	27.8	0.984711	0.905	0	1	1	NA	NA	NA	NA	simulated	387
chr12	49578990	NA	C	G	TUBA1A	NM_006009.3	missense_variant	MODERATE	c.1159G>C	p.Ala387Pro	NA	NA	27.9	0.955485	0.847	0	1	1	NA	NA	NA	NA	simulated	387
chr12	49578990	NA	C	A	TUBA1A	NM_006009.3	missense_variant	MODERATE	c.1159G>T	p.Ala387Ser	NA	NA	28.2	0.977455	0.761	0	1	0.999998	NA	NA	NA	NA	simulated	387
chr12	49578990	NA	C	T	TUBA1A	NM_006009.3	missense_variant	MODERATE	c.1159G>A	p.Ala387Thr	NA	NA	29.8	0.941434	0.73	0	1	0.999999	NA	NA	NA	NA	simulated	387
chr12	49578991	NA	C	G	TUBA1A	NM_006009.3	missense_variant	MODERATE	c.1158G>C	p.Glu386Asp	NA	NA	21.8	0.874694	0.68	0.011	0.059	0.99997	NA	NA	NA	NA	simulated	386
chr12	49578991	NA	C	A	TUBA1A	NM_006009.3	missense_variant	MODERATE	c.1158G>T	p.Glu386Asp	NA	NA	22.6	0.874382	0.68	0.011	0.059	0.99997	NA	NA	NA	NA	simulated	386
chr12	49578992	NA	T	G	TUBA1A	NM_006009.3	missense_variant	MODERATE	c.1157A>C	p.Glu386Ala	NA	NA	25.6	0.962492	0.906	0.001	0.816	0.999901	NA	NA	NA	NA	simulated	386
chr12	49578992	NA	T	A	TUBA1A	NM_006009.3	missense_variant	MODERATE	c.1157A>T	p.Glu386Val	NA	NA	23.7	0.917222	0.846	0.006	0.146	0.999958	NA	NA	NA	NA	simulated	386
chr12	49578992	NA	T	C	TUBA1A	NM_006009.3	missense_variant	MODERATE	c.1157A>G	p.Glu386Gly	NA	NA	26.1	0.943069	0.933	0	0.879	0.999917	NA	NA	NA	NA	simulated	386
chr12	49578993	NA	C	G	TUBA1A	NM_006009.3	missense_variant	MODERATE	c.1156G>C	p.Glu386Gln	NA	NA	23.8	0.92497	0.816	0.001	0.905	0.99991	NA	NA	NA	NA	simulated	386
chr12	49578993	NA	C	T	TUBA1A	NM_006009.3	missense_variant	MODERATE	c.1156G>A	p.Glu386Lys	NA	NA	25.9	0.968313	0.875	0.001	0.834	0.99998	NA	NA	NA	NA	simulated	386
chr12	49578995	NA	G	A	TUBA1A	NM_006009.3	missense_variant	MODERATE	c.1154C>T	p.Ala385Val	NA	NA	21.5	0.367232	0.692	0.01	0.052	0.999429	NA	NA	NA	NA	simulated	385
chr12	49578995	NA	G	C	TUBA1A	NM_006009.3	missense_variant	MODERATE	c.1154C>G	p.Ala385Gly	NA	NA	23	0.584307	0.612	0.001	0.047	0.999263	NA	NA	NA	NA	simulated	385
chr12	49578995	NA	G	T	TUBA1A	NM_006009.3	missense_variant	MODERATE	c.1154C>A	p.Ala385Asp	NA	NA	26.4	0.759251	0.875	0	0.807	0.999871	NA	NA	NA	NA	simulated	385
chr12	49578996	NA	C	G	TUBA1A	NM_006009.3	missense_variant	MODERATE	c.1153G>C	p.Ala385Pro	NA	NA	23.6	0.855124	0.895	0.001	0.924	0.999981	NA	NA	NA	NA	simulated	385
chr12	49578996	NA	C	A	TUBA1A	NM_006009.3	missense_variant	MODERATE	c.1153G>T	p.Ala385Ser	NA	NA	22	0.397823	0.596	0.004	0.135	0.999845	NA	NA	NA	NA	simulated	385
chr12	49578996	NA	C	T	TUBA1A	NM_006009.3	missense_variant	MODERATE	c.1153G>A	p.Ala385Thr	NA	NA	24.7	0.594837	0.68	0	0.141	0.999925	NA	NA	NA	NA	simulated	385
chr12	49578997	NA	A	C	TUBA1A	NM_006009.3	missense_variant	MODERATE	c.1152T>G	p.Ile384Met	NA	NA	23.2	0.769619	0.662	0	0.569	0.960616	NA	NA	NA	NA	simulated	384
chr12	49578998	NA	A	G	TUBA1A	NM_006009.3	missense_variant	MODERATE	c.1151T>C	p.Ile384Thr	NA	NA	24.9	0.861782	0.856	0	0.881	0.997746	NA	NA	NA	NA	simulated	384
chr12	49578998	NA	A	C	TUBA1A	NM_006009.3	missense_variant	MODERATE	c.1151T>G	p.Ile384Ser	NA	NA	25.9	0.892124	0.856	0	0.993	0.999426	NA	NA	NA	NA	simulated	384
chr12	49578998	NA	A	T	TUBA1A	NM_006009.3	missense_variant	MODERATE	c.1151T>A	p.Ile384Asn	NA	NA	26.1	0.89072	0.819	0	0.998	0.999271	NA	NA	NA	NA	simulated	384
chr12	49578999	NA	T	G	TUBA1A	NM_006009.3	missense_variant	MODERATE	c.1150A>C	p.Ile384Leu	NA	NA	25.3	0.800963	0.669	0.001	0.417	0.985843	NA	NA	NA	NA	simulated	384
chr12	49578999	NA	T	A	TUBA1A	NM_006009.3	missense_variant	MODERATE	c.1150A>T	p.Ile384Phe	NA	NA	26.2	0.808309	0.841	0	0.922	0.999846	NA	NA	NA	NA	simulated	384
chr12	49578999	NA	T	C	TUBA1A	NM_006009.3	missense_variant	MODERATE	c.1150A>G	p.Ile384Val	NA	NA	11.59	0.204392	0.309	0.053	0.035	0.96662	NA	NA	NA	NA	simulated	384
chr12	49579001	NA	G	A	TUBA1A	NM_006009.3	missense_variant	MODERATE	c.1148C>T	p.Ala383Val	NA	NA	27.1	0.983718	0.875	0	0.609	0.999999	NA	NA	NA	4_5	database	383
chr12	49579001	NA	G	C	TUBA1A	NM_006009.3	missense_variant	MODERATE	c.1148C>G	p.Ala383Gly	NA	NA	26.3	0.981376	0.865	0.001	0.947	0.999999	NA	NA	NA	NA	simulated	383
chr12	49579001	NA	G	T	TUBA1A	NM_006009.3	missense_variant	MODERATE	c.1148C>A	p.Ala383Asp	NA	NA	27.6	0.975245	0.889	0	0.998	1	NA	NA	NA	NA	database	383
chr12	49579002	NA	C	G	TUBA1A	NM_006009.3	missense_variant	MODERATE	c.1147G>C	p.Ala383Pro	NA	NA	27.8	0.975202	0.891	0.001	0.999	1	NA	NA	NA	NA	simulated	383
chr12	49579002	NA	C	A	TUBA1A	NM_006009.3	missense_variant	MODERATE	c.1147G>T	p.Ala383Ser	NA	NA	24.8	0.860181	0.658	0.007	0.817	0.999998	NA	NA	NA	NA	simulated	383
chr12	49579002	NA	C	T	TUBA1A	NM_006009.3	missense_variant	MODERATE	c.1147G>A	p.Ala383Thr	NA	NA	29.4	0.969976	0.844	0	0.973	0.999999	NA	NA	NA	NA	simulated	383
chr12	49579004	NA	G	A	TUBA1A	NM_006009.3	missense_variant	MODERATE	c.1145C>T	p.Thr382Ile	NA	NA	26.4	0.965459	0.946	0	0.987	0.999981	NA	NA	NA	NA	simulated	382
chr12	49579004	NA	G	C	TUBA1A	NM_006009.3	missense_variant	MODERATE	c.1145C>G	p.Thr382Arg	NA	NA	26.3	0.972925	0.914	0	0.992	0.999993	NA	NA	NA	NA	simulated	382
chr12	49579004	NA	G	T	TUBA1A	NM_006009.3	missense_variant	MODERATE	c.1145C>A	p.Thr382Lys	NA	NA	27.8	0.981028	0.871	0	0.939	0.99999	NA	NA	NA	NA	simulated	382
chr12	49579005	NA	T	G	TUBA1A	NM_006009.3	missense_variant	MODERATE	c.1144A>C	p.Thr382Pro	NA	NA	25.7	0.96533	0.904	0.004	0.985	0.999938	NA	NA	NA	NA	simulated	382
chr12	49579005	NA	T	A	TUBA1A	NM_006009.3	missense_variant	MODERATE	c.1144A>T	p.Thr382Ser	NA	NA	22.9	0.939192	0.876	0.001	0.359	0.999069	NA	NA	NA	NA	simulated	382
chr12	49579005	NA	T	C	TUBA1A	NM_006009.3	missense_variant	MODERATE	c.1144A>G	p.Thr382Ala	NA	NA	24.4	0.962355	0.89	0.001	0.687	0.999685	NA	NA	NA	NA	database	382
chr12	49579007	NA	G	A	TUBA1A	NM_006009.3	missense_variant	MODERATE	c.1142C>T	p.Thr381Ile	NA	NA	25.5	0.919936	0.88	0	0.998	0.999897	NA	NA	NA	NA	simulated	381
chr12	49579007	NA	G	C	TUBA1A	NM_006009.3	missense_variant	MODERATE	c.1142C>G	p.Thr381Ser	NA	NA	23.1	0.580397	0.607	0.001	0.487	0.999019	NA	NA	NA	NA	simulated	381
chr12	49579007	NA	G	T	TUBA1A	NM_006009.3	missense_variant	MODERATE	c.1142C>A	p.Thr381Asn	NA	NA	23.2	0.623558	0.598	0.009	0.6	0.999892	NA	NA	NA	NA	simulated	381
chr12	49579008	NA	T	G	TUBA1A	NM_006009.3	missense_variant	MODERATE	c.1141A>C	p.Thr381Pro	NA	NA	25.7	0.933839	0.921	0	0.988	0.999964	NA	NA	NA	NA	simulated	381
chr12	49579008	NA	T	A	TUBA1A	NM_006009.3	missense_variant	MODERATE	c.1141A>T	p.Thr381Ser	NA	NA	23.4	0.558504	0.634	0.001	0.487	0.999464	NA	NA	NA	NA	simulated	381
chr12	49579008	NA	T	C	TUBA1A	NM_006009.3	missense_variant	MODERATE	c.1141A>G	p.Thr381Ala	NA	NA	24.7	0.921803	0.906	0.001	0.863	0.999825	NA	NA	NA	NA	simulated	381
chr12	49579009	NA	G	C	TUBA1A	NM_006009.3	missense_variant	MODERATE	c.1140C>G	p.Asn380Lys	NA	NA	24.7	0.947861	0.814	0	0.999	0.998394	NA	NA	NA	NA	simulated	380
chr12	49579009	NA	G	T	TUBA1A	NM_006009.3	missense_variant	MODERATE	c.1140C>A	p.Asn380Lys	NA	NA	25	0.948866	0.814	0	0.999	0.998449	NA	NA	NA	NA	simulated	380
chr12	49579010	NA	T	G	TUBA1A	NM_006009.3	missense_variant	MODERATE	c.1139A>C	p.Asn380Thr	NA	NA	25.3	0.967249	0.903	0	0.98	0.999968	NA	NA	NA	NA	simulated	380
chr12	49579010	NA	T	A	TUBA1A	NM_006009.3	missense_variant	MODERATE	c.1139A>T	p.Asn380Ile	NA	NA	26.4	0.971414	0.884	0	1	0.999989	NA	NA	NA	NA	simulated	380
chr12	49579010	NA	T	C	TUBA1A	NM_006009.3	missense_variant	MODERATE	c.1139A>G	p.Asn380Ser	NA	NA	23.9	0.911762	0.909	0	0.619	0.999887	NA	NA	NA	NA	simulated	380
chr12	49579011	NA	T	G	TUBA1A	NM_006009.3	missense_variant	MODERATE	c.1138A>C	p.Asn380His	NA	NA	24.8	0.979838	0.865	0	0.998	0.999949	NA	NA	NA	NA	simulated	380
chr12	49579011	NA	T	A	TUBA1A	NM_006009.3	missense_variant	MODERATE	c.1138A>T	p.Asn380Tyr	NA	NA	26.1	0.98456	0.914	0	1	0.999988	NA	NA	NA	NA	simulated	380
chr12	49579011	NA	T	C	TUBA1A	NM_006009.3	missense_variant	MODERATE	c.1138A>G	p.Asn380Asp	NA	NA	25.4	0.978255	0.903	0	0.98	0.999893	NA	NA	NA	NA	simulated	380
chr12	49579012	NA	G	C	TUBA1A	NM_006009.3	missense_variant	MODERATE	c.1137C>G	p.Ser379Arg	NA	NA	25.1	0.899647	0.883	0	0.997	0.999807	NA	NA	NA	NA	simulated	379
chr12	49579012	NA	G	T	TUBA1A	NM_006009.3	missense_variant	MODERATE	c.1137C>A	p.Ser379Arg	NA	NA	25.4	0.899659	0.883	0	0.997	0.999799	NA	NA	NA	NA	simulated	379
chr12	49579013	NA	C	G	TUBA1A	NM_006009.3	missense_variant	MODERATE	c.1136G>C	p.Ser379Thr	NA	NA	25.5	0.929416	0.739	0	0.123	0.999918	NA	NA	NA	NA	simulated	379
chr12	49579013	NA	C	A	TUBA1A	NM_006009.3	missense_variant	MODERATE	c.1136G>T	p.Ser379Ile	NA	NA	29.5	0.95259	0.941	0	0.995	0.999991	NA	NA	NA	NA	simulated	379
chr12	49579013	NA	C	T	TUBA1A	NM_006009.3	missense_variant	MODERATE	c.1136G>A	p.Ser379Asn	NA	NA	26.4	0.940759	0.707	0	0.123	0.999937	NA	NA	NA	NA	simulated	379
chr12	49579014	NA	T	G	TUBA1A	NM_006009.3	missense_variant	MODERATE	c.1135A>C	p.Ser379Arg	NA	NA	25.3	0.909803	0.888	0	0.997	0.999814	NA	NA	NA	NA	simulated	379
chr12	49579014	NA	T	A	TUBA1A	NM_006009.3	missense_variant	MODERATE	c.1135A>T	p.Ser379Cys	NA	NA	24.5	0.921061	0.856	0	0.809	0.999773	NA	NA	NA	NA	simulated	379
chr12	49579014	NA	T	C	TUBA1A	NM_006009.3	missense_variant	MODERATE	c.1135A>G	p.Ser379Gly	NA	NA	23.8	0.723838	0.748	0.001	0.835	0.999051	NA	NA	NA	NA	simulated	379
chr12	49579016	NA	A	G	TUBA1A	NM_006009.3	missense_variant	MODERATE	c.1133T>C	p.Leu378Pro	NA	NA	26.4	0.953221	0.88	0	0.998	1	NA	NA	NA	NA	simulated	378
chr12	49579016	NA	A	C	TUBA1A	NM_006009.3	missense_variant	MODERATE	c.1133T>G	p.Leu378Arg	NA	NA	25.9	0.963108	0.889	0	0.99	0.999959	NA	NA	NA	NA	simulated	378
chr12	49579016	NA	A	T	TUBA1A	NM_006009.3	missense_variant	MODERATE	c.1133T>A	p.Leu378Gln	NA	NA	25.6	0.963111	0.848	0	0.99	0.999949	NA	NA	NA	NA	simulated	378
chr12	49579017	NA	G	C	TUBA1A	NM_006009.3	missense_variant	MODERATE	c.1132C>G	p.Leu378Val	NA	NA	20.3	0.732265	0.657	0.001	0.703	0.998573	NA	NA	NA	NA	simulated	378
chr12	49579017	NA	G	T	TUBA1A	NM_006009.3	missense_variant	MODERATE	c.1132C>A	p.Leu378Met	NA	NA	22.3	0.699458	0.754	0.01	0.867	0.998203	NA	NA	NA	NA	simulated	378
chr12	49579018	NA	C	G	TUBA1A	NM_006009.3	missense_variant	MODERATE	c.1131G>C	p.Met377Ile	NA	NA	25.7	0.952265	0.901	0.001	0.737	0.999991	NA	NA	NA	NA	simulated	377
chr12	49579018	NA	C	A	TUBA1A	NM_006009.3	missense_variant	MODERATE	c.1131G>T	p.Met377Ile	NA	NA	27.1	0.951755	0.9	0.001	0.737	0.999991	NA	NA	NA	NA	simulated	377
chr12	49579018	NA	C	T	TUBA1A	NM_006009.3	missense_variant	MODERATE	c.1131G>A	p.Met377Ile	NA	NA	26.3	0.951898	0.901	0.001	0.737	0.999991	NA	NA	NA	NA	simulated	377
chr12	49579019	NA	A	G	TUBA1A	NM_006009.3	missense_variant	MODERATE	c.1130T>C	p.Met377Thr	NA	NA	24.4	0.925636	0.873	0	0.881	0.999978	NA	NA	NA	NA	simulated	377
chr12	49579019	NA	A	C	TUBA1A	NM_006009.3	missense_variant	MODERATE	c.1130T>G	p.Met377Arg	NA	NA	25.6	0.960581	0.867	0	0.995	0.999998	NA	NA	NA	NA	simulated	377
chr12	49579019	NA	A	T	TUBA1A	NM_006009.3	missense_variant	MODERATE	c.1130T>A	p.Met377Lys	NA	NA	26	0.962219	0.879	0	0.984	0.999997	NA	NA	NA	NA	simulated	377
chr12	49579020	NA	T	G	TUBA1A	NM_006009.3	missense_variant	MODERATE	c.1129A>C	p.Met377Leu	NA	NA	22.9	0.731014	0.778	0.006	0.145	0.999757	NA	NA	NA	NA	simulated	377
chr12	49579020	NA	T	A	TUBA1A	NM_006009.3	missense_variant	MODERATE	c.1129A>T	p.Met377Leu	NA	NA	23.1	0.729917	0.778	0.006	0.145	0.999757	NA	NA	NA	NA	simulated	377
chr12	49579020	NA	T	C	TUBA1A	NM_006009.3	missense_variant	MODERATE	c.1129A>G	p.Met377Val	NA	NA	23.6	0.933202	0.91	0.001	0.773	0.999806	NA	NA	NA	4	database	377
chr12	49579021	NA	G	C	TUBA1A	NM_006009.3	missense_variant	MODERATE	c.1128C>G	p.Cys376Trp	NA	NA	25.7	0.946757	0.77	0	0.998	1	NA	NA	NA	NA	simulated	376
chr12	49579022	NA	C	G	TUBA1A	NM_006009.3	missense_variant	MODERATE	c.1127G>C	p.Cys376Ser	NA	NA	23.6	0.915278	0.73	0.009	0.851	0.999999	NA	NA	NA	NA	simulated	376
chr12	49579022	NA	C	A	TUBA1A	NM_006009.3	missense_variant	MODERATE	c.1127G>T	p.Cys376Phe	NA	NA	28.1	0.968358	0.911	0	0.994	1	NA	NA	NA	NA	simulated	376
chr12	49579022	NA	C	T	TUBA1A	NM_006009.3	missense_variant	MODERATE	c.1127G>A	p.Cys376Tyr	NA	NA	26.6	0.974425	0.9	0	0.994	0.999999	NA	NA	NA	NA	simulated	376
chr12	49579023	NA	A	G	TUBA1A	NM_006009.3	missense_variant	MODERATE	c.1126T>C	p.Cys376Arg	NA	NA	25.1	0.980285	0.913	0	0.999	1	NA	NA	NA	NA	simulated	376
chr12	49579023	NA	A	C	TUBA1A	NM_006009.3	missense_variant	MODERATE	c.1126T>G	p.Cys376Gly	NA	NA	24.1	0.971412	0.863	0.001	0.996	0.999997	NA	NA	NA	NA	simulated	376
chr12	49579023	NA	A	T	TUBA1A	NM_006009.3	missense_variant	MODERATE	c.1126T>A	p.Cys376Ser	NA	NA	22.9	0.9178	0.779	0.009	0.851	0.999994	NA	NA	NA	NA	simulated	376
chr12	49579025	NA	A	G	TUBA1A	NM_006009.3	missense_variant	MODERATE	c.1124T>C	p.Val375Ala	NA	NA	22.2	0.891984	0.769	0.001	0.116	0.999804	NA	NA	NA	NA	simulated	375
chr12	49579025	NA	A	C	TUBA1A	NM_006009.3	missense_variant	MODERATE	c.1124T>G	p.Val375Gly	NA	NA	24.6	0.961098	0.924	0	0.859	1	NA	NA	NA	NA	simulated	375
chr12	49579025	NA	A	T	TUBA1A	NM_006009.3	missense_variant	MODERATE	c.1124T>A	p.Val375Glu	NA	NA	26	0.981917	0.851	0	0.125	0.999989	NA	NA	NA	NA	simulated	375
chr12	49579026	NA	C	G	TUBA1A	NM_006009.3	missense_variant	MODERATE	c.1123G>C	p.Val375Leu	NA	NA	17.37	0.836321	0.657	0.001	0.012	0.999548	NA	NA	NA	NA	simulated	375
chr12	49579026	NA	C	A	TUBA1A	NM_006009.3	missense_variant	MODERATE	c.1123G>T	p.Val375Leu	NA	NA	19.85	0.854384	0.657	0.001	0.012	0.999535	NA	NA	NA	NA	simulated	375
chr12	49579026	NA	C	T	TUBA1A	NM_006009.3	missense_variant	MODERATE	c.1123G>A	p.Val375Met	NA	NA	23.4	0.898052	0.809	0	0.314	0.999603	NA	NA	NA	NA	simulated	375
chr12	49579028	NA	G	A	TUBA1A	NM_006009.3	missense_variant	MODERATE	c.1121C>T	p.Ala374Val	NA	NA	27.6	0.974595	0.915	0	0.939	0.999988	NA	NA	NA	NA	simulated	374
chr12	49579028	NA	G	C	TUBA1A	NM_006009.3	missense_variant	MODERATE	c.1121C>G	p.Ala374Gly	NA	NA	25.8	0.947719	0.865	0.001	0.902	0.999985	NA	NA	NA	NA	simulated	374
chr12	49579028	NA	G	T	TUBA1A	NM_006009.3	missense_variant	MODERATE	c.1121C>A	p.Ala374Asp	NA	NA	27.2	0.943511	0.932	0	0.974	0.999997	NA	NA	NA	NA	simulated	374
chr12	49579029	NA	C	G	TUBA1A	NM_006009.3	missense_variant	MODERATE	c.1120G>C	p.Ala374Pro	NA	NA	27.4	0.954803	0.893	0.008	0.99	0.999995	NA	NA	NA	NA	simulated	374
chr12	49579029	NA	C	A	TUBA1A	NM_006009.3	missense_variant	MODERATE	c.1120G>T	p.Ala374Ser	NA	NA	24.1	0.895876	0.629	0.01	0.587	0.999959	NA	NA	NA	NA	simulated	374
chr12	49579029	NA	C	T	TUBA1A	NM_006009.3	missense_variant	MODERATE	c.1120G>A	p.Ala374Thr	NA	NA	28.1	0.984315	0.852	0	0.499	0.999983	NA	NA	NA	NA	simulated	374
chr12	49579030	NA	T	G	TUBA1A	NM_006009.3	missense_variant	MODERATE	c.1119A>C	p.Arg373Ser	NA	NA	24.3	0.721346	0.688	0	0.941	0.809258	NA	NA	NA	NA	simulated	373
chr12	49579030	NA	T	A	TUBA1A	NM_006009.3	missense_variant	MODERATE	c.1119A>T	p.Arg373Ser	NA	NA	24.5	0.754954	0.688	0	0.941	0.785284	NA	NA	NA	NA	simulated	373
chr12	49579031	NA	C	G	TUBA1A	NM_006009.3	missense_variant	MODERATE	c.1118G>C	p.Arg373Thr	NA	NA	26.5	0.912072	0.864	0	0.972	0.997151	NA	NA	NA	NA	simulated	373
chr12	49579031	NA	C	A	TUBA1A	NM_006009.3	missense_variant	MODERATE	c.1118G>T	p.Arg373Ile	NA	NA	29.6	0.918771	0.885	0	0.954	0.999999	NA	NA	NA	NA	simulated	373
chr12	49579031	NA	C	T	TUBA1A	NM_006009.3	missense_variant	MODERATE	c.1118G>A	p.Arg373Lys	NA	NA	27.1	0.82877	0.806	0.002	0.813	0.982485	NA	NA	NA	NA	simulated	373
chr12	49579032	NA	T	C	TUBA1A	NM_006009.3	missense_variant	MODERATE	c.1117A>G	p.Arg373Gly	NA	NA	24.1	0.884343	0.787	0	0.458	0.886959	NA	NA	NA	NA	simulated	373
chr12	49579033	NA	C	G	TUBA1A	NM_006009.3	missense_variant	MODERATE	c.1116G>C	p.Gln372His	NA	NA	19.92	0.829486	0.667	0	0.017	0.999997	NA	NA	NA	NA	simulated	372
chr12	49579033	NA	C	A	TUBA1A	NM_006009.3	missense_variant	MODERATE	c.1116G>T	p.Gln372His	NA	NA	21.5	0.830204	0.667	0	0.017	0.999997	NA	NA	NA	NA	simulated	372
chr12	49579034	NA	T	G	TUBA1A	NM_006009.3	missense_variant	MODERATE	c.1115A>C	p.Gln372Pro	NA	NA	15.39	0.408291	0.658	0.045	0.01	0.999995	NA	NA	NA	NA	simulated	372
chr12	49579034	NA	T	A	TUBA1A	NM_006009.3	missense_variant	MODERATE	c.1115A>T	p.Gln372Leu	NA	NA	23.1	0.791047	0.772	0	0.007	0.999993	NA	NA	NA	NA	simulated	372
chr12	49579034	NA	T	C	TUBA1A	NM_006009.3	missense_variant	MODERATE	c.1115A>G	p.Gln372Arg	NA	NA	15.16	0.532707	0.683	0	0.017	0.999914	NA	NA	NA	NA	simulated	372
chr12	49579035	NA	G	C	TUBA1A	NM_006009.3	missense_variant	MODERATE	c.1114C>G	p.Gln372Glu	NA	NA	13.54	0.482365	0.558	0.005	0.004	0.999981	NA	NA	NA	NA	simulated	372
chr12	49579035	NA	G	T	TUBA1A	NM_006009.3	missense_variant	MODERATE	c.1114C>A	p.Gln372Lys	NA	NA	16.28	0.573101	0.54	0.001	0.004	0.999991	NA	NA	NA	NA	simulated	372
chr12	49579037	NA	A	G	TUBA1A	NM_006009.3	missense_variant	MODERATE	c.1112T>C	p.Val371Ala	NA	NA	23.6	0.872222	0.84	0	0.603	0.999961	NA	NA	NA	NA	simulated	371
chr12	49579037	NA	A	C	TUBA1A	NM_006009.3	missense_variant	MODERATE	c.1112T>G	p.Val371Gly	NA	NA	25	0.928733	0.954	0	0.997	1	NA	NA	NA	NA	simulated	371
chr12	49579037	NA	A	T	TUBA1A	NM_006009.3	missense_variant	MODERATE	c.1112T>A	p.Val371Glu	NA	NA	27.1	0.950424	0.956	0	0.994	0.999998	NA	NA	NA	NA	clinical_review	371
chr12	49579038	NA	C	G	TUBA1A	NM_006009.3	missense_variant	MODERATE	c.1111G>C	p.Val371Leu	NA	NA	23.3	0.857601	0.815	0	0.086	0.999987	NA	NA	NA	NA	simulated	371
chr12	49579038	NA	C	A	TUBA1A	NM_006009.3	missense_variant	MODERATE	c.1111G>T	p.Val371Leu	NA	NA	23.7	0.858043	0.814	0	0.086	0.999988	NA	NA	NA	NA	simulated	371
chr12	49579038	NA	C	T	TUBA1A	NM_006009.3	missense_variant	MODERATE	c.1111G>A	p.Val371Ile	NA	NA	25.9	0.925488	0.707	0	0.529	0.999959	NA	NA	NA	NA	simulated	371
chr12	49579039	NA	C	G	TUBA1A	NM_006009.3	missense_variant	MODERATE	c.1110G>C	p.Lys370Asn	NA	NA	24.8	0.657508	0.59	0	0.707	0.979517	NA	NA	NA	NA	simulated	370
chr12	49579039	NA	C	A	TUBA1A	NM_006009.3	missense_variant	MODERATE	c.1110G>T	p.Lys370Asn	NA	NA	25.6	0.66147	0.59	0	0.707	0.97861	NA	NA	NA	NA	simulated	370
chr12	49579040	NA	T	G	TUBA1A	NM_006009.3	missense_variant	MODERATE	c.1109A>C	p.Lys370Thr	NA	NA	22	0.800139	0.78	0	0.707	0.954509	NA	NA	NA	NA	simulated	370
chr12	49579040	NA	T	A	TUBA1A	NM_006009.3	missense_variant	MODERATE	c.1109A>T	p.Lys370Met	NA	NA	25.1	0.929285	0.839	0	0.854	0.9785	NA	NA	NA	NA	simulated	370
chr12	49579040	NA	T	C	TUBA1A	NM_006009.3	missense_variant	MODERATE	c.1109A>G	p.Lys370Arg	NA	NA	12.79	0.273823	0.418	0.007	0.034	0.765309	NA	NA	NA	NA	simulated	370
chr12	49579041	NA	T	G	TUBA1A	NM_006009.3	missense_variant	MODERATE	c.1108A>C	p.Lys370Gln	NA	NA	13.67	0.340284	0.464	0.001	0.022	0.828941	NA	NA	NA	NA	simulated	370
chr12	49579041	NA	T	C	TUBA1A	NM_006009.3	missense_variant	MODERATE	c.1108A>G	p.Lys370Glu	NA	NA	14.64	0.407963	0.447	0.007	0.036	0.890626	NA	NA	NA	NA	simulated	370
chr12	49579043	NA	G	A	TUBA1A	NM_006009.3	missense_variant	MODERATE	c.1106C>T	p.Ala369Val	NA	NA	27.6	0.966138	0.9	0	0.96	0.999998	NA	NA	NA	NA	simulated	369
chr12	49579043	NA	G	C	TUBA1A	NM_006009.3	missense_variant	MODERATE	c.1106C>G	p.Ala369Gly	NA	NA	25.9	0.972097	0.858	0	0.347	0.999998	NA	NA	NA	NA	simulated	369
chr12	49579043	NA	G	T	TUBA1A	NM_006009.3	missense_variant	MODERATE	c.1106C>A	p.Ala369Asp	NA	NA	26.9	0.974566	0.943	0	0.977	1	NA	NA	NA	NA	simulated	369
chr12	49579044	NA	C	G	TUBA1A	NM_006009.3	missense_variant	MODERATE	c.1105G>C	p.Ala369Pro	NA	NA	27.1	0.975194	0.94	0	0.991	0.999999	NA	NA	NA	NA	simulated	369
chr12	49579044	NA	C	A	TUBA1A	NM_006009.3	missense_variant	MODERATE	c.1105G>T	p.Ala369Ser	NA	NA	27	0.935733	0.851	0	0.717	0.999995	NA	NA	NA	NA	simulated	369
chr12	49579044	NA	C	T	TUBA1A	NM_006009.3	missense_variant	MODERATE	c.1105G>A	p.Ala369Thr	NA	NA	28.9	0.941528	0.934	0	0.954	0.999998	NA	NA	NA	4	clinical_review	369
chr12	49579046	NA	A	G	TUBA1A	NM_006009.3	missense_variant	MODERATE	c.1103T>C	p.Leu368Pro	NA	NA	25.8	0.977693	0.94	0	0.982	1	NA	NA	NA	NA	simulated	368
chr12	49579046	NA	A	C	TUBA1A	NM_006009.3	missense_variant	MODERATE	c.1103T>G	p.Leu368Arg	NA	NA	25.6	0.983005	0.941	0	0.87	0.999977	NA	NA	NA	NA	simulated	368
chr12	49579046	NA	A	T	TUBA1A	NM_006009.3	missense_variant	MODERATE	c.1103T>A	p.Leu368Gln	NA	NA	25.4	0.955248	0.916	0	0.289	0.999973	NA	NA	NA	NA	simulated	368
chr12	49579047	NA	G	C	TUBA1A	NM_006009.3	missense_variant	MODERATE	c.1102C>G	p.Leu368Val	NA	NA	20.8	0.847289	0.725	0	0.034	0.999213	NA	NA	NA	NA	simulated	368
chr12	49579047	NA	G	T	TUBA1A	NM_006009.3	missense_variant	MODERATE	c.1102C>A	p.Leu368Met	NA	NA	23.2	0.744819	0.659	0	0.428	0.998943	NA	NA	NA	NA	simulated	368
chr12	49579048	NA	G	C	TUBA1A	NM_006009.3	missense_variant	MODERATE	c.1101C>G	p.Asp367Glu	NA	NA	23.6	0.807254	0.765	0	0.859	0.993775	NA	NA	NA	NA	simulated	367
chr12	49579048	NA	G	T	TUBA1A	NM_006009.3	missense_variant	MODERATE	c.1101C>A	p.Asp367Glu	NA	NA	23.7	0.807254	0.765	0	0.859	0.994043	NA	NA	NA	NA	simulated	367
chr12	49579049	NA	T	G	TUBA1A	NM_006009.3	missense_variant	MODERATE	c.1100A>C	p.Asp367Ala	NA	NA	25.6	0.913501	0.96	0	0.967	0.999991	NA	NA	NA	NA	simulated	367
chr12	49579049	NA	T	A	TUBA1A	NM_006009.3	missense_variant	MODERATE	c.1100A>T	p.Asp367Val	NA	NA	26.2	0.961612	0.941	0	0.986	1	NA	NA	NA	NA	simulated	367
chr12	49579049	NA	T	C	TUBA1A	NM_006009.3	missense_variant	MODERATE	c.1100A>G	p.Asp367Gly	NA	NA	25.3	0.918417	0.954	0	0.985	0.999994	NA	NA	NA	NA	simulated	367
chr12	49579050	NA	C	G	TUBA1A	NM_006009.3	missense_variant	MODERATE	c.1099G>C	p.Asp367His	NA	NA	26.6	0.929582	0.911	0	0.994	0.999999	NA	NA	NA	NA	simulated	367
chr12	49579050	NA	C	A	TUBA1A	NM_006009.3	missense_variant	MODERATE	c.1099G>T	p.Asp367Tyr	NA	NA	28	0.901714	0.882	0	0.998	1	NA	NA	NA	NA	simulated	367
chr12	49579050	NA	C	T	TUBA1A	NM_006009.3	missense_variant	MODERATE	c.1099G>A	p.Asp367Asn	NA	NA	28.8	0.846488	0.686	0	0.609	0.999994	NA	NA	NA	NA	simulated	367
chr12	49579052	NA	C	G	TUBA1A	NM_006009.3	missense_variant	MODERATE	c.1097G>C	p.Gly366Ala	NA	NA	24.5	0.867424	0.76	0.011	0.155	0.999999	NA	NA	NA	NA	simulated	366
chr12	49579052	NA	C	A	TUBA1A	NM_006009.3	missense_variant	MODERATE	c.1097G>T	p.Gly366Val	NA	NA	27.6	0.968043	0.924	0	0.967	1	NA	NA	NA	NA	simulated	366
chr12	49579052	NA	C	T	TUBA1A	NM_006009.3	missense_variant	MODERATE	c.1097G>A	p.Gly366Glu	NA	NA	27.4	0.931988	0.92	0.005	0.967	1	NA	NA	NA	NA	simulated	366
chr12	49579053	NA	C	G	TUBA1A	NM_006009.3	missense_variant	MODERATE	c.1096G>C	p.Gly366Arg	NA	NA	26.9	0.969196	0.904	0	0.606	1	NA	NA	NA	NA	simulated	366
chr12	49579053	NA	C	T	TUBA1A	NM_006009.3	missense_variant	MODERATE	c.1096G>A	p.Gly366Arg	NA	NA	27.7	0.969073	0.904	0	0.606	1	NA	NA	NA	NA	clinical_review	366
chr12	49579055	NA	C	G	TUBA1A	NM_006009.3	missense_variant	MODERATE	c.1094G>C	p.Gly365Ala	NA	NA	25.3	0.961189	0.899	0	0.671	0.999999	NA	NA	NA	NA	simulated	365
chr12	49579055	NA	C	A	TUBA1A	NM_006009.3	missense_variant	MODERATE	c.1094G>T	p.Gly365Val	NA	NA	27.9	0.968559	0.921	0	0.967	1	NA	NA	NA	NA	simulated	365
chr12	49579055	NA	C	T	TUBA1A	NM_006009.3	missense_variant	MODERATE	c.1094G>A	p.Gly365Asp	NA	NA	22.7	0.908689	0.892	0.001	0.947	1	NA	NA	NA	NA	simulated	365
chr12	49579056	NA	C	G	TUBA1A	NM_006009.3	missense_variant	MODERATE	c.1093G>C	p.Gly365Arg	NA	NA	26.9	0.929675	0.926	0.005	0.975	1	NA	NA	NA	NA	simulated	365
chr12	49579056	NA	C	A	TUBA1A	NM_006009.3	missense_variant	MODERATE	c.1093G>T	p.Gly365Cys	NA	NA	29	0.95128	0.852	0	0.994	1	NA	NA	NA	NA	simulated	365
chr12	49579056	NA	C	T	TUBA1A	NM_006009.3	missense_variant	MODERATE	c.1093G>A	p.Gly365Ser	NA	NA	27.6	0.945428	0.809	0.003	0.519	0.999999	NA	NA	NA	NA	simulated	365
chr12	49579058	NA	G	A	TUBA1A	NM_006009.3	missense_variant	MODERATE	c.1091C>T	p.Pro364Leu	NA	NA	26.7	0.910125	0.871	0	0.994	1	NA	NA	NA	NA	simulated	364
chr12	49579058	NA	G	C	TUBA1A	NM_006009.3	missense_variant	MODERATE	c.1091C>G	p.Pro364Arg	NA	NA	25	0.899883	0.886	0	0.992	0.999999	NA	NA	NA	NA	database	364
chr12	49579058	NA	G	T	TUBA1A	NM_006009.3	missense_variant	MODERATE	c.1091C>A	p.Pro364His	NA	NA	25.4	0.899358	0.843	0	0.994	0.999999	NA	NA	NA	NA	simulated	364
chr12	49579059	NA	G	A	TUBA1A	NM_006009.3	missense_variant	MODERATE	c.1090C>T	p.Pro364Ser	NA	NA	25.8	0.913306	0.826	0.001	0.95	0.999999	NA	NA	NA	NA	simulated	364
chr12	49579059	NA	G	C	TUBA1A	NM_006009.3	missense_variant	MODERATE	c.1090C>G	p.Pro364Ala	NA	NA	24.2	0.76633	0.734	0.009	0.866	0.999998	NA	NA	NA	NA	simulated	364
chr12	49579059	NA	G	T	TUBA1A	NM_006009.3	missense_variant	MODERATE	c.1090C>A	p.Pro364Thr	NA	NA	25	0.825731	0.872	0	0.973	0.999999	NA	NA	NA	NA	simulated	364
chr12	49579061	NA	A	G	TUBA1A	NM_006009.3	missense_variant	MODERATE	c.1088T>C	p.Val363Ala	NA	NA	24.5	0.612311	0.877	0	0.945	0.999959	NA	NA	NA	NA	simulated	363
chr12	49579061	NA	A	C	TUBA1A	NM_006009.3	missense_variant	MODERATE	c.1088T>G	p.Val363Gly	NA	NA	24.6	0.717951	0.92	0	0.984	1	NA	NA	NA	NA	simulated	363
chr12	49579061	NA	A	T	TUBA1A	NM_006009.3	missense_variant	MODERATE	c.1088T>A	p.Val363Glu	NA	NA	26.1	0.804633	0.864	0	0.964	0.999998	NA	NA	NA	NA	simulated	363
chr12	49579062	NA	C	G	TUBA1A	NM_006009.3	missense_variant	MODERATE	c.1087G>C	p.Val363Leu	NA	NA	20.4	0.477051	0.753	0	0.522	0.999988	NA	NA	NA	NA	simulated	363
chr12	49579062	NA	C	A	TUBA1A	NM_006009.3	missense_variant	MODERATE	c.1087G>T	p.Val363Leu	NA	NA	22.1	0.477345	0.753	0	0.522	0.999988	NA	NA	NA	NA	simulated	363
chr12	49579062	NA	C	T	TUBA1A	NM_006009.3	missense_variant	MODERATE	c.1087G>A	p.Val363Met	NA	NA	26.8	0.544573	0.776	0	0.98	0.999989	NA	NA	NA	NA	simulated	363
chr12	49579064	NA	A	G	TUBA1A	NM_006009.3	missense_variant	MODERATE	c.1085T>C	p.Val362Ala	NA	NA	13.78	0.211535	0.657	0.056	0.014	0.999624	NA	NA	NA	NA	simulated	362
chr12	49579064	NA	A	C	TUBA1A	NM_006009.3	missense_variant	MODERATE	c.1085T>G	p.Val362Gly	NA	NA	24	0.594898	0.814	0	0.409	1	NA	NA	NA	NA	simulated	362
chr12	49579064	NA	A	T	TUBA1A	NM_006009.3	missense_variant	MODERATE	c.1085T>A	p.Val362Glu	NA	NA	23.6	0.848062	0.815	0	0.338	0.999976	NA	NA	NA	NA	simulated	362
chr12	49579065	NA	C	G	TUBA1A	NM_006009.3	missense_variant	MODERATE	c.1084G>C	p.Val362Leu	NA	NA	23.2	0.626041	0.695	0.001	0.004	0.999878	NA	NA	NA	NA	simulated	362
chr12	49579065	NA	C	A	TUBA1A	NM_006009.3	missense_variant	MODERATE	c.1084G>T	p.Val362Leu	NA	NA	23.6	0.626305	0.695	0.001	0.004	0.999878	NA	NA	NA	NA	simulated	362
chr12	49579065	NA	C	T	TUBA1A	NM_006009.3	missense_variant	MODERATE	c.1084G>A	p.Val362Met	NA	NA	21.7	0.568514	0.657	0	0.079	0.999889	NA	NA	NA	NA	simulated	362
chr12	49579067	NA	G	A	TUBA1A	NM_006009.3	missense_variant	MODERATE	c.1082C>T	p.Thr361Ile	NA	NA	23.8	0.927762	0.807	0	0.162	0.999964	NA	NA	NA	NA	simulated	361
chr12	49579067	NA	G	C	TUBA1A	NM_006009.3	missense_variant	MODERATE	c.1082C>G	p.Thr361Ser	NA	NA	16.51	0.799359	0.685	0.01	0.031	0.999552	NA	NA	NA	NA	simulated	361
chr12	49579067	NA	G	T	TUBA1A	NM_006009.3	missense_variant	MODERATE	c.1082C>A	p.Thr361Asn	NA	NA	24.9	0.968338	0.731	0	0.704	0.999959	NA	NA	NA	NA	simulated	361
chr12	49579068	NA	T	G	TUBA1A	NM_006009.3	missense_variant	MODERATE	c.1081A>C	p.Thr361Pro	NA	NA	25.2	0.948517	0.929	0	0.874	0.999898	NA	NA	NA	NA	simulated	361
chr12	49579068	NA	T	A	TUBA1A	NM_006009.3	missense_variant	MODERATE	c.1081A>T	p.Thr361Ser	NA	NA	16.55	0.635703	0.643	0.01	0.031	0.998467	NA	NA	NA	NA	simulated	361
chr12	49579068	NA	T	C	TUBA1A	NM_006009.3	missense_variant	MODERATE	c.1081A>G	p.Thr361Ala	NA	NA	13.9	0.69755	0.726	0.001	0.011	0.999501	NA	NA	NA	NA	simulated	361
chr12	49579070	NA	G	A	TUBA1A	NM_006009.3	missense_variant	MODERATE	c.1079C>T	p.Pro360Leu	NA	NA	26.9	0.974041	0.935	0	0.866	1	NA	NA	NA	NA	simulated	360
chr12	49579070	NA	G	C	TUBA1A	NM_006009.3	missense_variant	MODERATE	c.1079C>G	p.Pro360Arg	NA	NA	25	0.964109	0.903	0	0.998	0.999999	NA	NA	NA	NA	simulated	360
chr12	49579070	NA	G	T	TUBA1A	NM_006009.3	missense_variant	MODERATE	c.1079C>A	p.Pro360His	NA	NA	25.4	0.978128	0.909	0	0.998	0.999999	NA	NA	NA	NA	simulated	360
chr12	49579071	NA	G	A	TUBA1A	NM_006009.3	missense_variant	MODERATE	c.1078C>T	p.Pro360Ser	NA	NA	25	0.962872	0.924	0	0.987	0.999999	NA	NA	NA	NA	simulated	360
chr12	49579071	NA	G	C	TUBA1A	NM_006009.3	missense_variant	MODERATE	c.1078C>G	p.Pro360Ala	NA	NA	20.7	0.955196	0.917	0	0.947	0.999998	NA	NA	NA	NA	simulated	360
chr12	49579071	NA	G	T	TUBA1A	NM_006009.3	missense_variant	MODERATE	c.1078C>A	p.Pro360Thr	NA	NA	25	0.96598	0.935	0	0.993	0.999999	NA	NA	NA	NA	simulated	360
chr12	49579073	NA	G	A	TUBA1A	NM_006009.3	missense_variant	MODERATE	c.1076C>T	p.Pro359Leu	NA	NA	26.6	0.939677	0.949	0	0.964	1	NA	NA	NA	NA	database	359
chr12	49579073	NA	G	C	TUBA1A	NM_006009.3	missense_variant	MODERATE	c.1076C>G	p.Pro359Arg	NA	NA	22.8	0.868886	0.939	0.008	0.964	0.999999	NA	NA	NA	NA	simulated	359
chr12	49579073	NA	G	T	TUBA1A	NM_006009.3	missense_variant	MODERATE	c.1076C>A	p.Pro359His	NA	NA	25.6	0.929669	0.905	0	0.984	0.999999	NA	NA	NA	NA	simulated	359
chr12	49579074	NA	G	A	TUBA1A	NM_006009.3	missense_variant	MODERATE	c.1075C>T	p.Pro359Ser	NA	NA	19.24	0.851988	0.825	0.001	0.287	0.999999	NA	NA	NA	NA	simulated	359
chr12	49579074	NA	G	C	TUBA1A	NM_006009.3	missense_variant	MODERATE	c.1075C>G	p.Pro359Ala	NA	NA	12.65	0.648727	0.742	0.008	0.078	0.999998	NA	NA	NA	NA	simulated	359
chr12	49579074	NA	G	T	TUBA1A	NM_006009.3	missense_variant	MODERATE	c.1075C>A	p.Pro359Thr	NA	NA	24.6	0.946163	0.913	0	0.878	0.999999	NA	NA	NA	NA	simulated	359
chr12	49579075	NA	C	G	TUBA1A	NM_006009.3	missense_variant	MODERATE	c.1074G>C	p.Gln358His	NA	NA	24.6	0.826169	0.899	0	0.967	0.998618	NA	NA	NA	NA	simulated	358
chr12	49579075	NA	C	A	TUBA1A	NM_006009.3	missense_variant	MODERATE	c.1074G>T	p.Gln358His	NA	NA	25	0.827153	0.899	0	0.967	0.998618	NA	NA	NA	NA	simulated	358
chr12	49579076	NA	T	G	TUBA1A	NM_006009.3	missense_variant	MODERATE	c.1073A>C	p.Gln358Pro	NA	NA	25.4	0.961845	0.943	0.001	0.98	0.999994	NA	NA	NA	NA	simulated	358
chr12	49579076	NA	T	A	TUBA1A	NM_006009.3	missense_variant	MODERATE	c.1073A>T	p.Gln358Leu	NA	NA	26.2	0.96692	0.939	0	0.843	0.999992	NA	NA	NA	NA	simulated	358
chr12	49579076	NA	T	C	TUBA1A	NM_006009.3	missense_variant	MODERATE	c.1073A>G	p.Gln358Arg	NA	NA	22.1	0.824129	0.881	0	0.304	0.999895	NA	NA	NA	NA	simulated	358
chr12	49579077	NA	G	C	TUBA1A	NM_006009.3	missense_variant	MODERATE	c.1072C>G	p.Gln358Glu	NA	NA	14.97	0.799327	0.742	0.01	0.147	0.999972	NA	NA	NA	NA	simulated	358
chr12	49579077	NA	G	T	TUBA1A	NM_006009.3	missense_variant	MODERATE	c.1072C>A	p.Gln358Lys	NA	NA	23.1	0.921225	0.886	0.001	0.658	0.999987	NA	NA	NA	NA	simulated	358
chr12	49579079	NA	T	G	TUBA1A	NM_006009.3	missense_variant	MODERATE	c.1070A>C	p.Tyr357Ser	NA	NA	23.7	0.786505	0.878	0	0.266	0.999983	NA	NA	NA	NA	simulated	357
chr12	49579079	NA	T	A	TUBA1A	NM_006009.3	missense_variant	MODERATE	c.1070A>T	p.Tyr357Phe	NA	NA	17.23	0.749388	0.823	0	0.64	0.99978	NA	NA	NA	NA	simulated	357
chr12	49579079	NA	T	C	TUBA1A	NM_006009.3	missense_variant	MODERATE	c.1070A>G	p.Tyr357Cys	NA	NA	22	0.865914	0.944	0	0.97	0.999989	NA	NA	NA	NA	simulated	357
chr12	49579080	NA	A	G	TUBA1A	NM_006009.3	missense_variant	MODERATE	c.1069T>C	p.Tyr357His	NA	NA	17.42	0.575966	0.793	0	0.113	0.999901	NA	NA	NA	NA	simulated	357
chr12	49579080	NA	A	C	TUBA1A	NM_006009.3	missense_variant	MODERATE	c.1069T>G	p.Tyr357Asp	NA	NA	25.1	0.843694	0.875	0	0.799	0.999987	NA	NA	NA	NA	simulated	357
chr12	49579080	NA	A	T	TUBA1A	NM_006009.3	missense_variant	MODERATE	c.1069T>A	p.Tyr357Asn	NA	NA	23.6	0.745414	0.79	0	0.113	0.999991	NA	NA	NA	NA	simulated	357
chr12	49579081	NA	G	C	TUBA1A	NM_006009.3	missense_variant	MODERATE	c.1068C>G	p.Asn356Lys	NA	NA	23.2	0.884671	0.627	0	1	0.977682	NA	NA	NA	NA	simulated	356
chr12	49579081	NA	G	T	TUBA1A	NM_006009.3	missense_variant	MODERATE	c.1068C>A	p.Asn356Lys	NA	NA	23.3	0.887383	0.627	0	1	0.976695	NA	NA	NA	NA	simulated	356
chr12	49579082	NA	T	G	TUBA1A	NM_006009.3	missense_variant	MODERATE	c.1067A>C	p.Asn356Thr	NA	NA	25.1	0.876933	0.87	0	0.982	0.99995	NA	NA	NA	NA	simulated	356
chr12	49579082	NA	T	A	TUBA1A	NM_006009.3	missense_variant	MODERATE	c.1067A>T	p.Asn356Ile	NA	NA	26.5	0.892643	0.915	0	0.999	0.999983	NA	NA	NA	NA	simulated	356
chr12	49579082	NA	T	C	TUBA1A	NM_006009.3	missense_variant	MODERATE	c.1067A>G	p.Asn356Ser	NA	NA	13.23	0.749155	0.805	0	0.936	0.999809	NA	NA	NA	NA	simulated	356
chr12	49579083	NA	T	G	TUBA1A	NM_006009.3	missense_variant	MODERATE	c.1066A>C	p.Asn356His	NA	NA	24.5	0.927005	0.871	0	0.997	0.999924	NA	NA	NA	NA	simulated	356
chr12	49579083	NA	T	A	TUBA1A	NM_006009.3	missense_variant	MODERATE	c.1066A>T	p.Asn356Tyr	NA	NA	25.9	0.942676	0.916	0	0.999	0.999982	NA	NA	NA	NA	simulated	356
chr12	49579083	NA	T	C	TUBA1A	NM_006009.3	missense_variant	MODERATE	c.1066A>G	p.Asn356Asp	NA	NA	25	0.91607	0.87	0	0.991	0.99984	NA	NA	NA	NA	simulated	356
chr12	49579084	NA	G	C	TUBA1A	NM_006009.3	missense_variant	MODERATE	c.1065C>G	p.Ile355Met	NA	NA	23.8	0.737612	0.802	0	0.977	0.984325	NA	NA	NA	NA	simulated	355
chr12	49579085	NA	A	G	TUBA1A	NM_006009.3	missense_variant	MODERATE	c.1064T>C	p.Ile355Thr	NA	NA	25.3	0.962019	0.914	0	0.979	0.999969	NA	NA	NA	NA	simulated	355
chr12	49579085	NA	A	C	TUBA1A	NM_006009.3	missense_variant	MODERATE	c.1064T>G	p.Ile355Ser	NA	NA	26.5	0.963907	0.914	0	0.986	0.999992	NA	NA	NA	NA	simulated	355
chr12	49579085	NA	A	T	TUBA1A	NM_006009.3	missense_variant	MODERATE	c.1064T>A	p.Ile355Asn	NA	NA	26.5	0.9522	0.898	0	0.996	0.99999	NA	NA	NA	NA	simulated	355
chr12	49579086	NA	T	G	TUBA1A	NM_006009.3	missense_variant	MODERATE	c.1063A>C	p.Ile355Leu	NA	NA	26.7	0.809014	0.742	0	0.31	0.999786	NA	NA	NA	NA	simulated	355
chr12	49579086	NA	T	A	TUBA1A	NM_006009.3	missense_variant	MODERATE	c.1063A>T	p.Ile355Phe	NA	NA	26.7	0.931279	0.931	0	0.969	0.999998	NA	NA	NA	NA	simulated	355
chr12	49579086	NA	T	C	TUBA1A	NM_006009.3	missense_variant	MODERATE	c.1063A>G	p.Ile355Val	NA	NA	23	0.672702	0.662	0	0.14	0.999509	NA	NA	NA	NA	simulated	355
chr12	49579088	NA	C	G	TUBA1A	NM_006009.3	missense_variant	MODERATE	c.1061G>C	p.Gly354Ala	NA	NA	25.4	0.902001	0.887	0.001	0.985	0.999999	NA	NA	NA	NA	simulated	354
chr12	49579088	NA	C	A	TUBA1A	NM_006009.3	missense_variant	MODERATE	c.1061G>T	p.Gly354Val	NA	NA	27.7	0.951289	0.907	0	0.999	1	NA	NA	NA	NA	simulated	354
chr12	49579088	NA	C	T	TUBA1A	NM_006009.3	missense_variant	MODERATE	c.1061G>A	p.Gly354Asp	NA	NA	27.2	0.966955	0.89	0.001	0.833	1	NA	NA	NA	NA	simulated	354
chr12	49579089	NA	C	G	TUBA1A	NM_006009.3	missense_variant	MODERATE	c.1060G>C	p.Gly354Arg	NA	NA	27.3	0.956488	0.887	0.004	0.998	1	NA	NA	NA	NA	simulated	354
chr12	49579089	NA	C	A	TUBA1A	NM_006009.3	missense_variant	MODERATE	c.1060G>T	p.Gly354Cys	NA	NA	28.7	0.962739	0.872	0	0.999	1	NA	NA	NA	NA	simulated	354
chr12	49579089	NA	C	T	TUBA1A	NM_006009.3	missense_variant	MODERATE	c.1060G>A	p.Gly354Ser	NA	NA	28.4	0.923735	0.893	0	0.993	0.999999	NA	NA	NA	NA	simulated	354
chr12	49579091	NA	A	G	TUBA1A	NM_006009.3	missense_variant	MODERATE	c.1058T>C	p.Val353Ala	NA	NA	26.7	0.93493	0.834	0.001	0.812	0.999959	NA	NA	NA	NA	simulated	353
chr12	49579091	NA	A	C	TUBA1A	NM_006009.3	missense_variant	MODERATE	c.1058T>G	p.Val353Gly	NA	NA	26.4	0.962016	0.935	0	0.967	1	NA	NA	NA	NA	simulated	353
chr12	49579091	NA	A	T	TUBA1A	NM_006009.3	missense_variant	MODERATE	c.1058T>A	p.Val353Asp	NA	NA	28.7	0.975811	0.95	0.004	0.962	1	NA	NA	NA	NA	simulated	353
chr12	49579092	NA	C	G	TUBA1A	NM_006009.3	missense_variant	MODERATE	c.1057G>C	p.Val353Leu	NA	NA	19.97	0.911042	0.733	0.001	0.031	0.999988	NA	NA	NA	NA	simulated	353
chr12	49579092	NA	C	A	TUBA1A	NM_006009.3	missense_variant	MODERATE	c.1057G>T	p.Val353Phe	NA	NA	28.5	0.950093	0.883	0	0.912	0.999999	NA	NA	NA	NA	simulated	353
chr12	49579092	NA	C	T	TUBA1A	NM_006009.3	missense_variant	MODERATE	c.1057G>A	p.Val353Ile	NA	NA	18.5	0.846348	0.743	0.011	0.031	0.999959	NA	NA	NA	NA	clinical_review	353
chr12	49579093	NA	C	G	TUBA1A	NM_006009.3	missense_variant	MODERATE	c.1056G>C	p.Lys352Asn	NA	NA	25.1	0.797717	0.719	0	0.999	0.994607	NA	NA	NA	NA	simulated	352
chr12	49579093	NA	C	A	TUBA1A	NM_006009.3	missense_variant	MODERATE	c.1056G>T	p.Lys352Asn	NA	NA	25.9	0.793841	0.719	0	0.999	0.994417	NA	NA	NA	NA	simulated	352
chr12	49579094	NA	T	G	TUBA1A	NM_006009.3	missense_variant	MODERATE	c.1055A>C	p.Lys352Thr	NA	NA	25.7	0.964353	0.874	0	0.999	0.999947	NA	NA	NA	NA	simulated	352
chr12	49579094	NA	T	A	TUBA1A	NM_006009.3	missense_variant	MODERATE	c.1055A>T	p.Lys352Met	NA	NA	26.4	0.945127	0.872	0	0.999	0.999977	NA	NA	NA	NA	database	352
chr12	49579094	NA	T	C	TUBA1A	NM_006009.3	missense_variant	MODERATE	c.1055A>G	p.Lys352Arg	NA	NA	25	0.89839	0.851	0.001	0.995	0.999672	NA	NA	NA	NA	simulated	352
chr12	49579095	NA	T	G	TUBA1A	NM_006009.3	missense_variant	MODERATE	c.1054A>C	p.Lys352Gln	NA	NA	24.8	0.878276	0.891	0	0.869	0.999828	NA	NA	NA	NA	simulated	352
chr12	49579095	NA	T	C	TUBA1A	NM_006009.3	missense_variant	MODERATE	c.1054A>G	p.Lys352Glu	NA	NA	25.3	0.938621	0.893	0.009	0.995	0.999886	NA	NA	NA	NA	simulated	352
chr12	49579096	NA	G	C	TUBA1A	NM_006009.3	missense_variant	MODERATE	c.1053C>G	p.Phe351Leu	NA	NA	22.9	0.6932	0.811	0.005	0.609	0.997531	NA	NA	NA	NA	simulated	351
chr12	49579096	NA	G	T	TUBA1A	NM_006009.3	missense_variant	MODERATE	c.1053C>A	p.Phe351Leu	NA	NA	23.1	0.693032	0.811	0.005	0.609	0.997616	NA	NA	NA	NA	simulated	351
chr12	49579097	NA	A	G	TUBA1A	NM_006009.3	missense_variant	MODERATE	c.1052T>C	p.Phe351Ser	NA	NA	27	0.964136	0.867	0	1	0.999979	NA	NA	NA	NA	simulated	351
chr12	49579097	NA	A	C	TUBA1A	NM_006009.3	missense_variant	MODERATE	c.1052T>G	p.Phe351Cys	NA	NA	25.4	0.950697	0.933	0	0.998	0.999987	NA	NA	NA	NA	simulated	351
chr12	49579097	NA	A	T	TUBA1A	NM_006009.3	missense_variant	MODERATE	c.1052T>A	p.Phe351Tyr	NA	NA	25.7	0.93207	0.83	0.002	0.988	0.999832	NA	NA	NA	NA	simulated	351
chr12	49579098	NA	A	G	TUBA1A	NM_006009.3	missense_variant	MODERATE	c.1051T>C	p.Phe351Leu	NA	NA	23.6	0.836783	0.92	0.005	0.609	0.999972	NA	NA	NA	NA	simulated	351
chr12	49579098	NA	A	C	TUBA1A	NM_006009.3	missense_variant	MODERATE	c.1051T>G	p.Phe351Val	NA	NA	25.7	0.910894	0.943	0	0.985	0.999985	NA	NA	NA	NA	simulated	351
chr12	49579098	NA	A	T	TUBA1A	NM_006009.3	missense_variant	MODERATE	c.1051T>A	p.Phe351Ile	NA	NA	26.4	0.876962	0.909	0	0.946	0.999969	NA	NA	NA	NA	simulated	351
chr12	49579100	NA	C	G	TUBA1A	NM_006009.3	missense_variant	MODERATE	c.1049G>C	p.Gly350Ala	NA	NA	25.2	0.961783	0.928	0	0.957	0.999999	NA	NA	NA	NA	simulated	350
chr12	49579100	NA	C	A	TUBA1A	NM_006009.3	missense_variant	MODERATE	c.1049G>T	p.Gly350Val	NA	NA	28	0.970045	0.931	0	0.999	1	NA	NA	NA	NA	simulated	350
chr12	49579100	NA	C	T	TUBA1A	NM_006009.3	missense_variant	MODERATE	c.1049G>A	p.Gly350Asp	NA	NA	26.9	0.970946	0.854	0	0.998	1	NA	NA	NA	NA	simulated	350
chr12	49579101	NA	C	G	TUBA1A	NM_006009.3	missense_variant	MODERATE	c.1048G>C	p.Gly350Arg	NA	NA	27	0.971824	0.877	0	0.98	1	NA	NA	NA	NA	simulated	350
chr12	49579101	NA	C	A	TUBA1A	NM_006009.3	missense_variant	MODERATE	c.1048G>T	p.Gly350Cys	NA	NA	28.5	0.977942	0.875	0	1	1	NA	NA	NA	NA	simulated	350
chr12	49579101	NA	C	T	TUBA1A	NM_006009.3	missense_variant	MODERATE	c.1048G>A	p.Gly350Ser	NA	NA	27.9	0.970674	0.924	0	0.986	0.999999	NA	NA	NA	NA	simulated	350
chr12	49579103	NA	G	A	TUBA1A	NM_006009.3	missense_variant	MODERATE	c.1046C>T	p.Thr349Ile	NA	NA	25.8	0.942826	0.874	0	0.995	0.999969	NA	NA	NA	NA	simulated	349
chr12	49579103	NA	G	C	TUBA1A	NM_006009.3	missense_variant	MODERATE	c.1046C>G	p.Thr349Ser	NA	NA	24.8	0.864642	0.804	0	0.915	0.999631	NA	NA	NA	NA	simulated	349
chr12	49579103	NA	G	T	TUBA1A	NM_006009.3	missense_variant	MODERATE	c.1046C>A	p.Thr349Asn	NA	NA	25	0.86438	0.7	0	0.609	0.999964	NA	NA	NA	NA	simulated	349
chr12	49579104	NA	T	G	TUBA1A	NM_006009.3	missense_variant	MODERATE	c.1045A>C	p.Thr349Pro	NA	NA	25.3	0.956308	0.882	0	0.992	0.999916	NA	NA	NA	NA	simulated	349
chr12	49579104	NA	T	A	TUBA1A	NM_006009.3	missense_variant	MODERATE	c.1045A>T	p.Thr349Ser	NA	NA	24.8	0.869714	0.765	0	0.915	0.998735	NA	NA	NA	NA	simulated	349
chr12	49579104	NA	T	C	TUBA1A	NM_006009.3	missense_variant	MODERATE	c.1045A>G	p.Thr349Ala	NA	NA	24.2	0.911711	0.882	0	0.867	0.999572	NA	NA	NA	NA	simulated	349
chr12	49579106	NA	G	A	TUBA1A	NM_006009.3	missense_variant	MODERATE	c.1043C>T	p.Pro348Leu	NA	NA	26.8	0.950242	0.934	0	0.994	1	NA	NA	NA	NA	simulated	348
chr12	49579106	NA	G	C	TUBA1A	NM_006009.3	missense_variant	MODERATE	c.1043C>G	p.Pro348Arg	NA	NA	25	0.976463	0.894	0	0.995	1	NA	NA	NA	NA	simulated	348
chr12	49579106	NA	G	T	TUBA1A	NM_006009.3	missense_variant	MODERATE	c.1043C>A	p.Pro348His	NA	NA	25.3	0.976959	0.902	0	0.996	0.999999	NA	NA	NA	NA	simulated	348
chr12	49579107	NA	G	A	TUBA1A	NM_006009.3	missense_variant	MODERATE	c.1042C>T	p.Pro348Ser	NA	NA	25	0.966679	0.935	0	0.73	0.999999	NA	NA	NA	NA	simulated	348
chr12	49579107	NA	G	C	TUBA1A	NM_006009.3	missense_variant	MODERATE	c.1042C>G	p.Pro348Ala	NA	NA	24	0.972322	0.927	0	0.864	0.999998	NA	NA	NA	NA	simulated	348
chr12	49579107	NA	G	T	TUBA1A	NM_006009.3	missense_variant	MODERATE	c.1042C>A	p.Pro348Thr	NA	NA	25	0.968919	0.934	0	0.978	0.999999	NA	NA	NA	NA	simulated	348
chr12	49579108	NA	G	C	TUBA1A	NM_006009.3	missense_variant	MODERATE	c.1041C>G	p.Cys347Trp	NA	NA	24.4	0.889675	0.744	0	0.997	1	NA	NA	NA	NA	simulated	347
chr12	49579109	NA	C	G	TUBA1A	NM_006009.3	missense_variant	MODERATE	c.1040G>C	p.Cys347Ser	NA	NA	15.89	0.75024	0.861	0	0.954	0.999999	NA	NA	NA	NA	simulated	347
chr12	49579109	NA	C	A	TUBA1A	NM_006009.3	missense_variant	MODERATE	c.1040G>T	p.Cys347Phe	NA	NA	27.6	0.938275	0.906	0	0.973	1	NA	NA	NA	NA	simulated	347
chr12	49579109	NA	C	T	TUBA1A	NM_006009.3	missense_variant	MODERATE	c.1040G>A	p.Cys347Tyr	NA	NA	26.2	0.86776	0.938	0	0.99	0.999999	NA	NA	NA	NA	simulated	347
chr12	49579110	NA	A	G	TUBA1A	NM_006009.3	missense_variant	MODERATE	c.1039T>C	p.Cys347Arg	NA	NA	24.9	0.945404	0.914	0	0.99	1	NA	NA	NA	NA	simulated	347
chr12	49579110	NA	A	C	TUBA1A	NM_006009.3	missense_variant	MODERATE	c.1039T>G	p.Cys347Gly	NA	NA	23.9	0.933519	0.92	0	0.985	0.999997	NA	NA	NA	NA	simulated	347
chr12	49579110	NA	A	T	TUBA1A	NM_006009.3	missense_variant	MODERATE	c.1039T>A	p.Cys347Ser	NA	NA	12.92	0.629414	0.895	0	0.954	0.999994	NA	NA	NA	NA	simulated	347
chr12	49579111	NA	C	G	TUBA1A	NM_006009.3	missense_variant	MODERATE	c.1038G>C	p.Trp346Cys	NA	NA	28.2	0.987133	0.963	0	0.997	1	NA	NA	NA	NA	simulated	346
chr12	49579111	NA	C	A	TUBA1A	NM_006009.3	missense_variant	MODERATE	c.1038G>T	p.Trp346Cys	NA	NA	29.8	0.987344	0.963	0	0.997	1	NA	NA	NA	NA	simulated	346
chr12	49579112	NA	C	G	TUBA1A	NM_006009.3	missense_variant	MODERATE	c.1037G>C	p.Trp346Ser	NA	NA	27.2	0.985196	0.937	0	0.995	1	NA	NA	NA	NA	simulated	346
chr12	49579112	NA	C	A	TUBA1A	NM_006009.3	missense_variant	MODERATE	c.1037G>T	p.Trp346Leu	NA	NA	24.8	0.987084	0.93	0	0.664	0.999999	NA	NA	NA	NA	simulated	346
chr12	49579113	NA	A	G	TUBA1A	NM_006009.3	missense_variant	MODERATE	c.1036T>C	p.Trp346Arg	NA	NA	25.4	0.984411	0.94	0	0.995	0.999992	NA	NA	NA	NA	simulated	346
chr12	49579113	NA	A	C	TUBA1A	NM_006009.3	missense_variant	MODERATE	c.1036T>G	p.Trp346Gly	NA	NA	25.2	0.991571	0.967	0	0.993	0.999997	NA	NA	NA	NA	simulated	346
chr12	49579113	NA	A	T	TUBA1A	NM_006009.3	missense_variant	MODERATE	c.1036T>A	p.Trp346Arg	NA	NA	25.2	0.984134	0.94	0	0.995	0.999992	NA	NA	NA	NA	simulated	346
chr12	49579114	NA	A	C	TUBA1A	NM_006009.3	missense_variant	MODERATE	c.1035T>G	p.Asp345Glu	NA	NA	10.74	0.342407	0.562	0	0.046	0.870645	NA	NA	NA	NA	simulated	345
chr12	49579114	NA	A	T	TUBA1A	NM_006009.3	missense_variant	MODERATE	c.1035T>A	p.Asp345Glu	NA	NA	11.61	0.386868	0.562	0	0.046	0.865579	NA	NA	NA	NA	simulated	345
chr12	49579115	NA	T	G	TUBA1A	NM_006009.3	missense_variant	MODERATE	c.1034A>C	p.Asp345Ala	NA	NA	23.4	0.940511	0.859	0	0.817	0.999992	NA	NA	NA	NA	simulated	345
chr12	49579115	NA	T	A	TUBA1A	NM_006009.3	missense_variant	MODERATE	c.1034A>T	p.Asp345Val	NA	NA	26.9	0.941106	0.846	0	0.953	1	NA	NA	NA	NA	simulated	345
chr12	49579115	NA	T	C	TUBA1A	NM_006009.3	missense_variant	MODERATE	c.1034A>G	p.Asp345Gly	NA	NA	23	0.83263	0.823	0	0.079	0.999995	NA	NA	NA	NA	simulated	345
chr12	49579116	NA	C	G	TUBA1A	NM_006009.3	missense_variant	MODERATE	c.1033G>C	p.Asp345His	NA	NA	26.3	0.927906	0.922	0	0.974	0.999999	NA	NA	NA	NA	simulated	345
chr12	49579116	NA	C	A	TUBA1A	NM_006009.3	missense_variant	MODERATE	c.1033G>T	p.Asp345Tyr	NA	NA	28.4	0.931145	0.913	0	0.984	1	NA	NA	NA	NA	simulated	345
chr12	49579116	NA	C	T	TUBA1A	NM_006009.3	missense_variant	MODERATE	c.1033G>A	p.Asp345Asn	NA	NA	23.8	0.880802	0.821	0	0.863	0.999995	NA	NA	NA	NA	simulated	345
chr12	49579118	NA	A	G	TUBA1A	NM_006009.3	missense_variant	MODERATE	c.1031T>C	p.Val344Ala	NA	NA	24.9	0.957245	0.922	0	0.959	0.999963	NA	NA	NA	NA	simulated	344
chr12	49579118	NA	A	C	TUBA1A	NM_006009.3	missense_variant	MODERATE	c.1031T>G	p.Val344Gly	NA	NA	24.6	0.973899	0.915	0	0.991	1	NA	NA	NA	NA	simulated	344
chr12	49579118	NA	A	T	TUBA1A	NM_006009.3	missense_variant	MODERATE	c.1031T>A	p.Val344Glu	NA	NA	26.5	0.971552	0.912	0	0.963	0.999998	NA	NA	NA	NA	simulated	344
chr12	49579119	NA	C	G	TUBA1A	NM_006009.3	missense_variant	MODERATE	c.1030G>C	p.Val344Leu	NA	NA	25.9	0.976872	0.839	0	0.718	0.999989	NA	NA	NA	NA	simulated	344
chr12	49579119	NA	C	A	TUBA1A	NM_006009.3	missense_variant	MODERATE	c.1030G>T	p.Val344Leu	NA	NA	26.9	0.976119	0.839	0	0.718	0.999989	NA	NA	NA	NA	simulated	344
chr12	49579119	NA	C	T	TUBA1A	NM_006009.3	missense_variant	MODERATE	c.1030G>A	p.Val344Met	NA	NA	27	0.936057	0.891	0	0.993	0.99999	NA	NA	NA	NA	simulated	344
chr12	49579120	NA	A	C	TUBA1A	NM_006009.3	missense_variant	MODERATE	c.1029T>G	p.Phe343Leu	NA	NA	23.2	0.786573	0.886	0.001	0.858	0.999778	NA	NA	NA	NA	simulated	343
chr12	49579120	NA	A	T	TUBA1A	NM_006009.3	missense_variant	MODERATE	c.1029T>A	p.Phe343Leu	NA	NA	23.3	0.785532	0.887	0.001	0.858	0.999801	NA	NA	NA	NA	simulated	343
chr12	49579121	NA	A	G	TUBA1A	NM_006009.3	missense_variant	MODERATE	c.1028T>C	p.Phe343Ser	NA	NA	26.6	0.963808	0.863	0	0.991	0.999981	NA	NA	NA	NA	simulated	343
chr12	49579121	NA	A	C	TUBA1A	NM_006009.3	missense_variant	MODERATE	c.1028T>G	p.Phe343Cys	NA	NA	25.1	0.963672	0.901	0.004	0.995	0.999988	NA	NA	NA	NA	simulated	343
chr12	49579121	NA	A	T	TUBA1A	NM_006009.3	missense_variant	MODERATE	c.1028T>A	p.Phe343Tyr	NA	NA	25.5	0.949561	0.856	0.002	0.978	0.999849	NA	NA	NA	NA	simulated	343
chr12	49579122	NA	A	G	TUBA1A	NM_006009.3	missense_variant	MODERATE	c.1027T>C	p.Phe343Leu	NA	NA	24	0.848571	0.962	0.001	0.858	0.999972	NA	NA	NA	NA	simulated	343
chr12	49579122	NA	A	C	TUBA1A	NM_006009.3	missense_variant	MODERATE	c.1027T>G	p.Phe343Val	NA	NA	23.1	0.957175	0.916	0	0.664	0.999984	NA	NA	NA	NA	simulated	343
chr12	49579122	NA	A	T	TUBA1A	NM_006009.3	missense_variant	MODERATE	c.1027T>A	p.Phe343Ile	NA	NA	25.8	0.933648	0.952	0	0.909	0.999967	NA	NA	NA	NA	simulated	343
chr12	49579123	NA	C	G	TUBA1A	NM_006009.3	missense_variant	MODERATE	c.1026G>C	p.Gln342His	NA	NA	22.9	0.865283	0	0	0	0.999829	NA	NA	NA	NA	simulated	342
chr12	49579123	NA	C	A	TUBA1A	NM_006009.3	missense_variant	MODERATE	c.1026G>T	p.Gln342His	NA	NA	23.3	0.865191	0	0	0	0.999829	NA	NA	NA	NA	simulated	342
chr12	49579124	NA	T	G	TUBA1A	NM_006009.3	missense_variant	MODERATE	c.1025A>C	p.Gln342Pro	NA	NA	22.6	0.954296	0	0	0	0.999995	NA	NA	NA	NA	database	342
chr12	49579124	NA	T	A	TUBA1A	NM_006009.3	missense_variant	MODERATE	c.1025A>T	p.Gln342Leu	NA	NA	26.1	0.936008	0	0	0	0.999994	NA	NA	NA	NA	simulated	342
chr12	49579124	NA	T	C	TUBA1A	NM_006009.3	missense_variant	MODERATE	c.1025A>G	p.Gln342Arg	NA	NA	22.8	0.747444	0	0	0	0.999903	NA	NA	NA	NA	simulated	342
chr12	49579125	NA	G	C	TUBA1A	NM_006009.3	missense_variant	MODERATE	c.1024C>G	p.Gln342Glu	NA	NA	21.5	0.967231	0.835	0	0.467	0.999979	NA	NA	NA	NA	simulated	342
chr12	49579125	NA	G	T	TUBA1A	NM_006009.3	missense_variant	MODERATE	c.1024C>A	p.Gln342Lys	NA	NA	23	0.926395	0.901	0	0.42	0.99999	NA	NA	NA	NA	simulated	342
chr12	49579126	NA	G	C	TUBA1A	NM_006009.3	missense_variant	MODERATE	c.1023C>G	p.Ile341Met	NA	NA	24.4	0.904763	0.802	0	0.941	0.995377	NA	NA	NA	NA	simulated	341
chr12	49579127	NA	A	G	TUBA1A	NM_006009.3	missense_variant	MODERATE	c.1022T>C	p.Ile341Thr	NA	NA	25.1	0.900279	0.9	0	0.946	0.999297	NA	NA	NA	NA	simulated	341
chr12	49579127	NA	A	C	TUBA1A	NM_006009.3	missense_variant	MODERATE	c.1022T>G	p.Ile341Ser	NA	NA	26.4	0.884073	0.933	0	0.974	0.999821	NA	NA	NA	NA	simulated	341
chr12	49579127	NA	A	T	TUBA1A	NM_006009.3	missense_variant	MODERATE	c.1022T>A	p.Ile341Asn	NA	NA	26.5	0.928667	0.922	0	0.973	0.999773	NA	NA	NA	NA	simulated	341
chr12	49579128	NA	T	G	TUBA1A	NM_006009.3	missense_variant	MODERATE	c.1021A>C	p.Ile341Leu	NA	NA	25.9	0.742647	0.68	0	0.145	0.995513	NA	NA	NA	NA	simulated	341
chr12	49579128	NA	T	A	TUBA1A	NM_006009.3	missense_variant	MODERATE	c.1021A>T	p.Ile341Phe	NA	NA	24.4	0.820401	0.911	0	0.922	0.99995	NA	NA	NA	NA	simulated	341
chr12	49579128	NA	T	C	TUBA1A	NM_006009.3	missense_variant	MODERATE	c.1021A>G	p.Ile341Val	NA	NA	11.13	0.371382	0.443	0	0.035	0.989737	NA	NA	NA	NA	simulated	341
chr12	49579130	NA	G	A	TUBA1A	NM_006009.3	missense_variant	MODERATE	c.1019C>T	p.Thr340Ile	NA	NA	22.5	0.388104	0.529	0	0.546	0.744392	NA	NA	NA	NA	simulated	340
chr12	49579130	NA	G	C	TUBA1A	NM_006009.3	missense_variant	MODERATE	c.1019C>G	p.Thr340Ser	NA	NA	1.874	0.0568948	0.308	0.557	0.006	1	NA	NA	NA	NA	simulated	340
chr12	49579130	NA	G	T	TUBA1A	NM_006009.3	missense_variant	MODERATE	c.1019C>A	p.Thr340Asn	NA	NA	11.27	0.105407	0.402	0.025	0.017	0.712778	NA	NA	NA	NA	simulated	340
chr12	49579131	NA	T	G	TUBA1A	NM_006009.3	missense_variant	MODERATE	c.1018A>C	p.Thr340Pro	NA	NA	24.1	0.618096	0.663	0.001	0.601	0.672605	NA	NA	NA	NA	simulated	340
chr12	49579131	NA	T	A	TUBA1A	NM_006009.3	missense_variant	MODERATE	c.1018A>T	p.Thr340Ser	NA	NA	5.848	0.0815124	0.253	0.557	0.006	1	NA	NA	NA	NA	simulated	340
chr12	49579131	NA	T	C	TUBA1A	NM_006009.3	missense_variant	MODERATE	c.1018A>G	p.Thr340Ala	NA	NA	12.09	0.213136	0.378	0.001	0.004	1	NA	NA	NA	NA	simulated	340
chr12	49579133	NA	C	G	TUBA1A	NM_006009.3	missense_variant	MODERATE	c.1016G>C	p.Arg339Pro	NA	NA	32	0.956163	0.854	0	0.904	0.999997	NA	NA	NA	NA	simulated	339
chr12	49579133	NA	C	A	TUBA1A	NM_006009.3	missense_variant	MODERATE	c.1016G>T	p.Arg339Leu	NA	NA	32	0.927175	0.815	0	0.468	0.999997	NA	NA	NA	NA	simulated	339
chr12	49579133	NA	C	T	TUBA1A	NM_006009.3	missense_variant	MODERATE	c.1016G>A	p.Arg339His	1	NA	23.5	0.799691	0.694	0	0.026	0.999991	NA	NA	NA	NA	gnomad	339
chr12	49579134	NA	G	A	TUBA1A	NM_006009.3	missense_variant	MODERATE	c.1015C>T	p.Arg339Cys	NA	NA	26.6	0.843503	0.767	0	0.089	1	NA	NA	NA	NA	simulated	339
chr12	49579134	NA	G	C	TUBA1A	NM_006009.3	missense_variant	MODERATE	c.1015C>G	p.Arg339Gly	NA	NA	27.1	0.86536	0.749	0.001	0.094	0.999991	NA	NA	NA	NA	simulated	339
chr12	49579134	NA	G	T	TUBA1A	NM_006009.3	missense_variant	MODERATE	c.1015C>A	p.Arg339Ser	NA	NA	22.8	0.781594	0.733	0	0.153	0.999991	NA	NA	NA	NA	simulated	339
chr12	49579135	NA	C	G	TUBA1A	NM_006009.3	missense_variant	MODERATE	c.1014G>C	p.Lys338Asn	NA	NA	22.8	0.672586	0.585	0	0.137	0.998084	NA	NA	NA	NA	simulated	338
chr12	49579135	NA	C	A	TUBA1A	NM_006009.3	missense_variant	MODERATE	c.1014G>T	p.Lys338Asn	NA	NA	23.1	0.672412	0.585	0	0.137	0.998084	NA	NA	NA	NA	simulated	338
chr12	49579136	NA	T	G	TUBA1A	NM_006009.3	missense_variant	MODERATE	c.1013A>C	p.Lys338Thr	NA	NA	24.6	0.836652	0.878	0	0.137	0.999958	NA	NA	NA	NA	simulated	338
chr12	49579136	NA	T	A	TUBA1A	NM_006009.3	missense_variant	MODERATE	c.1013A>T	p.Lys338Met	NA	NA	26.2	0.951622	0.895	0	0.88	0.99998	NA	NA	NA	NA	simulated	338
chr12	49579136	NA	T	C	TUBA1A	NM_006009.3	missense_variant	MODERATE	c.1013A>G	p.Lys338Arg	NA	NA	14.48	0.3405	0.658	0.011	0.028	0.999748	NA	NA	NA	NA	simulated	338
chr12	49579137	NA	T	G	TUBA1A	NM_006009.3	missense_variant	MODERATE	c.1012A>C	p.Lys338Gln	NA	NA	16.53	0.52109	0.762	0.001	0.027	0.999808	NA	NA	NA	NA	simulated	338
chr12	49579137	NA	T	C	TUBA1A	NM_006009.3	missense_variant	MODERATE	c.1012A>G	p.Lys338Glu	NA	NA	23.1	0.862003	0.876	0.005	0.384	0.999886	NA	NA	NA	NA	simulated	338
chr12	49579139	NA	G	A	TUBA1A	NM_006009.3	missense_variant	MODERATE	c.1010C>T	p.Thr337Ile	NA	NA	25	0.73099	0.792	0	0.06	0.99984	NA	NA	NA	NA	simulated	337
chr12	49579139	NA	G	C	TUBA1A	NM_006009.3	missense_variant	MODERATE	c.1010C>G	p.Thr337Ser	NA	NA	13.26	0.400835	0.608	0.021	0.011	0.998232	NA	NA	NA	NA	simulated	337
chr12	49579139	NA	G	T	TUBA1A	NM_006009.3	missense_variant	MODERATE	c.1010C>A	p.Thr337Asn	NA	NA	14.48	0.505203	0.501	0	0.017	0.999838	NA	NA	NA	NA	simulated	337
chr12	49579140	NA	T	G	TUBA1A	NM_006009.3	missense_variant	MODERATE	c.1009A>C	p.Thr337Pro	NA	NA	24.9	0.779367	0.886	0	0.694	0.999948	NA	NA	NA	NA	simulated	337
chr12	49579140	NA	T	A	TUBA1A	NM_006009.3	missense_variant	MODERATE	c.1009A>T	p.Thr337Ser	NA	NA	13.68	0.279659	0.574	0.021	0.011	0.999239	NA	NA	NA	NA	simulated	337
chr12	49579140	NA	T	C	TUBA1A	NM_006009.3	missense_variant	MODERATE	c.1009A>G	p.Thr337Ala	NA	NA	12.27	0.32518	0.74	0.001	0.046	0.999725	NA	NA	NA	NA	simulated	337
chr12	49579141	NA	C	G	TUBA1A	NM_006009.3	missense_variant	MODERATE	c.1008G>C	p.Lys336Asn	NA	NA	25.2	0.851752	0.852	0	0.984	0.994586	NA	NA	NA	NA	simulated	336
chr12	49579141	NA	C	A	TUBA1A	NM_006009.3	missense_variant	MODERATE	c.1008G>T	p.Lys336Asn	NA	NA	25.8	0.848098	0.851	0	0.984	0.995143	NA	NA	NA	NA	simulated	336
chr12	49579142	NA	T	G	TUBA1A	NM_006009.3	missense_variant	MODERATE	c.1007A>C	p.Lys336Thr	NA	NA	25.6	0.959736	0.95	0	0.988	0.999955	NA	NA	NA	NA	simulated	336
chr12	49579142	NA	T	A	TUBA1A	NM_006009.3	missense_variant	MODERATE	c.1007A>T	p.Lys336Met	NA	NA	26.1	0.957601	0.934	0	0.99	0.99998	NA	NA	NA	NA	simulated	336
chr12	49579142	NA	T	C	TUBA1A	NM_006009.3	missense_variant	MODERATE	c.1007A>G	p.Lys336Arg	NA	NA	23.3	0.800827	0.833	0	0.398	0.999748	NA	NA	NA	NA	database	336
chr12	49579143	NA	T	G	TUBA1A	NM_006009.3	missense_variant	MODERATE	c.1006A>C	p.Lys336Gln	NA	NA	25.2	0.881917	0.88	0	0.873	0.999933	NA	NA	NA	NA	simulated	336
chr12	49579143	NA	T	C	TUBA1A	NM_006009.3	missense_variant	MODERATE	c.1006A>G	p.Lys336Glu	NA	NA	25.4	0.929739	0.9	0	0.413	0.99996	NA	NA	NA	NA	simulated	336
chr12	49579144	NA	G	C	TUBA1A	NM_006009.3	missense_variant	MODERATE	c.1005C>G	p.Ile335Met	NA	NA	23.3	0.840853	0.84	0	0.668	0.999691	NA	NA	NA	NA	simulated	335
chr12	49579145	NA	A	G	TUBA1A	NM_006009.3	missense_variant	MODERATE	c.1004T>C	p.Ile335Thr	NA	NA	25.2	0.937853	0.956	0	0.993	0.999753	NA	NA	NA	NA	simulated	335
chr12	49579145	NA	A	C	TUBA1A	NM_006009.3	missense_variant	MODERATE	c.1004T>G	p.Ile335Ser	NA	NA	26.3	0.946238	0.951	0	0.998	0.999935	NA	NA	NA	NA	simulated	335
chr12	49579145	NA	A	T	TUBA1A	NM_006009.3	missense_variant	MODERATE	c.1004T>A	p.Ile335Asn	NA	NA	26.4	0.971451	0.911	0	0.999	0.999925	NA	NA	NA	NA	simulated	335
chr12	49579146	NA	T	G	TUBA1A	NM_006009.3	missense_variant	MODERATE	c.1003A>C	p.Ile335Leu	NA	NA	19.94	0.794316	0.661	0.001	0.091	0.995513	NA	NA	NA	NA	simulated	335
chr12	49579146	NA	T	A	TUBA1A	NM_006009.3	missense_variant	MODERATE	c.1003A>T	p.Ile335Phe	NA	NA	26.6	0.953277	0.938	0	0.922	0.999952	NA	NA	NA	NA	simulated	335
chr12	49579146	NA	T	C	TUBA1A	NM_006009.3	missense_variant	MODERATE	c.1003A>G	p.Ile335Val	NA	NA	12.11	0.528418	0.518	0.006	0.035	0.988568	NA	NA	NA	NA	simulated	335
chr12	49579148	NA	G	A	TUBA1A	NM_006009.3	missense_variant	MODERATE	c.1001C>T	p.Thr334Ile	NA	NA	19.61	0.557741	0.682	0.009	0.01	0.999983	NA	NA	NA	NA	simulated	334
chr12	49579148	NA	G	C	TUBA1A	NM_006009.3	missense_variant	MODERATE	c.1001C>G	p.Thr334Ser	NA	NA	13.75	0.170232	0.317	0.063	0.001	0.999805	NA	NA	NA	NA	simulated	334
chr12	49579148	NA	G	T	TUBA1A	NM_006009.3	missense_variant	MODERATE	c.1001C>A	p.Thr334Asn	NA	NA	14.54	0.210868	0.293	0.052	0.003	0.999981	NA	NA	NA	NA	simulated	334
chr12	49579149	NA	T	G	TUBA1A	NM_006009.3	missense_variant	MODERATE	c.1000A>C	p.Thr334Pro	NA	NA	22.7	0.591864	0.666	0.001	0.197	0.999214	NA	NA	NA	NA	simulated	334
chr12	49579149	NA	T	A	TUBA1A	NM_006009.3	missense_variant	MODERATE	c.1000A>T	p.Thr334Ser	NA	NA	11.92	0.101005	0.35	0.063	0.001	0.988258	NA	NA	NA	NA	simulated	334
chr12	49579149	NA	T	C	TUBA1A	NM_006009.3	missense_variant	MODERATE	c.1000A>G	p.Thr334Ala	NA	NA	7.534	0.0890297	0.291	0.255	0	0.995814	NA	NA	NA	NA	simulated	334
chr12	49579151	NA	G	A	TUBA1A	NM_006009.3	missense_variant	MODERATE	c.998C>T	p.Ala333Val	NA	NA	24	0.927541	0.811	0	0.033	0.999999	NA	NA	NA	NA	clinical_review	333
chr12	49579151	NA	G	C	TUBA1A	NM_006009.3	missense_variant	MODERATE	c.998C>G	p.Ala333Gly	NA	NA	18.27	0.850585	0.72	0.015	0.001	0.999998	NA	NA	NA	NA	simulated	333
chr12	49579151	NA	G	T	TUBA1A	NM_006009.3	missense_variant	MODERATE	c.998C>A	p.Ala333Asp	NA	NA	26.2	0.951671	0.908	0	0.519	1	NA	NA	NA	NA	simulated	333
chr12	49579152	NA	C	G	TUBA1A	NM_006009.3	missense_variant	MODERATE	c.997G>C	p.Ala333Pro	NA	NA	26.8	0.952181	0.868	0.001	0.759	0.999999	NA	NA	NA	NA	simulated	333
chr12	49579152	NA	C	A	TUBA1A	NM_006009.3	missense_variant	MODERATE	c.997G>T	p.Ala333Ser	NA	NA	20.5	0.714049	0.594	0.004	0.039	0.999996	NA	NA	NA	NA	simulated	333
chr12	49579152	NA	C	T	TUBA1A	NM_006009.3	missense_variant	MODERATE	c.997G>A	p.Ala333Thr	NA	NA	22.6	0.802687	0.703	0.012	0.041	0.999998	NA	NA	NA	NA	simulated	333
chr12	49579153	NA	A	C	TUBA1A	NM_006009.3	missense_variant	MODERATE	c.996T>G	p.Ile332Met	NA	NA	23.2	0.461646	0.716	0	0.985	0.980194	NA	NA	NA	NA	simulated	332
chr12	49579154	NA	A	G	TUBA1A	NM_006009.3	missense_variant	MODERATE	c.995T>C	p.Ile332Thr	NA	NA	23.6	0.727404	0.927	0	0.983	0.999974	NA	NA	NA	4	database	332
chr12	49579154	NA	A	C	TUBA1A	NM_006009.3	missense_variant	MODERATE	c.995T>G	p.Ile332Ser	NA	NA	26.5	0.882317	0.919	0	0.991	0.999993	NA	NA	NA	NA	simulated	332
chr12	49579154	NA	A	T	TUBA1A	NM_006009.3	missense_variant	MODERATE	c.995T>A	p.Ile332Asn	NA	NA	26.8	0.883883	0.884	0	0.997	0.999992	NA	NA	NA	NA	simulated	332
chr12	49579155	NA	T	G	TUBA1A	NM_006009.3	missense_variant	MODERATE	c.994A>C	p.Ile332Leu	NA	NA	23.3	0.580552	0.759	0	0.744	0.999796	NA	NA	NA	NA	simulated	332
chr12	49579155	NA	T	A	TUBA1A	NM_006009.3	missense_variant	MODERATE	c.994A>T	p.Ile332Phe	NA	NA	26.9	0.762504	0.925	0	0.981	0.999998	NA	NA	NA	NA	simulated	332
chr12	49579155	NA	T	C	TUBA1A	NM_006009.3	missense_variant	MODERATE	c.994A>G	p.Ile332Val	NA	NA	9.687	0.164743	0.384	0	0.12	0.99953	NA	NA	NA	NA	simulated	332
chr12	49579157	NA	G	A	TUBA1A	NM_006009.3	missense_variant	MODERATE	c.992C>T	p.Ala331Val	NA	NA	26.6	0.754761	0.851	0	0.2	0.999999	NA	NA	NA	NA	simulated	331
chr12	49579157	NA	G	C	TUBA1A	NM_006009.3	missense_variant	MODERATE	c.992C>G	p.Ala331Gly	NA	NA	25.2	0.796817	0.813	0.001	0.634	0.999998	NA	NA	NA	NA	simulated	331
chr12	49579157	NA	G	T	TUBA1A	NM_006009.3	missense_variant	MODERATE	c.992C>A	p.Ala331Asp	NA	NA	26.9	0.886243	0.826	0	0.768	1	NA	NA	NA	NA	simulated	331
chr12	49579158	NA	C	G	TUBA1A	NM_006009.3	missense_variant	MODERATE	c.991G>C	p.Ala331Pro	NA	NA	27	0.812478	0.87	0.001	0.995	0.999999	NA	NA	NA	NA	simulated	331
chr12	49579158	NA	C	A	TUBA1A	NM_006009.3	missense_variant	MODERATE	c.991G>T	p.Ala331Ser	NA	NA	21.7	0.419285	0.641	0.041	0.305	0.999995	NA	NA	NA	NA	simulated	331
chr12	49579158	NA	C	T	TUBA1A	NM_006009.3	missense_variant	MODERATE	c.991G>A	p.Ala331Thr	NA	NA	24	0.694305	0.793	0.006	0.235	0.999998	NA	NA	NA	NA	simulated	331
chr12	49579160	NA	G	A	TUBA1A	NM_006009.3	missense_variant	MODERATE	c.989C>T	p.Ala330Val	NA	NA	21.1	0.333583	0.525	0.032	0.014	0.99976	NA	NA	NA	NA	simulated	330
chr12	49579160	NA	G	C	TUBA1A	NM_006009.3	missense_variant	MODERATE	c.989C>G	p.Ala330Gly	NA	NA	23.1	0.432347	0.536	0.001	0.146	0.999701	NA	NA	NA	NA	simulated	330
chr12	49579160	NA	G	T	TUBA1A	NM_006009.3	missense_variant	MODERATE	c.989C>A	p.Ala330Asp	NA	NA	20.8	0.381999	0.653	0	0.054	0.999942	NA	NA	NA	NA	simulated	330
chr12	49579161	NA	C	G	TUBA1A	NM_006009.3	missense_variant	MODERATE	c.988G>C	p.Ala330Pro	NA	NA	25.3	0.605612	0.763	0.001	0.759	0.998161	NA	NA	NA	NA	simulated	330
chr12	49579161	NA	C	A	TUBA1A	NM_006009.3	missense_variant	MODERATE	c.988G>T	p.Ala330Ser	NA	NA	18.1	0.248047	0.312	0.089	0.039	0.984369	NA	NA	NA	NA	simulated	330
chr12	49579161	NA	C	T	TUBA1A	NM_006009.3	missense_variant	MODERATE	c.988G>A	p.Ala330Thr	NA	NA	21	0.294676	0.361	0.015	0.017	0.993872	NA	NA	NA	NA	simulated	330
chr12	49579162	NA	A	C	TUBA1A	NM_006009.3	missense_variant	MODERATE	c.987T>G	p.Asn329Lys	NA	NA	24.8	0.929291	0.802	0	0.948	0.994248	NA	NA	NA	NA	simulated	329
chr12	49579162	NA	A	T	TUBA1A	NM_006009.3	missense_variant	MODERATE	c.987T>A	p.Asn329Lys	NA	NA	25	0.929291	0.802	0	0.948	0.994018	NA	NA	NA	NA	simulated	329
chr12	49579163	NA	T	G	TUBA1A	NM_006009.3	missense_variant	MODERATE	c.986A>C	p.Asn329Thr	NA	NA	17.19	0.720529	0.696	0	0.136	0.999954	NA	NA	NA	NA	simulated	329
chr12	49579163	NA	T	A	TUBA1A	NM_006009.3	missense_variant	MODERATE	c.986A>T	p.Asn329Ile	NA	NA	26.5	0.975836	0.895	0	0.965	0.999984	NA	NA	NA	NA	simulated	329
chr12	49579163	NA	T	C	TUBA1A	NM_006009.3	missense_variant	MODERATE	c.986A>G	p.Asn329Ser	NA	NA	12.03	0.679351	0.567	0	0.091	0.999843	NA	NA	NA	4	clinical_review	329
chr12	49579164	NA	T	G	TUBA1A	NM_006009.3	missense_variant	MODERATE	c.985A>C	p.Asn329His	NA	NA	24.3	0.764741	0.75	0	0.373	0.999935	NA	NA	NA	NA	simulated	329
chr12	49579164	NA	T	A	TUBA1A	NM_006009.3	missense_variant	MODERATE	c.985A>T	p.Asn329Tyr	NA	NA	26.1	0.969255	0.925	0	0.974	0.999982	NA	NA	NA	NA	simulated	329
chr12	49579164	NA	T	C	TUBA1A	NM_006009.3	missense_variant	MODERATE	c.985A>G	p.Asn329Asp	NA	NA	24.6	0.801629	0.796	0	0.816	0.999847	NA	NA	NA	NA	simulated	329
chr12	49579166	NA	A	G	TUBA1A	NM_006009.3	missense_variant	MODERATE	c.983T>C	p.Val328Ala	NA	NA	23.6	0.806935	0.898	0	0.959	0.999967	NA	NA	NA	NA	simulated	328
chr12	49579166	NA	A	C	TUBA1A	NM_006009.3	missense_variant	MODERATE	c.983T>G	p.Val328Gly	NA	NA	25.2	0.959929	0.925	0	0.988	1	NA	NA	NA	NA	simulated	328
chr12	49579166	NA	A	T	TUBA1A	NM_006009.3	missense_variant	MODERATE	c.983T>A	p.Val328Asp	NA	NA	26.4	0.961979	0.92	0	0.986	1	NA	NA	NA	NA	simulated	328
chr12	49579167	NA	C	G	TUBA1A	NM_006009.3	missense_variant	MODERATE	c.982G>C	p.Val328Leu	NA	NA	23.5	0.872553	0.826	0	0.601	0.999988	NA	NA	NA	NA	simulated	328
chr12	49579167	NA	C	A	TUBA1A	NM_006009.3	missense_variant	MODERATE	c.982G>T	p.Val328Phe	NA	NA	27.9	0.964183	0.862	0	0.982	0.999999	NA	NA	NA	NA	simulated	328
chr12	49579167	NA	C	T	TUBA1A	NM_006009.3	missense_variant	MODERATE	c.982G>A	p.Val328Ile	NA	NA	20.8	0.796839	0.624	0	0.159	0.999965	NA	NA	NA	NA	simulated	328
chr12	49579168	NA	A	C	TUBA1A	NM_006009.3	missense_variant	MODERATE	c.981T>G	p.Asp327Glu	NA	NA	13.2	0.36169	0.556	0.021	0.097	0.984805	NA	NA	NA	NA	simulated	327
chr12	49579168	NA	A	T	TUBA1A	NM_006009.3	missense_variant	MODERATE	c.981T>A	p.Asp327Glu	NA	NA	13.55	0.339107	0.556	0.021	0.097	0.985247	NA	NA	NA	NA	simulated	327
chr12	49579169	NA	T	G	TUBA1A	NM_006009.3	missense_variant	MODERATE	c.980A>C	p.Asp327Ala	NA	NA	26.1	0.956517	0.871	0	0.908	0.999992	NA	NA	NA	NA	simulated	327
chr12	49579169	NA	T	A	TUBA1A	NM_006009.3	missense_variant	MODERATE	c.980A>T	p.Asp327Val	NA	NA	26.6	0.970464	0.846	0	0.978	1	NA	NA	NA	NA	simulated	327
chr12	49579169	NA	T	C	TUBA1A	NM_006009.3	missense_variant	MODERATE	c.980A>G	p.Asp327Gly	NA	NA	25.8	0.948557	0.842	0.001	0.536	0.999994	NA	NA	NA	NA	simulated	327
chr12	49579170	NA	C	G	TUBA1A	NM_006009.3	missense_variant	MODERATE	c.979G>C	p.Asp327His	NA	NA	26.6	0.940489	0.937	0	0.983	0.999999	NA	NA	NA	NA	simulated	327
chr12	49579170	NA	C	A	TUBA1A	NM_006009.3	missense_variant	MODERATE	c.979G>T	p.Asp327Tyr	NA	NA	28.7	0.920433	0.908	0	0.995	1	NA	NA	NA	NA	simulated	327
chr12	49579170	NA	C	T	TUBA1A	NM_006009.3	missense_variant	MODERATE	c.979G>A	p.Asp327Asn	NA	NA	24.3	0.82366	0.722	0	0.341	0.999995	NA	NA	NA	NA	simulated	327
chr12	49579171	NA	T	G	TUBA1A	NM_006009.3	missense_variant	MODERATE	c.978A>C	p.Lys326Asn	NA	NA	23.7	0.901474	0.923	0	0.994	0.99983	NA	NA	NA	NA	clinical_review	326
chr12	49579171	NA	T	A	TUBA1A	NM_006009.3	missense_variant	MODERATE	c.978A>T	p.Lys326Asn	NA	NA	23.9	0.901421	0.923	0	0.994	0.99983	NA	NA	NA	NA	simulated	326
chr12	49579172	NA	T	G	TUBA1A	NM_006009.3	missense_variant	MODERATE	c.977A>C	p.Lys326Thr	NA	NA	25.7	0.945747	0.947	0	0.992	0.999958	NA	NA	NA	NA	simulated	326
chr12	49579172	NA	T	A	TUBA1A	NM_006009.3	missense_variant	MODERATE	c.977A>T	p.Lys326Ile	NA	NA	27.3	0.975626	0.916	0	0.982	0.999974	NA	NA	NA	NA	simulated	326
chr12	49579172	NA	T	C	TUBA1A	NM_006009.3	missense_variant	MODERATE	c.977A>G	p.Lys326Arg	NA	NA	23.2	0.789873	0.783	0	0.593	0.999719	NA	NA	NA	NA	simulated	326
chr12	49579173	NA	T	G	TUBA1A	NM_006009.3	missense_variant	MODERATE	c.976A>C	p.Lys326Gln	NA	NA	25	0.894342	0.896	0	0.938	0.999933	NA	NA	NA	NA	simulated	326
chr12	49579173	NA	T	C	TUBA1A	NM_006009.3	missense_variant	MODERATE	c.976A>G	p.Lys326Glu	NA	NA	25.5	0.959642	0.931	0	0.967	0.99996	NA	NA	NA	NA	simulated	326
chr12	49579175	NA	G	A	TUBA1A	NM_006009.3	missense_variant	MODERATE	c.974C>T	p.Pro325Leu	NA	NA	27.1	0.953123	0.949	0	0.991	1	NA	NA	NA	NA	simulated	325
chr12	49579175	NA	G	C	TUBA1A	NM_006009.3	missense_variant	MODERATE	c.974C>G	p.Pro325Arg	NA	NA	25.1	0.948822	0.946	0	0.995	0.999995	NA	NA	NA	NA	simulated	325
chr12	49579175	NA	G	T	TUBA1A	NM_006009.3	missense_variant	MODERATE	c.974C>A	p.Pro325His	NA	NA	25.6	0.950502	0.909	0	0.996	0.999991	NA	NA	NA	NA	simulated	325
chr12	49579176	NA	G	A	TUBA1A	NM_006009.3	missense_variant	MODERATE	c.973C>T	p.Pro325Ser	NA	NA	25.5	0.870608	0.888	0	0.614	0.999989	NA	NA	NA	NA	simulated	325
chr12	49579176	NA	G	C	TUBA1A	NM_006009.3	missense_variant	MODERATE	c.973C>G	p.Pro325Ala	NA	NA	24.2	0.921144	0.896	0	0.353	0.999982	NA	NA	NA	NA	simulated	325
chr12	49579176	NA	G	T	TUBA1A	NM_006009.3	missense_variant	MODERATE	c.973C>A	p.Pro325Thr	NA	NA	24.9	0.857709	0.885	0	0.6	0.999988	NA	NA	NA	NA	simulated	325
chr12	49579178	NA	A	G	TUBA1A	NM_006009.3	missense_variant	MODERATE	c.971T>C	p.Val324Ala	NA	NA	19.49	0.633125	0.831	0.007	0.536	0.999963	NA	NA	NA	NA	simulated	324
chr12	49579178	NA	A	C	TUBA1A	NM_006009.3	missense_variant	MODERATE	c.971T>G	p.Val324Gly	NA	NA	25.2	0.928258	0.922	0	0.971	1	NA	NA	NA	NA	simulated	324
chr12	49579178	NA	A	T	TUBA1A	NM_006009.3	missense_variant	MODERATE	c.971T>A	p.Val324Asp	NA	NA	26.7	0.937198	0.911	0	0.976	1	NA	NA	NA	NA	simulated	324
chr12	49579179	NA	C	G	TUBA1A	NM_006009.3	missense_variant	MODERATE	c.970G>C	p.Val324Leu	NA	NA	25.8	0.891114	0.783	0.001	0.46	0.999996	NA	NA	NA	4	database	324
chr12	49579179	NA	C	A	TUBA1A	NM_006009.3	missense_variant	MODERATE	c.970G>T	p.Val324Phe	NA	NA	28.8	0.931975	0.91	0	0.978	1	NA	NA	NA	NA	simulated	324
chr12	49579179	NA	C	T	TUBA1A	NM_006009.3	missense_variant	MODERATE	c.970G>A	p.Val324Ile	NA	NA	25.9	0.757045	0.546	0.008	0.149	0.999986	NA	NA	NA	NA	simulated	324
chr12	49579181	NA	A	G	TUBA1A	NM_006009.3	missense_variant	MODERATE	c.968T>C	p.Val323Ala	NA	NA	25	0.901304	0.955	0	0.985	0.999965	NA	NA	NA	NA	simulated	323
chr12	49579181	NA	A	C	TUBA1A	NM_006009.3	missense_variant	MODERATE	c.968T>G	p.Val323Gly	NA	NA	24.7	0.928152	0.932	0	0.998	1	NA	NA	NA	NA	simulated	323
chr12	49579181	NA	A	T	TUBA1A	NM_006009.3	missense_variant	MODERATE	c.968T>A	p.Val323Glu	NA	NA	26.5	0.923903	0.958	0	0.997	0.999998	NA	NA	NA	NA	simulated	323
chr12	49579182	NA	C	G	TUBA1A	NM_006009.3	missense_variant	MODERATE	c.967G>C	p.Val323Leu	NA	NA	26.6	0.670871	0.796	0	0.887	0.999512	NA	NA	NA	NA	simulated	323
chr12	49579182	NA	C	A	TUBA1A	NM_006009.3	missense_variant	MODERATE	c.967G>T	p.Val323Leu	NA	NA	27.9	0.676848	0.796	0	0.887	0.999542	NA	NA	NA	NA	simulated	323
chr12	49579182	NA	C	T	TUBA1A	NM_006009.3	missense_variant	MODERATE	c.967G>A	p.Val323Met	NA	NA	24.8	0.62618	0.681	0	0.995	0.999609	NA	NA	NA	NA	simulated	323
chr12	49579183	NA	G	C	TUBA1A	NM_006009.3	missense_variant	MODERATE	c.966C>G	p.Asp322Glu	NA	NA	17.19	0.652948	0.649	0.006	0.202	0.839378	NA	NA	NA	NA	simulated	322
chr12	49579183	NA	G	T	TUBA1A	NM_006009.3	missense_variant	MODERATE	c.966C>A	p.Asp322Glu	NA	NA	17.79	0.660173	0.649	0.006	0.202	0.835927	NA	NA	NA	NA	simulated	322
chr12	49579184	NA	T	G	TUBA1A	NM_006009.3	missense_variant	MODERATE	c.965A>C	p.Asp322Ala	NA	NA	25.5	0.895796	0.92	0	0.92	0.999992	NA	NA	NA	NA	simulated	322
chr12	49579184	NA	T	A	TUBA1A	NM_006009.3	missense_variant	MODERATE	c.965A>T	p.Asp322Val	NA	NA	26	0.920543	0.936	0	0.979	1	NA	NA	NA	NA	simulated	322
chr12	49579184	NA	T	C	TUBA1A	NM_006009.3	missense_variant	MODERATE	c.965A>G	p.Asp322Gly	NA	NA	25.4	0.888265	0.922	0.001	0.945	0.999995	NA	NA	NA	NA	simulated	322
chr12	49579185	NA	C	G	TUBA1A	NM_006009.3	missense_variant	MODERATE	c.964G>C	p.Asp322His	NA	NA	25.9	0.906932	0.896	0	0.979	0.999999	NA	NA	NA	NA	simulated	322
chr12	49579185	NA	C	A	TUBA1A	NM_006009.3	missense_variant	MODERATE	c.964G>T	p.Asp322Tyr	NA	NA	27.3	0.908993	0.848	0	0.994	1	NA	NA	NA	NA	simulated	322
chr12	49579185	NA	C	T	TUBA1A	NM_006009.3	missense_variant	MODERATE	c.964G>A	p.Asp322Asn	NA	NA	22.7	0.804594	0.641	0.001	0.287	0.999995	NA	NA	NA	NA	simulated	322
chr12	49579187	NA	C	G	TUBA1A	NM_006009.3	missense_variant	MODERATE	c.962G>C	p.Gly321Ala	NA	NA	25.6	0.980219	0.951	0	1	0.99999	NA	NA	NA	NA	simulated	321
chr12	49579187	NA	C	A	TUBA1A	NM_006009.3	missense_variant	MODERATE	c.962G>T	p.Gly321Val	NA	NA	28.3	0.979745	0.971	0	1	1	NA	NA	NA	NA	simulated	321
chr12	49579187	NA	C	T	TUBA1A	NM_006009.3	missense_variant	MODERATE	c.962G>A	p.Gly321Asp	NA	NA	27.7	0.972551	0.974	0	1	0.999997	NA	NA	NA	NA	simulated	321
chr12	49579188	NA	C	G	TUBA1A	NM_006009.3	missense_variant	MODERATE	c.961G>C	p.Gly321Arg	NA	NA	27.1	0.975292	0.982	0	1	0.999996	NA	NA	NA	NA	simulated	321
chr12	49579188	NA	C	A	TUBA1A	NM_006009.3	missense_variant	MODERATE	c.961G>T	p.Gly321Cys	NA	NA	29.1	0.979955	0.965	0	1	0.999998	NA	NA	NA	NA	simulated	321
chr12	49579188	NA	C	T	TUBA1A	NM_006009.3	missense_variant	MODERATE	c.961G>A	p.Gly321Ser	NA	NA	27.9	0.964944	0.973	0	1	0.999992	NA	NA	NA	NA	simulated	321
chr12	49579190	NA	C	G	TUBA1A	NM_006009.3	missense_variant	MODERATE	c.959G>C	p.Arg320Pro	NA	NA	29.4	0.824197	0.88	0.001	0.997	0.999861	NA	NA	NA	NA	simulated	320
chr12	49579190	NA	C	A	TUBA1A	NM_006009.3	missense_variant	MODERATE	c.959G>T	p.Arg320Leu	NA	NA	32	0.888866	0.895	0	0.959	0.999863	NA	NA	NA	NA	simulated	320
chr12	49579190	NA	C	T	TUBA1A	NM_006009.3	missense_variant	MODERATE	c.959G>A	p.Arg320His	NA	NA	26.1	0.608572	0.902	0.007	0.519	0.999641	NA	NA	NA	NA	clinical_review	320
chr12	49579191	NA	G	A	TUBA1A	NM_006009.3	missense_variant	MODERATE	c.958C>T	p.Arg320Cys	NA	NA	31	0.922034	0.888	0	0.707	1	NA	NA	NA	NA	simulated	320
chr12	49579191	NA	G	C	TUBA1A	NM_006009.3	missense_variant	MODERATE	c.958C>G	p.Arg320Gly	NA	NA	28.6	0.90575	0.865	0.001	0.987	0.999956	NA	NA	NA	NA	simulated	320
chr12	49579191	NA	G	T	TUBA1A	NM_006009.3	missense_variant	MODERATE	c.958C>A	p.Arg320Ser	NA	NA	29.1	0.899986	0.864	0	0.981	0.999957	NA	NA	NA	NA	simulated	320
chr12	49579193	NA	T	G	TUBA1A	NM_006009.3	missense_variant	MODERATE	c.956A>C	p.Tyr319Ser	NA	NA	25.4	0.86281	0.919	0	0.998	0.999674	NA	NA	NA	NA	simulated	319
chr12	49579193	NA	T	A	TUBA1A	NM_006009.3	missense_variant	MODERATE	c.956A>T	p.Tyr319Phe	NA	NA	16.45	0.398113	0.539	0.06	0.358	0.99597	NA	NA	NA	NA	simulated	319
chr12	49579193	NA	T	C	TUBA1A	NM_006009.3	missense_variant	MODERATE	c.956A>G	p.Tyr319Cys	NA	NA	24.3	0.796377	0.894	0	0.756	0.999785	NA	NA	NA	NA	simulated	319
chr12	49579194	NA	A	G	TUBA1A	NM_006009.3	missense_variant	MODERATE	c.955T>C	p.Tyr319His	NA	NA	25.5	0.787164	0.894	0	0.997	0.999587	NA	NA	NA	NA	simulated	319
chr12	49579194	NA	A	C	TUBA1A	NM_006009.3	missense_variant	MODERATE	c.955T>G	p.Tyr319Asp	NA	NA	25.4	0.857813	0.854	0	1	0.999954	NA	NA	NA	NA	simulated	319
chr12	49579194	NA	A	T	TUBA1A	NM_006009.3	missense_variant	MODERATE	c.955T>A	p.Tyr319Asn	NA	NA	25.5	0.858776	0.849	0	1	0.999965	NA	NA	NA	NA	simulated	319
chr12	49579195	NA	C	G	TUBA1A	NM_006009.3	missense_variant	MODERATE	c.954G>C	p.Leu318Phe	NA	NA	23.3	0.768518	0.742	0	0.448	0.99444	NA	NA	NA	NA	simulated	318
chr12	49579195	NA	C	A	TUBA1A	NM_006009.3	missense_variant	MODERATE	c.954G>T	p.Leu318Phe	NA	NA	23.6	0.768212	0.742	0	0.448	0.99444	NA	NA	NA	NA	simulated	318
chr12	49579196	NA	A	G	TUBA1A	NM_006009.3	missense_variant	MODERATE	c.953T>C	p.Leu318Ser	NA	NA	25.5	0.960181	0.917	0	0.99	0.999213	NA	NA	NA	NA	simulated	318
chr12	49579196	NA	A	C	TUBA1A	NM_006009.3	missense_variant	MODERATE	c.953T>G	p.Leu318Trp	NA	NA	24.7	0.952384	0.922	0	0.998	0.999507	NA	NA	NA	NA	simulated	318
chr12	49579197	NA	A	C	TUBA1A	NM_006009.3	missense_variant	MODERATE	c.952T>G	p.Leu318Val	NA	NA	22.7	0.746859	0.739	0	0.773	0.895582	NA	NA	NA	NA	simulated	318
chr12	49579197	NA	A	T	TUBA1A	NM_006009.3	missense_variant	MODERATE	c.952T>A	p.Leu318Met	NA	NA	17.6	0.380759	0.543	0	0.798	0.87196	NA	NA	NA	NA	simulated	318
chr12	49579199	NA	A	G	TUBA1A	NM_006009.3	missense_variant	MODERATE	c.950T>C	p.Leu317Pro	NA	NA	25.7	0.867866	0.894	0	0.992	1	NA	NA	NA	NA	simulated	317
chr12	49579199	NA	A	C	TUBA1A	NM_006009.3	missense_variant	MODERATE	c.950T>G	p.Leu317Arg	NA	NA	25.3	0.907252	0.9	0	0.963	0.999975	NA	NA	NA	NA	simulated	317
chr12	49579199	NA	A	T	TUBA1A	NM_006009.3	missense_variant	MODERATE	c.950T>A	p.Leu317Gln	NA	NA	25.2	0.86898	0.856	0	0.963	0.999969	NA	NA	NA	NA	simulated	317
chr12	49579200	NA	G	C	TUBA1A	NM_006009.3	missense_variant	MODERATE	c.949C>G	p.Leu317Val	NA	NA	20.3	0.467907	0.637	0.015	0.072	0.998977	NA	NA	NA	NA	simulated	317
chr12	49579200	NA	G	T	TUBA1A	NM_006009.3	missense_variant	MODERATE	c.949C>A	p.Leu317Met	NA	NA	13.59	0.314644	0.387	0.691	0.312	0.998762	NA	NA	NA	NA	simulated	317
chr12	49579201	NA	G	C	TUBA1A	NM_006009.3	missense_variant	MODERATE	c.948C>G	p.Cys316Trp	NA	NA	26	0.940514	0.803	0	1	1	NA	NA	NA	NA	simulated	316
chr12	49579202	NA	C	G	TUBA1A	NM_006009.3	missense_variant	MODERATE	c.947G>C	p.Cys316Ser	NA	NA	25.2	0.841591	0.839	0	1	0.999999	NA	NA	NA	NA	simulated	316
chr12	49579202	NA	C	A	TUBA1A	NM_006009.3	missense_variant	MODERATE	c.947G>T	p.Cys316Phe	NA	NA	27.8	0.931723	0.893	0	1	1	NA	NA	NA	NA	simulated	316
chr12	49579202	NA	C	T	TUBA1A	NM_006009.3	missense_variant	MODERATE	c.947G>A	p.Cys316Tyr	NA	NA	26.5	0.956016	0.92	0	1	0.999999	NA	NA	NA	NA	simulated	316
chr12	49579203	NA	A	G	TUBA1A	NM_006009.3	missense_variant	MODERATE	c.946T>C	p.Cys316Arg	NA	NA	25.4	0.937539	0.916	0.006	1	1	NA	NA	NA	NA	simulated	316
chr12	49579203	NA	A	C	TUBA1A	NM_006009.3	missense_variant	MODERATE	c.946T>G	p.Cys316Gly	NA	NA	24.4	0.956525	0.904	0.001	1	0.999997	NA	NA	NA	NA	simulated	316
chr12	49579203	NA	A	T	TUBA1A	NM_006009.3	missense_variant	MODERATE	c.946T>A	p.Cys316Ser	NA	NA	24.6	0.83793	0.887	0	1	0.999994	NA	NA	NA	NA	simulated	316
chr12	49579204	NA	G	C	TUBA1A	NM_006009.3	missense_variant	MODERATE	c.945C>G	p.Cys315Trp	NA	NA	24.9	0.883461	0.818	0	0.988	0.999998	NA	NA	NA	NA	simulated	315
chr12	49579205	NA	C	G	TUBA1A	NM_006009.3	missense_variant	MODERATE	c.944G>C	p.Cys315Ser	NA	NA	24.6	0.917719	0.797	0	0.653	0.999986	NA	NA	NA	NA	simulated	315
chr12	49579205	NA	C	A	TUBA1A	NM_006009.3	missense_variant	MODERATE	c.944G>T	p.Cys315Phe	NA	NA	28.3	0.948158	0.894	0	0.957	0.999998	NA	NA	NA	NA	simulated	315
chr12	49579205	NA	C	T	TUBA1A	NM_006009.3	missense_variant	MODERATE	c.944G>A	p.Cys315Tyr	NA	NA	26.3	0.932799	0.908	0	0.983	0.999993	NA	NA	NA	NA	simulated	315
chr12	49579206	NA	A	G	TUBA1A	NM_006009.3	missense_variant	MODERATE	c.943T>C	p.Cys315Arg	NA	NA	25.4	0.97048	0.947	0	0.994	1	NA	NA	NA	NA	simulated	315
chr12	49579206	NA	A	C	TUBA1A	NM_006009.3	missense_variant	MODERATE	c.943T>G	p.Cys315Gly	NA	NA	24.4	0.970273	0.867	0.001	0.987	0.999969	NA	NA	NA	NA	simulated	315
chr12	49579206	NA	A	T	TUBA1A	NM_006009.3	missense_variant	MODERATE	c.943T>A	p.Cys315Ser	NA	NA	24.1	0.898328	0.825	0	0.653	0.999941	NA	NA	NA	NA	simulated	315
chr12	49579208	NA	G	A	TUBA1A	NM_006009.3	missense_variant	MODERATE	c.941C>T	p.Ala314Val	NA	NA	27.6	0.949387	0.931	0	0.947	0.999999	NA	NA	NA	NA	simulated	314
chr12	49579208	NA	G	C	TUBA1A	NM_006009.3	missense_variant	MODERATE	c.941C>G	p.Ala314Gly	NA	NA	25.8	0.949643	0.882	0.001	0.915	0.999998	NA	NA	NA	NA	simulated	314
chr12	49579208	NA	G	T	TUBA1A	NM_006009.3	missense_variant	MODERATE	c.941C>A	p.Ala314Asp	NA	NA	26.7	0.939788	0.941	0	0.978	1	NA	NA	NA	NA	simulated	314
chr12	49579209	NA	C	G	TUBA1A	NM_006009.3	missense_variant	MODERATE	c.940G>C	p.Ala314Pro	NA	NA	27.2	0.948268	0.899	0.001	0.991	0.999999	NA	NA	NA	NA	simulated	314
chr12	49579209	NA	C	A	TUBA1A	NM_006009.3	missense_variant	MODERATE	c.940G>T	p.Ala314Ser	NA	NA	24.1	0.729636	0.768	0.012	0.73	0.999996	NA	NA	NA	NA	simulated	314
chr12	49579209	NA	C	T	TUBA1A	NM_006009.3	missense_variant	MODERATE	c.940G>A	p.Ala314Thr	NA	NA	28.1	0.881161	0.904	0	0.957	0.999998	NA	NA	NA	NA	simulated	314
chr12	49579210	NA	C	G	TUBA1A	NM_006009.3	missense_variant	MODERATE	c.939G>C	p.Met313Ile	NA	NA	17.28	0.697674	0.76	0.001	1	0.996439	NA	NA	NA	NA	simulated	313
chr12	49579210	NA	C	A	TUBA1A	NM_006009.3	missense_variant	MODERATE	c.939G>T	p.Met313Ile	NA	NA	19.48	0.72761	0.76	0.001	1	0.99656	NA	NA	NA	NA	simulated	313
chr12	49579210	NA	C	T	TUBA1A	NM_006009.3	missense_variant	MODERATE	c.939G>A	p.Met313Ile	NA	NA	19.31	0.72761	0.76	0.001	1	0.996439	NA	NA	NA	NA	simulated	313
chr12	49579211	NA	A	G	TUBA1A	NM_006009.3	missense_variant	MODERATE	c.938T>C	p.Met313Thr	NA	NA	24.6	0.974975	0.934	0	1	0.998581	NA	NA	NA	NA	simulated	313
chr12	49579211	NA	A	C	TUBA1A	NM_006009.3	missense_variant	MODERATE	c.938T>G	p.Met313Arg	NA	NA	25.3	0.9652	0.932	0	1	0.999835	NA	NA	NA	NA	simulated	313
chr12	49579211	NA	A	T	TUBA1A	NM_006009.3	missense_variant	MODERATE	c.938T>A	p.Met313Lys	NA	NA	25.8	0.963985	0.918	0	1	0.999812	NA	NA	NA	NA	simulated	313
chr12	49579212	NA	T	G	TUBA1A	NM_006009.3	missense_variant	MODERATE	c.937A>C	p.Met313Leu	NA	NA	24.9	0.733781	0.827	0.002	0.999	0.997975	NA	NA	NA	NA	simulated	313
chr12	49579212	NA	T	A	TUBA1A	NM_006009.3	missense_variant	MODERATE	c.937A>T	p.Met313Leu	NA	NA	25.4	0.73679	0.827	0.002	0.999	0.99784	NA	NA	NA	NA	simulated	313
chr12	49579212	NA	T	C	TUBA1A	NM_006009.3	missense_variant	MODERATE	c.937A>G	p.Met313Val	NA	NA	23.5	0.944397	0.93	0.007	0.999	0.998199	NA	NA	NA	NA	simulated	313
chr12	49579214	NA	T	G	TUBA1A	NM_006009.3	missense_variant	MODERATE	c.935A>C	p.Tyr312Ser	NA	NA	25.7	0.941329	0.9	0	1	0.999995	NA	NA	NA	NA	simulated	312
chr12	49579214	NA	T	A	TUBA1A	NM_006009.3	missense_variant	MODERATE	c.935A>T	p.Tyr312Phe	NA	NA	25.1	0.798144	0.858	0	1	0.999938	NA	NA	NA	NA	simulated	312
chr12	49579214	NA	T	C	TUBA1A	NM_006009.3	missense_variant	MODERATE	c.935A>G	p.Tyr312Cys	NA	NA	24.5	0.918308	0.929	0	1	0.999997	NA	NA	NA	NA	simulated	312
chr12	49579215	NA	A	G	TUBA1A	NM_006009.3	missense_variant	MODERATE	c.934T>C	p.Tyr312His	NA	NA	25.9	0.884037	0.949	0	1	0.999924	NA	NA	NA	NA	simulated	312
chr12	49579215	NA	A	C	TUBA1A	NM_006009.3	missense_variant	MODERATE	c.934T>G	p.Tyr312Asp	NA	NA	25.8	0.957366	0.899	0	1	0.999991	NA	NA	NA	NA	simulated	312
chr12	49579215	NA	A	T	TUBA1A	NM_006009.3	missense_variant	MODERATE	c.934T>A	p.Tyr312Asn	NA	NA	25.9	0.931473	0.929	0	1	0.999993	NA	NA	NA	NA	simulated	312
chr12	49579216	NA	T	G	TUBA1A	NM_006009.3	missense_variant	MODERATE	c.933A>C	p.Lys311Asn	NA	NA	25.5	0.91812	0.805	0	0.991	0.997628	NA	NA	NA	NA	simulated	311
chr12	49579216	NA	T	A	TUBA1A	NM_006009.3	missense_variant	MODERATE	c.933A>T	p.Lys311Asn	NA	NA	25.9	0.91749	0.805	0	0.991	0.997628	NA	NA	NA	NA	simulated	311
chr12	49579217	NA	T	G	TUBA1A	NM_006009.3	missense_variant	MODERATE	c.932A>C	p.Lys311Thr	NA	NA	25.6	0.944287	0.891	0	0.984	0.999955	NA	NA	NA	NA	simulated	311
chr12	49579217	NA	T	A	TUBA1A	NM_006009.3	missense_variant	MODERATE	c.932A>T	p.Lys311Ile	NA	NA	27.8	0.964836	0.843	0	0.962	0.999974	NA	NA	NA	NA	simulated	311
chr12	49579217	NA	T	C	TUBA1A	NM_006009.3	missense_variant	MODERATE	c.932A>G	p.Lys311Arg	NA	NA	25	0.717596	0.805	0	0.961	0.999719	NA	NA	NA	NA	simulated	311
chr12	49579218	NA	T	G	TUBA1A	NM_006009.3	missense_variant	MODERATE	c.931A>C	p.Lys311Gln	NA	NA	25.4	0.878272	0.925	0	0.93	0.99982	NA	NA	NA	NA	simulated	311
chr12	49579218	NA	T	C	TUBA1A	NM_006009.3	missense_variant	MODERATE	c.931A>G	p.Lys311Glu	NA	NA	25.8	0.924961	0.933	0	0.973	0.999886	NA	NA	NA	NA	simulated	311
chr12	49579220	NA	C	G	TUBA1A	NM_006009.3	missense_variant	MODERATE	c.929G>C	p.Gly310Ala	NA	NA	25.2	0.934552	0.914	0	1	0.999999	NA	NA	NA	NA	simulated	310
chr12	49579220	NA	C	A	TUBA1A	NM_006009.3	missense_variant	MODERATE	c.929G>T	p.Gly310Val	NA	NA	27.7	0.934411	0.92	0	1	1	NA	NA	NA	NA	simulated	310
chr12	49579220	NA	C	T	TUBA1A	NM_006009.3	missense_variant	MODERATE	c.929G>A	p.Gly310Asp	NA	NA	27.3	0.934051	0.918	0	1	1	NA	NA	NA	NA	simulated	310
chr12	49579221	NA	C	G	TUBA1A	NM_006009.3	missense_variant	MODERATE	c.928G>C	p.Gly310Arg	NA	NA	26.9	0.931068	0.917	0	1	1	NA	NA	NA	NA	simulated	310
chr12	49579221	NA	C	A	TUBA1A	NM_006009.3	missense_variant	MODERATE	c.928G>T	p.Gly310Cys	NA	NA	29.2	0.922345	0.93	0	1	1	NA	NA	NA	NA	simulated	310
chr12	49579221	NA	C	T	TUBA1A	NM_006009.3	missense_variant	MODERATE	c.928G>A	p.Gly310Ser	NA	NA	27.2	0.924667	0.945	0	1	0.999999	NA	NA	NA	NA	simulated	310
chr12	49579222	NA	A	C	TUBA1A	NM_006009.3	missense_variant	MODERATE	c.927T>G	p.His309Gln	NA	NA	4.651	0.131476	0.517	0.025	0.013	0.985554	NA	NA	NA	NA	simulated	309
chr12	49579222	NA	A	T	TUBA1A	NM_006009.3	missense_variant	MODERATE	c.927T>A	p.His309Gln	NA	NA	5.584	0.131727	0.517	0.025	0.013	0.986448	NA	NA	NA	NA	simulated	309
chr12	49579223	NA	T	G	TUBA1A	NM_006009.3	missense_variant	MODERATE	c.926A>C	p.His309Pro	NA	NA	24.7	0.863217	0.822	0	0.594	0.999996	NA	NA	NA	NA	simulated	309
chr12	49579223	NA	T	A	TUBA1A	NM_006009.3	missense_variant	MODERATE	c.926A>T	p.His309Leu	NA	NA	20.2	0.526578	0.664	0	0.007	0.999996	NA	NA	NA	NA	simulated	309
chr12	49579223	NA	T	C	TUBA1A	NM_006009.3	missense_variant	MODERATE	c.926A>G	p.His309Arg	NA	NA	11.01	0.223693	0.602	0.033	0.004	0.999979	NA	NA	NA	NA	simulated	309
chr12	49579224	NA	G	A	TUBA1A	NM_006009.3	missense_variant	MODERATE	c.925C>T	p.His309Tyr	NA	NA	22.7	0.566746	0.674	0.01	0.017	0.999992	NA	NA	NA	NA	simulated	309
chr12	49579224	NA	G	C	TUBA1A	NM_006009.3	missense_variant	MODERATE	c.925C>G	p.His309Asp	NA	NA	18.74	0.631677	0.811	0	0.247	0.999997	NA	NA	NA	NA	simulated	309
chr12	49579224	NA	G	T	TUBA1A	NM_006009.3	missense_variant	MODERATE	c.925C>A	p.His309Asn	NA	NA	13.54	0.461648	0.558	0.006	0.01	0.99999	NA	NA	NA	NA	simulated	309
chr12	49579226	NA	C	G	TUBA1A	NM_006009.3	missense_variant	MODERATE	c.923G>C	p.Arg308Pro	NA	NA	31	0.856678	0.868	0.001	0.967	0.999997	NA	NA	NA	NA	simulated	308
chr12	49579226	NA	C	A	TUBA1A	NM_006009.3	missense_variant	MODERATE	c.923G>T	p.Arg308Leu	NA	NA	31	0.836901	0.858	0	0.768	0.999997	NA	NA	NA	NA	simulated	308
chr12	49579226	NA	C	T	TUBA1A	NM_006009.3	missense_variant	MODERATE	c.923G>A	p.Arg308His	NA	NA	23.3	0.663561	0.791	0	0.09	0.999991	NA	NA	NA	NA	simulated	308
chr12	49579227	NA	G	A	TUBA1A	NM_006009.3	missense_variant	MODERATE	c.922C>T	p.Arg308Cys	NA	NA	32	0.838566	0.95	0	0.971	1	NA	NA	NA	NA	simulated	308
chr12	49579227	NA	G	C	TUBA1A	NM_006009.3	missense_variant	MODERATE	c.922C>G	p.Arg308Gly	NA	NA	27.6	0.776136	0.926	0.007	0.913	0.999991	NA	NA	NA	NA	simulated	308
chr12	49579227	NA	G	T	TUBA1A	NM_006009.3	missense_variant	MODERATE	c.922C>A	p.Arg308Ser	NA	NA	27.8	0.822835	0.941	0	0.881	0.999991	NA	NA	NA	NA	simulated	308
chr12	49579229	NA	G	A	TUBA1A	NM_006009.3	missense_variant	MODERATE	c.920C>T	p.Pro307Leu	NA	NA	26.5	0.947207	0.916	0	0.785	1	NA	NA	NA	NA	database	307
chr12	49579229	NA	G	C	TUBA1A	NM_006009.3	missense_variant	MODERATE	c.920C>G	p.Pro307Arg	NA	NA	25	0.923196	0.895	0	0.996	1	NA	NA	NA	NA	simulated	307
chr12	49579229	NA	G	T	TUBA1A	NM_006009.3	missense_variant	MODERATE	c.920C>A	p.Pro307His	NA	NA	25.5	0.924876	0.896	0	0.997	0.999999	NA	NA	NA	NA	simulated	307
chr12	49579230	NA	G	A	TUBA1A	NM_006009.3	missense_variant	MODERATE	c.919C>T	p.Pro307Ser	NA	NA	25.5	0.884337	0.944	0	0.977	0.999999	NA	NA	NA	NA	database	307
chr12	49579230	NA	G	C	TUBA1A	NM_006009.3	missense_variant	MODERATE	c.919C>G	p.Pro307Ala	NA	NA	24	0.934225	0.923	0	0.91	0.999998	NA	NA	NA	NA	simulated	307
chr12	49579230	NA	G	T	TUBA1A	NM_006009.3	missense_variant	MODERATE	c.919C>A	p.Pro307Thr	NA	NA	24.1	0.9199	0.914	0	0.593	0.999999	NA	NA	NA	NA	simulated	307
chr12	49579231	NA	G	C	TUBA1A	NM_006009.3	missense_variant	MODERATE	c.918C>G	p.Asp306Glu	NA	NA	24.9	0.872795	0.85	0	0.775	0.993342	NA	NA	NA	NA	simulated	306
chr12	49579231	NA	G	T	TUBA1A	NM_006009.3	missense_variant	MODERATE	c.918C>A	p.Asp306Glu	NA	NA	25.2	0.872859	0.85	0	0.775	0.994025	NA	NA	NA	NA	simulated	306
chr12	49579232	NA	T	G	TUBA1A	NM_006009.3	missense_variant	MODERATE	c.917A>C	p.Asp306Ala	NA	NA	25.5	0.956285	0.917	0	0.962	0.999992	NA	NA	NA	NA	simulated	306
chr12	49579232	NA	T	A	TUBA1A	NM_006009.3	missense_variant	MODERATE	c.917A>T	p.Asp306Val	NA	NA	26	0.955496	0.937	0	0.99	1	NA	NA	NA	NA	simulated	306
chr12	49579232	NA	T	C	TUBA1A	NM_006009.3	missense_variant	MODERATE	c.917A>G	p.Asp306Gly	NA	NA	25.3	0.953168	0.954	0	0.974	0.999994	NA	NA	NA	NA	simulated	306
chr12	49579233	NA	C	G	TUBA1A	NM_006009.3	missense_variant	MODERATE	c.916G>C	p.Asp306His	NA	NA	25.8	0.943139	0.908	0	0.99	0.999999	NA	NA	NA	NA	simulated	306
chr12	49579233	NA	C	A	TUBA1A	NM_006009.3	missense_variant	MODERATE	c.916G>T	p.Asp306Tyr	NA	NA	27.2	0.941062	0.895	0	0.997	1	NA	NA	NA	NA	database	306
chr12	49579233	NA	C	T	TUBA1A	NM_006009.3	missense_variant	MODERATE	c.916G>A	p.Asp306Asn	NA	NA	24.2	0.885959	0.77	0	0.469	0.999995	NA	NA	NA	NA	simulated	306
chr12	49579234	NA	A	C	TUBA1A	NM_006009.3	missense_variant	MODERATE	c.915T>G	p.Cys305Trp	NA	NA	24	0.914153	0.78	0	1	1	NA	NA	NA	NA	simulated	305
chr12	49579235	NA	C	G	TUBA1A	NM_006009.3	missense_variant	MODERATE	c.914G>C	p.Cys305Ser	NA	NA	25.6	0.911414	0.927	0	1	0.999998	NA	NA	NA	NA	simulated	305
chr12	49579235	NA	C	A	TUBA1A	NM_006009.3	missense_variant	MODERATE	c.914G>T	p.Cys305Phe	NA	NA	28.8	0.939788	0.934	0.002	1	1	NA	NA	NA	NA	simulated	305
chr12	49579235	NA	C	T	TUBA1A	NM_006009.3	missense_variant	MODERATE	c.914G>A	p.Cys305Tyr	NA	NA	26.8	0.943463	0.923	0.004	1	0.999999	NA	NA	NA	NA	simulated	305
chr12	49579236	NA	A	G	TUBA1A	NM_006009.3	missense_variant	MODERATE	c.913T>C	p.Cys305Arg	NA	NA	25.2	0.962989	0.95	0	1	1	NA	NA	NA	NA	simulated	305
chr12	49579236	NA	A	C	TUBA1A	NM_006009.3	missense_variant	MODERATE	c.913T>G	p.Cys305Gly	NA	NA	24.1	0.96975	0.95	0.001	1	0.999997	NA	NA	NA	NA	simulated	305
chr12	49579236	NA	A	T	TUBA1A	NM_006009.3	missense_variant	MODERATE	c.913T>A	p.Cys305Ser	NA	NA	24.4	0.907205	0.945	0	1	0.999995	NA	NA	NA	NA	simulated	305
chr12	49579237	NA	T	G	TUBA1A	NM_006009.3	missense_variant	MODERATE	c.912A>C	p.Lys304Asn	NA	NA	25	0.859987	0.661	0	0.597	0.99047	NA	NA	NA	NA	simulated	304
chr12	49579237	NA	T	A	TUBA1A	NM_006009.3	missense_variant	MODERATE	c.912A>T	p.Lys304Asn	NA	NA	25.3	0.860928	0.661	0	0.597	0.990135	NA	NA	NA	NA	simulated	304
chr12	49579238	NA	T	G	TUBA1A	NM_006009.3	missense_variant	MODERATE	c.911A>C	p.Lys304Thr	NA	NA	25.8	0.965876	0.935	0	0.977	0.999958	NA	NA	NA	NA	simulated	304
chr12	49579238	NA	T	A	TUBA1A	NM_006009.3	missense_variant	MODERATE	c.911A>T	p.Lys304Ile	NA	NA	28	0.980819	0.883	0	0.986	0.999977	NA	NA	NA	NA	simulated	304
chr12	49579238	NA	T	C	TUBA1A	NM_006009.3	missense_variant	MODERATE	c.911A>G	p.Lys304Arg	NA	NA	25	0.882382	0.858	0	0.926	0.999708	NA	NA	NA	NA	simulated	304
chr12	49579239	NA	T	G	TUBA1A	NM_006009.3	missense_variant	MODERATE	c.910A>C	p.Lys304Gln	NA	NA	25.1	0.914719	0.848	0	0.295	0.999828	NA	NA	NA	NA	simulated	304
chr12	49579239	NA	T	C	TUBA1A	NM_006009.3	missense_variant	MODERATE	c.910A>G	p.Lys304Glu	NA	NA	25.3	0.935983	0.922	0	0.89	0.999886	NA	NA	NA	NA	simulated	304
chr12	49579241	NA	A	G	TUBA1A	NM_006009.3	missense_variant	MODERATE	c.908T>C	p.Val303Ala	NA	NA	23.1	0.740522	0.81	0	0.976	0.999965	NA	NA	NA	NA	simulated	303
chr12	49579241	NA	A	C	TUBA1A	NM_006009.3	missense_variant	MODERATE	c.908T>G	p.Val303Gly	NA	NA	24.6	0.968876	0.927	0	1	1	NA	NA	NA	NA	clinical_review	303
chr12	49579241	NA	A	T	TUBA1A	NM_006009.3	missense_variant	MODERATE	c.908T>A	p.Val303Glu	NA	NA	26.2	0.964116	0.939	0	0.999	0.999998	NA	NA	NA	NA	simulated	303
chr12	49579242	NA	C	G	TUBA1A	NM_006009.3	missense_variant	MODERATE	c.907G>C	p.Val303Leu	NA	NA	23.3	0.95387	0.839	0	0.244	0.999996	NA	NA	NA	NA	simulated	303
chr12	49579242	NA	C	A	TUBA1A	NM_006009.3	missense_variant	MODERATE	c.907G>T	p.Val303Leu	NA	NA	23.7	0.954079	0.839	0	0.244	0.999996	NA	NA	NA	NA	simulated	303
chr12	49579242	NA	C	T	TUBA1A	NM_006009.3	missense_variant	MODERATE	c.907G>A	p.Val303Met	NA	NA	27.3	0.962792	0.868	0	0.984	0.999997	NA	NA	NA	NA	simulated	303
chr12	49579243	NA	C	G	TUBA1A	NM_006009.3	missense_variant	MODERATE	c.906G>C	p.Met302Ile	NA	NA	23.5	0.960532	0.862	0.001	0.819	0.999996	NA	NA	NA	NA	simulated	302
chr12	49579243	NA	C	A	TUBA1A	NM_006009.3	missense_variant	MODERATE	c.906G>T	p.Met302Ile	NA	NA	24.1	0.959302	0.863	0.001	0.819	0.999996	NA	NA	NA	NA	simulated	302
chr12	49579243	NA	C	T	TUBA1A	NM_006009.3	missense_variant	MODERATE	c.906G>A	p.Met302Ile	NA	NA	23.7	0.960734	0.862	0.001	0.819	0.999997	NA	NA	NA	NA	simulated	302
chr12	49579244	NA	A	G	TUBA1A	NM_006009.3	missense_variant	MODERATE	c.905T>C	p.Met302Thr	NA	NA	24.6	0.96675	0.941	0	0.998	0.999977	NA	NA	NA	NA	simulated	302
chr12	49579244	NA	A	C	TUBA1A	NM_006009.3	missense_variant	MODERATE	c.905T>G	p.Met302Arg	NA	NA	25.1	0.957691	0.937	0	0.998	0.999998	NA	NA	NA	NA	simulated	302
chr12	49579244	NA	A	T	TUBA1A	NM_006009.3	missense_variant	MODERATE	c.905T>A	p.Met302Lys	NA	NA	25.9	0.967708	0.953	0	0.998	0.999997	NA	NA	NA	NA	simulated	302
chr12	49579245	NA	T	G	TUBA1A	NM_006009.3	missense_variant	MODERATE	c.904A>C	p.Met302Leu	NA	NA	16.15	0.567333	0.72	0.058	0.139	0.999912	NA	NA	NA	NA	simulated	302
chr12	49579245	NA	T	A	TUBA1A	NM_006009.3	missense_variant	MODERATE	c.904A>T	p.Met302Leu	NA	NA	16.69	0.56869	0.721	0.058	0.139	0.999918	NA	NA	NA	NA	simulated	302
chr12	49579245	NA	T	C	TUBA1A	NM_006009.3	missense_variant	MODERATE	c.904A>G	p.Met302Val	NA	NA	23.4	0.96481	0.908	0.001	0.846	0.999931	NA	NA	NA	NA	simulated	302
chr12	49579246	NA	C	G	TUBA1A	NM_006009.3	missense_variant	MODERATE	c.903G>C	p.Gln301His	NA	NA	23.1	0.932521	0.808	0	0.399	0.999996	NA	NA	NA	NA	simulated	301
chr12	49579246	NA	C	A	TUBA1A	NM_006009.3	missense_variant	MODERATE	c.903G>T	p.Gln301His	NA	NA	23.5	0.931579	0.808	0	0.399	0.999996	NA	NA	NA	NA	simulated	301
chr12	49579247	NA	T	G	TUBA1A	NM_006009.3	missense_variant	MODERATE	c.902A>C	p.Gln301Pro	NA	NA	25.1	0.977748	0.922	0	0.991	0.999995	NA	NA	NA	NA	simulated	301
chr12	49579247	NA	T	A	TUBA1A	NM_006009.3	missense_variant	MODERATE	c.902A>T	p.Gln301Leu	NA	NA	21.3	0.918329	0.89	0	0.947	0.999993	NA	NA	NA	NA	simulated	301
chr12	49579247	NA	T	C	TUBA1A	NM_006009.3	missense_variant	MODERATE	c.902A>G	p.Gln301Arg	NA	NA	24.4	0.891959	0.875	0	0.951	0.99991	NA	NA	NA	NA	simulated	301
chr12	49579248	NA	G	C	TUBA1A	NM_006009.3	missense_variant	MODERATE	c.901C>G	p.Gln301Glu	NA	NA	23.5	0.896216	0.759	0	0.846	0.999044	NA	NA	NA	NA	simulated	301
chr12	49579248	NA	G	T	TUBA1A	NM_006009.3	missense_variant	MODERATE	c.901C>A	p.Gln301Lys	NA	NA	21.7	0.894847	0.833	0	0.399	0.999506	NA	NA	NA	NA	simulated	301
chr12	49579249	NA	G	C	TUBA1A	NM_006009.3	missense_variant	MODERATE	c.900C>G	p.Asn300Lys	NA	NA	25.4	0.967864	0.728	0	0.988	0.997603	NA	NA	NA	NA	simulated	300
chr12	49579249	NA	G	T	TUBA1A	NM_006009.3	missense_variant	MODERATE	c.900C>A	p.Asn300Lys	NA	NA	25.8	0.967852	0.728	0	0.988	0.997518	NA	NA	NA	NA	simulated	300
chr12	49579250	NA	T	G	TUBA1A	NM_006009.3	missense_variant	MODERATE	c.899A>C	p.Asn300Thr	NA	NA	24	0.967819	0.785	0	0.717	0.999955	NA	NA	NA	NA	simulated	300
chr12	49579250	NA	T	A	TUBA1A	NM_006009.3	missense_variant	MODERATE	c.899A>T	p.Asn300Ile	NA	NA	25.7	0.982394	0.87	0	0.991	0.999985	NA	NA	NA	NA	simulated	300
chr12	49579250	NA	T	C	TUBA1A	NM_006009.3	missense_variant	MODERATE	c.899A>G	p.Asn300Ser	NA	NA	10.49	0.655996	0.34	0.007	0.054	0.999843	NA	NA	NA	NA	simulated	300
chr12	49579251	NA	T	G	TUBA1A	NM_006009.3	missense_variant	MODERATE	c.898A>C	p.Asn300His	NA	NA	23.2	0.912246	0.709	0	0.172	0.99993	NA	NA	NA	NA	simulated	300
chr12	49579251	NA	T	A	TUBA1A	NM_006009.3	missense_variant	MODERATE	c.898A>T	p.Asn300Tyr	NA	NA	26	0.963919	0.91	0	0.789	0.999983	NA	NA	NA	NA	simulated	300
chr12	49579251	NA	T	C	TUBA1A	NM_006009.3	missense_variant	MODERATE	c.898A>G	p.Asn300Asp	NA	NA	24.9	0.965922	0.785	0.001	0.717	0.999863	NA	NA	NA	NA	simulated	300
chr12	49579253	NA	G	A	TUBA1A	NM_006009.3	missense_variant	MODERATE	c.896C>T	p.Ala299Val	NA	NA	21.5	0.450094	0.566	0.017	0.014	0.999987	NA	NA	NA	NA	simulated	299
chr12	49579253	NA	G	C	TUBA1A	NM_006009.3	missense_variant	MODERATE	c.896C>G	p.Ala299Gly	NA	NA	15.99	0.300453	0.436	0.001	0.003	0.999983	NA	NA	NA	NA	simulated	299
chr12	49579253	NA	G	T	TUBA1A	NM_006009.3	missense_variant	MODERATE	c.896C>A	p.Ala299Asp	NA	NA	19.93	0.554566	0.637	0	0.311	0.999997	NA	NA	NA	NA	simulated	299
chr12	49579254	NA	C	G	TUBA1A	NM_006009.3	missense_variant	MODERATE	c.895G>C	p.Ala299Pro	NA	NA	23.4	0.663104	0.682	0.001	0.59	0.999995	NA	NA	NA	NA	simulated	299
chr12	49579254	NA	C	A	TUBA1A	NM_006009.3	missense_variant	MODERATE	c.895G>T	p.Ala299Ser	NA	NA	13.87	0.16268	0.321	0.12	0.016	0.999955	NA	NA	NA	NA	simulated	299
chr12	49579254	NA	C	T	TUBA1A	NM_006009.3	missense_variant	MODERATE	c.895G>A	p.Ala299Thr	NA	NA	22.4	0.364972	0.44	0.007	0.012	0.999982	NA	NA	NA	NA	simulated	299
chr12	49579256	NA	G	A	TUBA1A	NM_006009.3	missense_variant	MODERATE	c.893C>T	p.Pro298Leu	NA	NA	24.9	0.864784	0.804	0.001	0.75	1	NA	NA	NA	NA	simulated	298
chr12	49579256	NA	G	C	TUBA1A	NM_006009.3	missense_variant	MODERATE	c.893C>G	p.Pro298Arg	NA	NA	24.1	0.852106	0.901	0	0.916	0.999979	NA	NA	NA	NA	simulated	298
chr12	49579256	NA	G	T	TUBA1A	NM_006009.3	missense_variant	MODERATE	c.893C>A	p.Pro298Gln	NA	NA	24.5	0.850062	0.867	0	0.901	0.99996	NA	NA	NA	NA	simulated	298
chr12	49579257	NA	G	A	TUBA1A	NM_006009.3	missense_variant	MODERATE	c.892C>T	p.Pro298Ser	NA	NA	18.04	0.849187	0.731	0	0.102	0.999994	NA	NA	NA	NA	simulated	298
chr12	49579257	NA	G	C	TUBA1A	NM_006009.3	missense_variant	MODERATE	c.892C>G	p.Pro298Ala	NA	NA	19.32	0.86726	0.7	0	0.023	0.99999	NA	NA	NA	NA	simulated	298
chr12	49579257	NA	G	T	TUBA1A	NM_006009.3	missense_variant	MODERATE	c.892C>A	p.Pro298Thr	NA	NA	22	0.906196	0.757	0	0.096	0.999993	NA	NA	NA	NA	simulated	298
chr12	49579258	NA	C	G	TUBA1A	NM_006009.3	missense_variant	MODERATE	c.891G>C	p.Glu297Asp	NA	NA	17.04	0.552973	0.586	0.014	0.034	0.985546	NA	NA	NA	NA	simulated	297
chr12	49579258	NA	C	A	TUBA1A	NM_006009.3	missense_variant	MODERATE	c.891G>T	p.Glu297Asp	NA	NA	18.5	0.578588	0.586	0.014	0.034	0.984973	NA	NA	NA	NA	simulated	297
chr12	49579259	NA	T	G	TUBA1A	NM_006009.3	missense_variant	MODERATE	c.890A>C	p.Glu297Ala	NA	NA	22.9	0.982731	0.912	0	0.909	0.999865	NA	NA	NA	NA	simulated	297
chr12	49579259	NA	T	A	TUBA1A	NM_006009.3	missense_variant	MODERATE	c.890A>T	p.Glu297Val	NA	NA	25.9	0.983309	0.935	0	0.947	0.999942	NA	NA	NA	NA	simulated	297
chr12	49579259	NA	T	C	TUBA1A	NM_006009.3	missense_variant	MODERATE	c.890A>G	p.Glu297Gly	NA	NA	23	0.978337	0.879	0	0.344	0.999874	NA	NA	NA	NA	simulated	297
chr12	49579260	NA	C	G	TUBA1A	NM_006009.3	missense_variant	MODERATE	c.889G>C	p.Glu297Gln	NA	NA	24.9	0.95843	0.847	0.001	0.929	0.999866	NA	NA	NA	NA	simulated	297
chr12	49579260	NA	C	T	TUBA1A	NM_006009.3	missense_variant	MODERATE	c.889G>A	p.Glu297Lys	NA	NA	24.5	0.976382	0.926	0	0.873	0.99997	NA	NA	NA	NA	simulated	297
chr12	49579261	NA	A	C	TUBA1A	NM_006009.3	missense_variant	MODERATE	c.888T>G	p.Phe296Leu	NA	NA	23	0.936346	0.87	0.001	0.991	0.997356	NA	NA	NA	NA	simulated	296
chr12	49579261	NA	A	T	TUBA1A	NM_006009.3	missense_variant	MODERATE	c.888T>A	p.Phe296Leu	NA	NA	23.2	0.937637	0.87	0.001	0.991	0.997356	NA	NA	NA	NA	simulated	296
chr12	49579262	NA	A	G	TUBA1A	NM_006009.3	missense_variant	MODERATE	c.887T>C	p.Phe296Ser	NA	NA	26.5	0.974841	0.927	0	0.999	0.999979	NA	NA	NA	NA	database	296
chr12	49579262	NA	A	C	TUBA1A	NM_006009.3	missense_variant	MODERATE	c.887T>G	p.Phe296Cys	NA	NA	25.3	0.976562	0.881	0	1	0.999987	NA	NA	NA	NA	simulated	296
chr12	49579262	NA	A	T	TUBA1A	NM_006009.3	missense_variant	MODERATE	c.887T>A	p.Phe296Tyr	NA	NA	25.4	0.966038	0.874	0.005	0.992	0.999825	NA	NA	NA	NA	simulated	296
chr12	49579263	NA	A	G	TUBA1A	NM_006009.3	missense_variant	MODERATE	c.886T>C	p.Phe296Leu	NA	NA	23.4	0.95758	0.938	0.001	0.991	0.99997	NA	NA	NA	NA	simulated	296
chr12	49579263	NA	A	C	TUBA1A	NM_006009.3	missense_variant	MODERATE	c.886T>G	p.Phe296Val	NA	NA	25.2	0.978497	0.925	0	0.999	0.999986	NA	NA	NA	NA	simulated	296
chr12	49579263	NA	A	T	TUBA1A	NM_006009.3	missense_variant	MODERATE	c.886T>A	p.Phe296Ile	NA	NA	25.7	0.965202	0.925	0	0.998	0.99997	NA	NA	NA	NA	simulated	296
chr12	49579264	NA	G	C	TUBA1A	NM_006009.3	missense_variant	MODERATE	c.885C>G	p.Cys295Trp	NA	NA	26.3	0.9665	0.905	0	0.999	1	NA	NA	NA	NA	simulated	295
chr12	49579265	NA	C	G	TUBA1A	NM_006009.3	missense_variant	MODERATE	c.884G>C	p.Cys295Ser	NA	NA	25.2	0.88268	0.907	0	0.999	0.999986	NA	NA	NA	NA	simulated	295
chr12	49579265	NA	C	A	TUBA1A	NM_006009.3	missense_variant	MODERATE	c.884G>T	p.Cys295Phe	NA	NA	28.2	0.948134	0.871	0.002	0.993	0.999997	NA	NA	NA	NA	simulated	295
chr12	49579265	NA	C	T	TUBA1A	NM_006009.3	missense_variant	MODERATE	c.884G>A	p.Cys295Tyr	NA	NA	26.1	0.890932	0.889	0.004	0.998	0.999993	NA	NA	NA	NA	simulated	295
chr12	49579266	NA	A	G	TUBA1A	NM_006009.3	missense_variant	MODERATE	c.883T>C	p.Cys295Arg	NA	NA	25.2	0.931096	0.83	0	1	1	NA	NA	NA	NA	simulated	295
chr12	49579266	NA	A	C	TUBA1A	NM_006009.3	missense_variant	MODERATE	c.883T>G	p.Cys295Gly	NA	NA	24.2	0.909886	0.849	0	1	0.999969	NA	NA	NA	NA	simulated	295
chr12	49579266	NA	A	T	TUBA1A	NM_006009.3	missense_variant	MODERATE	c.883T>A	p.Cys295Ser	NA	NA	24.5	0.854223	0.89	0	0.999	0.999941	NA	NA	NA	NA	simulated	295
chr12	49579268	NA	G	A	TUBA1A	NM_006009.3	missense_variant	MODERATE	c.881C>T	p.Ala294Val	NA	NA	23.4	0.432398	0.592	0.001	0.088	0.999645	NA	NA	NA	NA	simulated	294
chr12	49579268	NA	G	C	TUBA1A	NM_006009.3	missense_variant	MODERATE	c.881C>G	p.Ala294Gly	NA	NA	22.2	0.277402	0.626	0.001	0.323	0.999542	NA	NA	NA	NA	simulated	294
chr12	49579268	NA	G	T	TUBA1A	NM_006009.3	missense_variant	MODERATE	c.881C>A	p.Ala294Asp	NA	NA	23.6	0.346283	0.816	0	0.751	0.999915	NA	NA	NA	NA	simulated	294
chr12	49579269	NA	C	G	TUBA1A	NM_006009.3	missense_variant	MODERATE	c.880G>C	p.Ala294Pro	NA	NA	26	0.682196	0.712	0.001	0.898	0.999859	NA	NA	NA	NA	simulated	294
chr12	49579269	NA	C	A	TUBA1A	NM_006009.3	missense_variant	MODERATE	c.880G>T	p.Ala294Ser	NA	NA	16.38	0.138222	0.269	0.226	0.063	0.998861	NA	NA	NA	NA	simulated	294
chr12	49579269	NA	C	T	TUBA1A	NM_006009.3	missense_variant	MODERATE	c.880G>A	p.Ala294Thr	NA	NA	21.3	0.264184	0.497	0.01	0.171	0.999473	NA	NA	NA	NA	simulated	294
chr12	49579270	NA	A	C	TUBA1A	NM_006009.3	missense_variant	MODERATE	c.879T>G	p.Asn293Lys	NA	NA	13.98	0.316418	0.387	0	0.04	0.987675	NA	NA	NA	NA	simulated	293
chr12	49579270	NA	A	T	TUBA1A	NM_006009.3	missense_variant	MODERATE	c.879T>A	p.Asn293Lys	NA	NA	14.63	0.294936	0.387	0	0.04	0.988145	NA	NA	NA	NA	simulated	293
chr12	49579271	NA	T	G	TUBA1A	NM_006009.3	missense_variant	MODERATE	c.878A>C	p.Asn293Thr	NA	NA	13.67	0.154716	0.37	0.02	0.007	0.998972	NA	NA	NA	NA	simulated	293
chr12	49579271	NA	T	A	TUBA1A	NM_006009.3	missense_variant	MODERATE	c.878A>T	p.Asn293Ile	NA	NA	24.8	0.63175	0.703	0	0.063	0.999644	NA	NA	NA	NA	simulated	293
chr12	49579271	NA	T	C	TUBA1A	NM_006009.3	missense_variant	MODERATE	c.878A>G	p.Asn293Ser	NA	NA	7.356	0.0843315	0.275	0.02	0.004	0.996644	NA	NA	NA	NA	simulated	293
chr12	49579272	NA	T	G	TUBA1A	NM_006009.3	missense_variant	MODERATE	c.877A>C	p.Asn293His	NA	NA	13.46	0.373488	0.476	0.004	0.04	0.999666	NA	NA	NA	NA	simulated	293
chr12	49579272	NA	T	A	TUBA1A	NM_006009.3	missense_variant	MODERATE	c.877A>T	p.Asn293Tyr	NA	NA	17.37	0.515411	0.718	0.004	0.063	0.999919	NA	NA	NA	NA	simulated	293
chr12	49579272	NA	T	C	TUBA1A	NM_006009.3	missense_variant	MODERATE	c.877A>G	p.Asn293Asp	NA	NA	22.5	0.518726	0.6	0.002	0.182	0.999297	NA	NA	NA	NA	simulated	293
chr12	49579274	NA	G	A	TUBA1A	NM_006009.3	missense_variant	MODERATE	c.875C>T	p.Thr292Ile	NA	NA	26	0.938076	0.941	0	0.998	0.999996	NA	NA	NA	NA	simulated	292
chr12	49579274	NA	G	C	TUBA1A	NM_006009.3	missense_variant	MODERATE	c.875C>G	p.Thr292Ser	NA	NA	22.7	0.747482	0.844	0.008	0.261	0.99996	NA	NA	NA	NA	simulated	292
chr12	49579274	NA	G	T	TUBA1A	NM_006009.3	missense_variant	MODERATE	c.875C>A	p.Thr292Asn	NA	NA	25.1	0.921475	0.818	0	0.963	0.999996	NA	NA	NA	NA	simulated	292
chr12	49579275	NA	T	G	TUBA1A	NM_006009.3	missense_variant	MODERATE	c.874A>C	p.Thr292Pro	NA	NA	25.2	0.955147	0.951	0	0.981	0.99999	NA	NA	NA	NA	simulated	292
chr12	49579275	NA	T	A	TUBA1A	NM_006009.3	missense_variant	MODERATE	c.874A>T	p.Thr292Ser	NA	NA	22.6	0.7034	0.855	0.008	0.261	0.999863	NA	NA	NA	NA	simulated	292
chr12	49579275	NA	T	C	TUBA1A	NM_006009.3	missense_variant	MODERATE	c.874A>G	p.Thr292Ala	NA	NA	23.9	0.808704	0.927	0.001	0.618	0.99995	NA	NA	NA	NA	simulated	292
chr12	49579276	NA	G	C	TUBA1A	NM_006009.3	missense_variant	MODERATE	c.873C>G	p.Ile291Met	NA	NA	22.1	0.718377	0.724	0	0.569	0.973014	NA	NA	NA	NA	simulated	291
chr12	49579277	NA	A	G	TUBA1A	NM_006009.3	missense_variant	MODERATE	c.872T>C	p.Ile291Thr	NA	NA	25.1	0.971046	0.949	0	0.993	0.999972	NA	NA	NA	NA	simulated	291
chr12	49579277	NA	A	C	TUBA1A	NM_006009.3	missense_variant	MODERATE	c.872T>G	p.Ile291Ser	NA	NA	26.1	0.966231	0.942	0	0.998	0.999993	NA	NA	NA	NA	simulated	291
chr12	49579277	NA	A	T	TUBA1A	NM_006009.3	missense_variant	MODERATE	c.872T>A	p.Ile291Asn	NA	NA	26.3	0.965098	0.905	0	0.999	0.999991	NA	NA	NA	NA	simulated	291
chr12	49579278	NA	T	G	TUBA1A	NM_006009.3	missense_variant	MODERATE	c.871A>C	p.Ile291Leu	NA	NA	17.68	0.514823	0.521	0.001	0.091	0.999796	NA	NA	NA	NA	simulated	291
chr12	49579278	NA	T	A	TUBA1A	NM_006009.3	missense_variant	MODERATE	c.871A>T	p.Ile291Phe	NA	NA	26.4	0.9542	0.911	0	0.922	0.999998	NA	NA	NA	NA	simulated	291
chr12	49579278	NA	T	C	TUBA1A	NM_006009.3	missense_variant	MODERATE	c.871A>G	p.Ile291Val	NA	NA	12.7	0.703153	0.571	0.016	0.058	0.99953	NA	NA	NA	NA	simulated	291
chr12	49579279	NA	C	G	TUBA1A	NM_006009.3	missense_variant	MODERATE	c.870G>C	p.Glu290Asp	NA	NA	12.92	0.106358	0.319	0.085	0.009	0.934412	NA	NA	NA	NA	simulated	290
chr12	49579279	NA	C	A	TUBA1A	NM_006009.3	missense_variant	MODERATE	c.870G>T	p.Glu290Asp	NA	NA	15.13	0.107532	0.319	0.085	0.009	0.934412	NA	NA	NA	NA	simulated	290
chr12	49579280	NA	T	G	TUBA1A	NM_006009.3	missense_variant	MODERATE	c.869A>C	p.Glu290Ala	NA	NA	25	0.707662	0.831	0.001	0.733	0.999984	NA	NA	NA	NA	simulated	290
chr12	49579280	NA	T	A	TUBA1A	NM_006009.3	missense_variant	MODERATE	c.869A>T	p.Glu290Val	NA	NA	26.4	0.886051	0.91	0	0.855	0.999993	NA	NA	NA	NA	simulated	290
chr12	49579280	NA	T	C	TUBA1A	NM_006009.3	missense_variant	MODERATE	c.869A>G	p.Glu290Gly	NA	NA	25.5	0.806786	0.922	0	0.819	0.999987	NA	NA	NA	NA	simulated	290
chr12	49579281	NA	C	G	TUBA1A	NM_006009.3	missense_variant	MODERATE	c.868G>C	p.Glu290Gln	NA	NA	18.63	0.611014	0.764	0.004	0.102	0.999984	NA	NA	NA	NA	simulated	290
chr12	49579281	NA	C	T	TUBA1A	NM_006009.3	missense_variant	MODERATE	c.868G>A	p.Glu290Lys	NA	NA	28.3	0.705432	0.893	0.001	0.655	0.999997	NA	NA	NA	NA	simulated	290
chr12	49579283	NA	G	A	TUBA1A	NM_006009.3	missense_variant	MODERATE	c.866C>T	p.Ala289Val	NA	NA	21.1	0.451282	0.605	0.006	0.017	0.999973	NA	NA	NA	NA	simulated	289
chr12	49579283	NA	G	C	TUBA1A	NM_006009.3	missense_variant	MODERATE	c.866C>G	p.Ala289Gly	NA	NA	17.6	0.252627	0.449	0.044	0	0.999966	NA	NA	NA	NA	simulated	289
chr12	49579283	NA	G	T	TUBA1A	NM_006009.3	missense_variant	MODERATE	c.866C>A	p.Ala289Glu	NA	NA	21.1	0.539822	0.751	0	0.255	0.999984	NA	NA	NA	NA	simulated	289
chr12	49579284	NA	C	G	TUBA1A	NM_006009.3	missense_variant	MODERATE	c.865G>C	p.Ala289Pro	NA	NA	17.92	0.218966	0.539	0.021	0.016	0.999767	NA	NA	NA	NA	simulated	289
chr12	49579284	NA	C	A	TUBA1A	NM_006009.3	missense_variant	MODERATE	c.865G>T	p.Ala289Ser	NA	NA	14.62	0.165933	0.271	0.265	0.011	0.998044	NA	NA	NA	NA	simulated	289
chr12	49579284	NA	C	T	TUBA1A	NM_006009.3	missense_variant	MODERATE	c.865G>A	p.Ala289Thr	NA	NA	19.63	0.419261	0.494	0.001	0.008	0.999156	NA	NA	NA	NA	simulated	289
chr12	49579286	NA	A	G	TUBA1A	NM_006009.3	missense_variant	MODERATE	c.863T>C	p.Val288Ala	NA	NA	24.7	0.958774	0.909	0.001	0.243	0.999963	NA	NA	NA	NA	simulated	288
chr12	49579286	NA	A	C	TUBA1A	NM_006009.3	missense_variant	MODERATE	c.863T>G	p.Val288Gly	NA	NA	22.4	0.976087	0.879	0	0.344	1	NA	NA	NA	NA	simulated	288
chr12	49579286	NA	A	T	TUBA1A	NM_006009.3	missense_variant	MODERATE	c.863T>A	p.Val288Glu	NA	NA	26.7	0.970828	0.898	0	0.905	0.999998	NA	NA	NA	NA	simulated	288
chr12	49579287	NA	C	G	TUBA1A	NM_006009.3	missense_variant	MODERATE	c.862G>C	p.Val288Leu	NA	NA	23.2	0.947111	0.835	0.001	0.121	0.999988	NA	NA	NA	NA	simulated	288
chr12	49579287	NA	C	A	TUBA1A	NM_006009.3	missense_variant	MODERATE	c.862G>T	p.Val288Leu	NA	NA	23.6	0.946318	0.835	0.001	0.121	0.999988	NA	NA	NA	NA	simulated	288
chr12	49579287	NA	C	T	TUBA1A	NM_006009.3	missense_variant	MODERATE	c.862G>A	p.Val288Ile	NA	NA	19.91	0.841677	0.722	0.001	0.046	0.999961	NA	NA	NA	NA	simulated	288
chr12	49579289	NA	G	A	TUBA1A	NM_006009.3	missense_variant	MODERATE	c.860C>T	p.Ser287Phe	NA	NA	26.1	0.677349	0.91	0	0.965	0.999987	NA	NA	NA	NA	simulated	287
chr12	49579289	NA	G	C	TUBA1A	NM_006009.3	missense_variant	MODERATE	c.860C>G	p.Ser287Cys	NA	NA	24.8	0.599362	0.921	0	0.916	0.999958	NA	NA	NA	NA	simulated	287
chr12	49579289	NA	G	T	TUBA1A	NM_006009.3	missense_variant	MODERATE	c.860C>A	p.Ser287Tyr	NA	NA	25.6	0.661777	0.87	0	0.965	0.999977	NA	NA	NA	NA	simulated	287
chr12	49579290	NA	A	G	TUBA1A	NM_006009.3	missense_variant	MODERATE	c.859T>C	p.Ser287Pro	NA	NA	24.2	0.583631	0.865	0.001	0.855	0.998244	NA	NA	NA	NA	simulated	287
chr12	49579290	NA	A	C	TUBA1A	NM_006009.3	missense_variant	MODERATE	c.859T>G	p.Ser287Ala	NA	NA	17.4	0.259312	0.556	0.007	0.042	0.964293	NA	NA	NA	NA	simulated	287
chr12	49579290	rs150978489	A	T	TUBA1A	NM_006009.3	missense_variant	MODERATE	c.859T>A	p.Ser287Thr	8	39	8.704	0.0839355	0.263	0.343	0.009	0.988664	NA	NA	NA	NA	gnomad	287
chr12	49579292	NA	A	G	TUBA1A	NM_006009.3	missense_variant	MODERATE	c.857T>C	p.Leu286Pro	NA	NA	25.2	0.821306	0.962	0	0.939	1	NA	NA	NA	NA	simulated	286
chr12	49579292	NA	A	C	TUBA1A	NM_006009.3	missense_variant	MODERATE	c.857T>G	p.Leu286Arg	NA	NA	24.5	0.81842	0.95	0	0.721	0.999996	NA	NA	NA	NA	simulated	286
chr12	49579292	NA	A	T	TUBA1A	NM_006009.3	missense_variant	MODERATE	c.857T>A	p.Leu286His	NA	NA	15.28	0.688267	0.895	0	0.121	0.999994	NA	NA	NA	NA	simulated	286
chr12	49579293	NA	G	A	TUBA1A	NM_006009.3	missense_variant	MODERATE	c.856C>T	p.Leu286Phe	NA	NA	16.54	0.719991	0.84	0.004	0.052	0.999999	NA	NA	NA	NA	clinical_review	286
chr12	49579293	NA	G	C	TUBA1A	NM_006009.3	missense_variant	MODERATE	c.856C>G	p.Leu286Val	NA	NA	14.6	0.772727	0.812	0.001	0.02	0.999995	NA	NA	NA	NA	simulated	286
chr12	49579293	NA	G	T	TUBA1A	NM_006009.3	missense_variant	MODERATE	c.856C>A	p.Leu286Ile	NA	NA	17.24	0.720885	0.754	0.009	0.052	0.99999	NA	NA	NA	NA	simulated	286
chr12	49579294	NA	C	G	TUBA1A	NM_006009.3	missense_variant	MODERATE	c.855G>C	p.Gln285His	NA	NA	22.9	0.683856	0.714	0.007	0.337	0.999987	NA	NA	NA	NA	simulated	285
chr12	49579294	NA	C	A	TUBA1A	NM_006009.3	missense_variant	MODERATE	c.855G>T	p.Gln285His	NA	NA	23.3	0.682345	0.714	0.007	0.337	0.999985	NA	NA	NA	NA	simulated	285
chr12	49579295	NA	T	G	TUBA1A	NM_006009.3	missense_variant	MODERATE	c.854A>C	p.Gln285Pro	NA	NA	24.6	0.835558	0.873	0	0.594	0.999948	NA	NA	NA	NA	simulated	285
chr12	49579295	NA	T	A	TUBA1A	NM_006009.3	missense_variant	MODERATE	c.854A>T	p.Gln285Leu	NA	NA	23.3	0.775156	0.773	0	0.054	0.999938	NA	NA	NA	NA	simulated	285
chr12	49579295	NA	T	C	TUBA1A	NM_006009.3	missense_variant	MODERATE	c.854A>G	p.Gln285Arg	NA	NA	14.97	0.613404	0.749	0.001	0.017	0.999029	NA	NA	NA	NA	simulated	285
chr12	49579296	NA	G	C	TUBA1A	NM_006009.3	missense_variant	MODERATE	c.853C>G	p.Gln285Glu	NA	NA	14.37	0.72395	0.746	0.001	0.088	0.999802	NA	NA	NA	NA	simulated	285
chr12	49579296	NA	G	T	TUBA1A	NM_006009.3	missense_variant	MODERATE	c.853C>A	p.Gln285Lys	NA	NA	17.83	0.56178	0.719	0.001	0.007	0.999904	NA	NA	NA	NA	simulated	285
chr12	49579297	NA	T	G	TUBA1A	NM_006009.3	missense_variant	MODERATE	c.852A>C	p.Glu284Asp	NA	NA	22.9	0.791405	0.67	0.001	0.966	0.952784	NA	NA	NA	NA	simulated	284
chr12	49579297	NA	T	A	TUBA1A	NM_006009.3	missense_variant	MODERATE	c.852A>T	p.Glu284Asp	NA	NA	23.1	0.791275	0.67	0.001	0.966	0.950978	NA	NA	NA	NA	simulated	284
chr12	49579298	NA	T	G	TUBA1A	NM_006009.3	missense_variant	MODERATE	c.851A>C	p.Glu284Ala	NA	NA	25.4	0.748973	0.952	0	0.986	0.999985	NA	NA	NA	NA	simulated	284
chr12	49579298	NA	T	A	TUBA1A	NM_006009.3	missense_variant	MODERATE	c.851A>T	p.Glu284Val	NA	NA	26.1	0.8303	0.932	0	0.748	0.999994	NA	NA	NA	NA	simulated	284
chr12	49579298	NA	T	C	TUBA1A	NM_006009.3	missense_variant	MODERATE	c.851A>G	p.Glu284Gly	NA	NA	25.8	0.848264	0.916	0	0.998	0.999987	NA	NA	NA	NA	simulated	284
chr12	49579299	NA	C	G	TUBA1A	NM_006009.3	missense_variant	MODERATE	c.850G>C	p.Glu284Gln	NA	NA	25.1	0.671527	0.816	0.001	0.995	0.999984	NA	NA	NA	NA	simulated	284
chr12	49579299	NA	C	T	TUBA1A	NM_006009.3	missense_variant	MODERATE	c.850G>A	p.Glu284Lys	NA	NA	28.2	0.659188	0.857	0.003	0.993	0.999997	NA	NA	NA	NA	simulated	284
chr12	49579300	NA	A	C	TUBA1A	NM_006009.3	missense_variant	MODERATE	c.849T>G	p.His283Gln	NA	NA	22.1	0.545834	0.62	0	0.947	0.983448	NA	NA	NA	NA	simulated	283
chr12	49579300	NA	A	T	TUBA1A	NM_006009.3	missense_variant	MODERATE	c.849T>A	p.His283Gln	NA	NA	22	0.545834	0.62	0	0.947	0.984757	NA	NA	NA	NA	simulated	283
chr12	49579301	NA	T	G	TUBA1A	NM_006009.3	missense_variant	MODERATE	c.848A>C	p.His283Pro	NA	NA	25	0.830421	0.908	0	0.988	0.999996	NA	NA	NA	NA	simulated	283
chr12	49579301	NA	T	A	TUBA1A	NM_006009.3	missense_variant	MODERATE	c.848A>T	p.His283Leu	NA	NA	26.3	0.805856	0.884	0	0.87	0.999996	NA	NA	NA	NA	simulated	283
chr12	49579301	NA	T	C	TUBA1A	NM_006009.3	missense_variant	MODERATE	c.848A>G	p.His283Arg	NA	NA	23.8	0.606941	0.907	0	0.929	0.999981	NA	NA	NA	NA	simulated	283
chr12	49579302	NA	G	A	TUBA1A	NM_006009.3	missense_variant	MODERATE	c.847C>T	p.His283Tyr	NA	NA	22.7	0.627534	0.842	0	0.266	0.999993	NA	NA	NA	NA	simulated	283
chr12	49579302	NA	G	C	TUBA1A	NM_006009.3	missense_variant	MODERATE	c.847C>G	p.His283Asp	NA	NA	25.5	0.838042	0.941	0	0.976	0.999997	NA	NA	NA	NA	simulated	283
chr12	49579302	NA	G	T	TUBA1A	NM_006009.3	missense_variant	MODERATE	c.847C>A	p.His283Asn	NA	NA	25.1	0.63476	0.853	0	0.964	0.999991	NA	NA	NA	NA	simulated	283
chr12	49579304	NA	T	G	TUBA1A	NM_006009.3	missense_variant	MODERATE	c.845A>C	p.Tyr282Ser	NA	NA	23	0.43591	0.705	0	0.025	0.999985	NA	NA	NA	NA	simulated	282
chr12	49579304	NA	T	A	TUBA1A	NM_006009.3	missense_variant	MODERATE	c.845A>T	p.Tyr282Phe	NA	NA	13.26	0.21516	0.502	0.025	0.007	0.999812	NA	NA	NA	NA	simulated	282
chr12	49579304	NA	T	C	TUBA1A	NM_006009.3	missense_variant	MODERATE	c.845A>G	p.Tyr282Cys	NA	NA	22.9	0.587116	0.882	0.004	0.861	0.999991	NA	NA	NA	NA	simulated	282
chr12	49579305	NA	A	G	TUBA1A	NM_006009.3	missense_variant	MODERATE	c.844T>C	p.Tyr282His	NA	NA	14.42	0.317745	0.706	0.004	0.035	0.999921	NA	NA	NA	NA	simulated	282
chr12	49579305	NA	A	C	TUBA1A	NM_006009.3	missense_variant	MODERATE	c.844T>G	p.Tyr282Asp	NA	NA	23.2	0.599636	0.848	0.001	0.533	0.999991	NA	NA	NA	NA	simulated	282
chr12	49579305	NA	A	T	TUBA1A	NM_006009.3	missense_variant	MODERATE	c.844T>A	p.Tyr282Asn	NA	NA	15.43	0.444166	0.775	0	0.057	0.999993	NA	NA	NA	NA	simulated	282
chr12	49579307	NA	G	A	TUBA1A	NM_006009.3	missense_variant	MODERATE	c.842C>T	p.Ala281Val	NA	NA	23.5	0.791644	0.752	0	0.094	0.999927	NA	NA	NA	NA	simulated	281
chr12	49579307	NA	G	C	TUBA1A	NM_006009.3	missense_variant	MODERATE	c.842C>G	p.Ala281Gly	NA	NA	23.2	0.898845	0.844	0	0.543	0.999913	NA	NA	NA	NA	simulated	281
chr12	49579307	NA	G	T	TUBA1A	NM_006009.3	missense_variant	MODERATE	c.842C>A	p.Ala281Asp	NA	NA	26.4	0.89341	0.939	0	0.831	0.999982	NA	NA	NA	NA	simulated	281
chr12	49579308	NA	C	G	TUBA1A	NM_006009.3	missense_variant	MODERATE	c.841G>C	p.Ala281Pro	NA	NA	23	0.631394	0.865	0	0.146	0.999783	NA	NA	NA	NA	simulated	281
chr12	49579308	NA	C	A	TUBA1A	NM_006009.3	missense_variant	MODERATE	c.841G>T	p.Ala281Ser	NA	NA	18.48	0.518048	0.749	0	0.154	0.998329	NA	NA	NA	NA	simulated	281
chr12	49579308	NA	C	T	TUBA1A	NM_006009.3	missense_variant	MODERATE	c.841G>A	p.Ala281Thr	NA	NA	23.4	0.677095	0.787	0	0.709	0.999276	NA	NA	NA	NA	simulated	281
chr12	49579309	NA	T	G	TUBA1A	NM_006009.3	missense_variant	MODERATE	c.840A>C	p.Lys280Asn	NA	NA	23.2	0.221477	0.469	0	0.192	0.985008	NA	NA	NA	NA	simulated	280
chr12	49579309	NA	T	A	TUBA1A	NM_006009.3	missense_variant	MODERATE	c.840A>T	p.Lys280Asn	NA	NA	23.3	0.221477	0.469	0	0.192	0.985008	NA	NA	NA	NA	simulated	280
chr12	49579310	NA	T	G	TUBA1A	NM_006009.3	missense_variant	MODERATE	c.839A>C	p.Lys280Thr	NA	NA	25.5	0.475255	0.868	0	0.819	0.999958	NA	NA	NA	NA	simulated	280
chr12	49579310	NA	T	A	TUBA1A	NM_006009.3	missense_variant	MODERATE	c.839A>T	p.Lys280Ile	NA	NA	23.7	0.536508	0.737	0	0.156	0.999974	NA	NA	NA	NA	simulated	280
chr12	49579310	NA	T	C	TUBA1A	NM_006009.3	missense_variant	MODERATE	c.839A>G	p.Lys280Arg	NA	NA	14.11	0.0944134	0.524	0.008	0.042	0.999737	NA	NA	NA	NA	simulated	280
chr12	49579311	NA	T	G	TUBA1A	NM_006009.3	missense_variant	MODERATE	c.838A>C	p.Lys280Gln	NA	NA	24.5	0.422759	0.811	0.001	0.526	0.999828	NA	NA	NA	NA	simulated	280
chr12	49579311	NA	T	C	TUBA1A	NM_006009.3	missense_variant	MODERATE	c.838A>G	p.Lys280Glu	NA	NA	24.7	0.423319	0.863	0	0.566	0.999886	NA	NA	NA	NA	simulated	280
chr12	49579312	NA	C	G	TUBA1A	NM_006009.3	missense_variant	MODERATE	c.837G>C	p.Glu279Asp	NA	NA	17.82	0.378559	0.523	0.01	0.008	0.993904	NA	NA	NA	NA	simulated	279
chr12	49579312	NA	C	A	TUBA1A	NM_006009.3	missense_variant	MODERATE	c.837G>T	p.Glu279Asp	NA	NA	19.38	0.418194	0.523	0.01	0.008	0.993904	NA	NA	NA	NA	simulated	279
chr12	49579313	NA	T	G	TUBA1A	NM_006009.3	missense_variant	MODERATE	c.836A>C	p.Glu279Ala	NA	NA	16.57	0.366785	0.825	0	0.049	0.999859	NA	NA	NA	NA	simulated	279
chr12	49579313	NA	T	A	TUBA1A	NM_006009.3	missense_variant	MODERATE	c.836A>T	p.Glu279Val	NA	NA	25.6	0.713069	0.891	0	0.519	0.999936	NA	NA	NA	NA	simulated	279
chr12	49579313	NA	T	C	TUBA1A	NM_006009.3	missense_variant	MODERATE	c.836A>G	p.Glu279Gly	NA	NA	25	0.611225	0.868	0	0.594	0.999882	NA	NA	NA	NA	simulated	279
chr12	49579314	NA	C	G	TUBA1A	NM_006009.3	missense_variant	MODERATE	c.835G>C	p.Glu279Gln	NA	NA	24.8	0.493979	0.804	0.001	0.676	0.99986	NA	NA	NA	NA	simulated	279
chr12	49579314	NA	C	T	TUBA1A	NM_006009.3	missense_variant	MODERATE	c.835G>A	p.Glu279Lys	NA	NA	24.9	0.575703	0.827	0	0.503	0.99997	NA	NA	NA	NA	simulated	279
chr12	49579316	NA	G	A	TUBA1A	NM_006009.3	missense_variant	MODERATE	c.833C>T	p.Ala278Val	NA	NA	18.68	0.142532	0.545	0.026	0.01	0.99994	NA	NA	NA	NA	simulated	278
chr12	49579316	NA	G	C	TUBA1A	NM_006009.3	missense_variant	MODERATE	c.833C>G	p.Ala278Gly	NA	NA	22.6	0.38698	0.741	0.001	0.11	0.999929	NA	NA	NA	NA	simulated	278
chr12	49579316	NA	G	T	TUBA1A	NM_006009.3	missense_variant	MODERATE	c.833C>A	p.Ala278Asp	NA	NA	24.9	0.373272	0.858	0	0.438	0.999986	NA	NA	NA	NA	simulated	278
chr12	49579317	NA	C	G	TUBA1A	NM_006009.3	missense_variant	MODERATE	c.832G>C	p.Ala278Pro	NA	NA	24	0.522427	0.674	0.001	0.039	0.999997	NA	NA	NA	NA	simulated	278
chr12	49579317	NA	C	A	TUBA1A	NM_006009.3	missense_variant	MODERATE	c.832G>T	p.Ala278Ser	NA	NA	20.4	0.304022	0.456	0.035	0.028	0.999975	NA	NA	NA	NA	simulated	278
chr12	49579317	NA	C	T	TUBA1A	NM_006009.3	missense_variant	MODERATE	c.832G>A	p.Ala278Thr	NA	NA	22.1	0.525405	0.634	0.008	0.03	0.99999	NA	NA	NA	NA	simulated	278
chr12	49579319	NA	G	A	TUBA1A	NM_006009.3	missense_variant	MODERATE	c.830C>T	p.Ser277Phe	NA	NA	26.7	0.79814	0.97	0	0.999	0.999999	NA	NA	NA	NA	simulated	277
chr12	49579319	NA	G	C	TUBA1A	NM_006009.3	missense_variant	MODERATE	c.830C>G	p.Ser277Cys	NA	NA	25.2	0.80524	0.939	0	0.998	0.999997	NA	NA	NA	NA	simulated	277
chr12	49579319	NA	G	T	TUBA1A	NM_006009.3	missense_variant	MODERATE	c.830C>A	p.Ser277Tyr	NA	NA	25.9	0.82943	0.929	0	0.996	0.999998	NA	NA	NA	NA	simulated	277
chr12	49579320	NA	A	G	TUBA1A	NM_006009.3	missense_variant	MODERATE	c.829T>C	p.Ser277Pro	NA	NA	23.9	0.686143	0.947	0	0.981	0.999982	NA	NA	NA	NA	simulated	277
chr12	49579320	NA	A	C	TUBA1A	NM_006009.3	missense_variant	MODERATE	c.829T>G	p.Ser277Ala	NA	NA	24.2	0.526084	0.782	0.001	0.289	0.99963	NA	NA	NA	NA	simulated	277
chr12	49579320	NA	A	T	TUBA1A	NM_006009.3	missense_variant	MODERATE	c.829T>A	p.Ser277Thr	NA	NA	24.1	0.582016	0.812	0	0.722	0.99989	NA	NA	NA	NA	simulated	277
chr12	49579321	NA	G	C	TUBA1A	NM_006009.3	missense_variant	MODERATE	c.828C>G	p.Ile276Met	NA	NA	22.6	0.531416	0.767	0	0.413	0.999518	NA	NA	NA	NA	simulated	276
chr12	49579322	NA	A	G	TUBA1A	NM_006009.3	missense_variant	MODERATE	c.827T>C	p.Ile276Thr	NA	NA	22.1	0.381233	0.872	0	0.33	0.999973	NA	NA	NA	NA	simulated	276
chr12	49579322	NA	A	C	TUBA1A	NM_006009.3	missense_variant	MODERATE	c.827T>G	p.Ile276Ser	NA	NA	25.8	0.583407	0.95	0	0.903	0.999993	NA	NA	NA	NA	simulated	276
chr12	49579322	NA	A	T	TUBA1A	NM_006009.3	missense_variant	MODERATE	c.827T>A	p.Ile276Asn	NA	NA	25.8	0.727658	0.926	0	0.934	0.999992	NA	NA	NA	NA	simulated	276
chr12	49579323	NA	T	G	TUBA1A	NM_006009.3	missense_variant	MODERATE	c.826A>C	p.Ile276Leu	NA	NA	19.17	0.242133	0.521	0.001	0.051	0.999817	NA	NA	NA	NA	simulated	276
chr12	49579323	NA	T	A	TUBA1A	NM_006009.3	missense_variant	MODERATE	c.826A>T	p.Ile276Phe	NA	NA	26.1	0.467626	0.849	0.003	0.863	0.999998	NA	NA	NA	NA	simulated	276
chr12	49579323	NA	T	C	TUBA1A	NM_006009.3	missense_variant	MODERATE	c.826A>G	p.Ile276Val	NA	NA	9.659	0.0744766	0.322	0.036	0.019	0.99953	NA	NA	NA	NA	simulated	276
chr12	49579325	NA	A	G	TUBA1A	NM_006009.3	missense_variant	MODERATE	c.824T>C	p.Val275Ala	NA	NA	22.7	0.543119	0.787	0.022	0.697	0.999463	NA	NA	NA	NA	simulated	275
chr12	49579325	NA	A	C	TUBA1A	NM_006009.3	missense_variant	MODERATE	c.824T>G	p.Val275Gly	NA	NA	24.8	0.658288	0.904	0	0.919	1	NA	NA	NA	NA	simulated	275
chr12	49579325	NA	A	T	TUBA1A	NM_006009.3	missense_variant	MODERATE	c.824T>A	p.Val275Asp	NA	NA	26	0.678264	0.894	0	0.88	1	NA	NA	NA	NA	simulated	275
chr12	49579326	NA	C	G	TUBA1A	NM_006009.3	missense_variant	MODERATE	c.823G>C	p.Val275Leu	NA	NA	12.48	0.068927	0.433	0.001	0.01	0.996994	NA	NA	NA	NA	simulated	275
chr12	49579326	NA	C	A	TUBA1A	NM_006009.3	missense_variant	MODERATE	c.823G>T	p.Val275Phe	NA	NA	25.6	0.293892	0.69	0	0.162	0.999725	NA	NA	NA	NA	simulated	275
chr12	49579326	NA	C	T	TUBA1A	NM_006009.3	missense_variant	MODERATE	c.823G>A	p.Val275Ile	NA	NA	10.21	0.0308842	0.221	0.086	0.01	0.989227	NA	NA	NA	NA	simulated	275
chr12	49579328	NA	G	A	TUBA1A	NM_006009.3	missense_variant	MODERATE	c.821C>T	p.Pro274Leu	NA	NA	26.4	0.953521	0.987	0	0.999	1	NA	NA	NA	NA	simulated	274
chr12	49579328	NA	G	C	TUBA1A	NM_006009.3	missense_variant	MODERATE	c.821C>G	p.Pro274Arg	NA	NA	24.9	0.973699	0.966	0	1	0.999995	NA	NA	NA	NA	simulated	274
chr12	49579328	NA	G	T	TUBA1A	NM_006009.3	missense_variant	MODERATE	c.821C>A	p.Pro274His	NA	NA	25.2	0.972689	0.957	0	0.998	0.999991	NA	NA	NA	NA	simulated	274
chr12	49579329	NA	G	A	TUBA1A	NM_006009.3	missense_variant	MODERATE	c.820C>T	p.Pro274Ser	NA	NA	25.5	0.984395	0.973	0	0.817	0.999989	NA	NA	NA	NA	simulated	274
chr12	49579329	NA	G	C	TUBA1A	NM_006009.3	missense_variant	MODERATE	c.820C>G	p.Pro274Ala	NA	NA	24	0.978933	0.968	0	0.913	0.999982	NA	NA	NA	NA	simulated	274
chr12	49579329	NA	G	T	TUBA1A	NM_006009.3	missense_variant	MODERATE	c.820C>A	p.Pro274Thr	NA	NA	24.7	0.980209	0.975	0	0.987	0.999988	NA	NA	NA	NA	simulated	274
chr12	49579331	NA	G	A	TUBA1A	NM_006009.3	missense_variant	MODERATE	c.818C>T	p.Ala273Val	NA	NA	26.9	0.682381	0.926	0	0.885	0.999999	NA	NA	NA	NA	simulated	273
chr12	49579331	NA	G	C	TUBA1A	NM_006009.3	missense_variant	MODERATE	c.818C>G	p.Ala273Gly	NA	NA	25.4	0.781712	0.852	0.001	0.667	0.999998	NA	NA	NA	NA	simulated	273
chr12	49579331	NA	G	T	TUBA1A	NM_006009.3	missense_variant	MODERATE	c.818C>A	p.Ala273Asp	NA	NA	26.7	0.731431	0.885	0	0.95	1	NA	NA	NA	NA	simulated	273
chr12	49579332	NA	C	G	TUBA1A	NM_006009.3	missense_variant	MODERATE	c.817G>C	p.Ala273Pro	NA	NA	26.7	0.717883	0.858	0.001	0.974	0.999999	NA	NA	NA	NA	simulated	273
chr12	49579332	NA	C	A	TUBA1A	NM_006009.3	missense_variant	MODERATE	c.817G>T	p.Ala273Ser	NA	NA	20.8	0.33065	0.579	0.103	0.22	0.999996	NA	NA	NA	NA	simulated	273
chr12	49579332	NA	C	T	TUBA1A	NM_006009.3	missense_variant	MODERATE	c.817G>A	p.Ala273Thr	NA	NA	24	0.458526	0.791	0.007	0.332	0.999998	NA	NA	NA	NA	simulated	273
chr12	49579334	NA	T	G	TUBA1A	NM_006009.3	missense_variant	MODERATE	c.815A>C	p.Tyr272Ser	NA	NA	26.1	0.880645	0.926	0	0.994	0.999946	NA	NA	NA	NA	simulated	272
chr12	49579334	NA	T	A	TUBA1A	NM_006009.3	missense_variant	MODERATE	c.815A>T	p.Tyr272Phe	NA	NA	17.88	0.49789	0.678	0.029	0.477	0.999367	NA	NA	NA	NA	simulated	272
chr12	49579334	NA	T	C	TUBA1A	NM_006009.3	missense_variant	MODERATE	c.815A>G	p.Tyr272Cys	NA	NA	23.3	0.701571	0.943	0	0.997	0.99997	NA	NA	NA	NA	database	272
chr12	49579335	NA	A	G	TUBA1A	NM_006009.3	missense_variant	MODERATE	c.814T>C	p.Tyr272His	NA	NA	24.4	0.734951	0.951	0	0.997	0.999726	NA	NA	NA	NA	simulated	272
chr12	49579335	NA	A	C	TUBA1A	NM_006009.3	missense_variant	MODERATE	c.814T>G	p.Tyr272Asp	NA	NA	25.2	0.898617	0.916	0	0.997	0.999964	NA	NA	NA	NA	simulated	272
chr12	49579335	NA	A	T	TUBA1A	NM_006009.3	missense_variant	MODERATE	c.814T>A	p.Tyr272Asn	NA	NA	25.2	0.87623	0.933	0	0.997	0.999976	NA	NA	NA	NA	simulated	272
chr12	49579337	NA	G	A	TUBA1A	NM_006009.3	missense_variant	MODERATE	c.812C>T	p.Thr271Ile	NA	NA	25.1	0.811443	0.799	0.009	0.811	0.999996	NA	NA	NA	NA	simulated	271
chr12	49579337	NA	G	C	TUBA1A	NM_006009.3	missense_variant	MODERATE	c.812C>G	p.Thr271Arg	NA	NA	25.4	0.913164	0.864	0	0.997	0.999999	NA	NA	NA	NA	simulated	271
chr12	49579337	NA	G	T	TUBA1A	NM_006009.3	missense_variant	MODERATE	c.812C>A	p.Thr271Lys	NA	NA	26.6	0.927037	0.857	0	0.975	0.999998	NA	NA	NA	NA	simulated	271
chr12	49579338	NA	T	G	TUBA1A	NM_006009.3	missense_variant	MODERATE	c.811A>C	p.Thr271Pro	NA	NA	25	0.859532	0.875	0	0.958	0.999991	NA	NA	NA	NA	simulated	271
chr12	49579338	NA	T	A	TUBA1A	NM_006009.3	missense_variant	MODERATE	c.811A>T	p.Thr271Ser	NA	NA	7.143	0.215634	0.401	0.008	0.097	0.999859	NA	NA	NA	NA	simulated	271
chr12	49579338	NA	T	C	TUBA1A	NM_006009.3	missense_variant	MODERATE	c.811A>G	p.Thr271Ala	NA	NA	12.34	0.455662	0.624	0.001	0.058	0.999956	NA	NA	NA	NA	simulated	271
chr12	49579340	NA	G	A	TUBA1A	NM_006009.3	missense_variant	MODERATE	c.809C>T	p.Ala270Val	NA	NA	11.84	0.146233	0.329	0.456	0.031	0.999937	NA	NA	NA	NA	simulated	270
chr12	49579340	NA	G	C	TUBA1A	NM_006009.3	missense_variant	MODERATE	c.809C>G	p.Ala270Gly	NA	NA	17.7	0.561419	0.635	0.004	0.48	0.999925	NA	NA	NA	NA	simulated	270
chr12	49579340	NA	G	T	TUBA1A	NM_006009.3	missense_variant	MODERATE	c.809C>A	p.Ala270Asp	NA	NA	26	0.736326	0.705	0.001	0.981	0.999986	NA	NA	NA	NA	simulated	270
chr12	49579341	NA	C	G	TUBA1A	NM_006009.3	missense_variant	MODERATE	c.808G>C	p.Ala270Pro	NA	NA	24.4	0.568928	0.676	0.002	0.99	0.999997	NA	NA	NA	NA	simulated	270
chr12	49579341	NA	C	A	TUBA1A	NM_006009.3	missense_variant	MODERATE	c.808G>T	p.Ala270Ser	NA	NA	16.35	0.214866	0.362	0.032	0.135	0.999976	NA	NA	NA	4	clinical_review	270
chr12	49579341	NA	C	T	TUBA1A	NM_006009.3	missense_variant	MODERATE	c.808G>A	p.Ala270Thr	NA	NA	19.11	0.270051	0.482	0.007	0.063	0.999989	NA	NA	NA	NA	clinical_review	270
chr12	49579343	NA	A	G	TUBA1A	NM_006009.3	missense_variant	MODERATE	c.806T>C	p.Leu269Pro	NA	NA	25.8	0.949272	0.933	0.002	0.994	1	NA	NA	NA	NA	simulated	269
chr12	49579343	NA	A	C	TUBA1A	NM_006009.3	missense_variant	MODERATE	c.806T>G	p.Leu269Arg	NA	NA	25.4	0.950572	0.946	0	0.962	0.99998	NA	NA	NA	NA	simulated	269
chr12	49579343	NA	A	T	TUBA1A	NM_006009.3	missense_variant	MODERATE	c.806T>A	p.Leu269Gln	NA	NA	25.3	0.894563	0.889	0.009	0.638	0.999976	NA	NA	NA	NA	simulated	269
chr12	49579344	NA	G	C	TUBA1A	NM_006009.3	missense_variant	MODERATE	c.805C>G	p.Leu269Val	NA	NA	21.4	0.699594	0.732	0.001	0.195	0.999374	NA	NA	NA	NA	simulated	269
chr12	49579344	NA	G	T	TUBA1A	NM_006009.3	missense_variant	MODERATE	c.805C>A	p.Leu269Met	NA	NA	23.2	0.503981	0.649	0.02	0.68	0.999212	NA	NA	NA	NA	simulated	269
chr12	49579346	NA	G	A	TUBA1A	NM_006009.3	missense_variant	MODERATE	c.803C>T	p.Pro268Leu	NA	NA	24.3	0.640485	0.81	0	0.999	1	NA	NA	NA	NA	simulated	268
chr12	49579346	NA	G	C	TUBA1A	NM_006009.3	missense_variant	MODERATE	c.803C>G	p.Pro268Arg	NA	NA	24.8	0.894946	0.92	0	1	1	NA	NA	NA	NA	simulated	268
chr12	49579346	NA	G	T	TUBA1A	NM_006009.3	missense_variant	MODERATE	c.803C>A	p.Pro268His	NA	NA	25.3	0.904017	0.914	0	0.998	0.999999	NA	NA	NA	NA	simulated	268
chr12	49579347	NA	G	A	TUBA1A	NM_006009.3	missense_variant	MODERATE	c.802C>T	p.Pro268Ser	NA	NA	25.4	0.823402	0.867	0	0.817	0.999999	NA	NA	NA	NA	simulated	268
chr12	49579347	NA	G	C	TUBA1A	NM_006009.3	missense_variant	MODERATE	c.802C>G	p.Pro268Ala	NA	NA	24	0.903664	0.874	0	0.947	0.999998	NA	NA	NA	NA	simulated	268
chr12	49579347	NA	G	T	TUBA1A	NM_006009.3	missense_variant	MODERATE	c.802C>A	p.Pro268Thr	NA	NA	24.6	0.899388	0.892	0	0.987	0.999999	NA	NA	NA	NA	simulated	268
chr12	49579348	NA	G	C	TUBA1A	NM_006009.3	missense_variant	MODERATE	c.801C>G	p.Phe267Leu	NA	NA	25.1	0.815816	0.849	0.001	1	0.999744	NA	NA	NA	NA	simulated	267
chr12	49579348	NA	G	T	TUBA1A	NM_006009.3	missense_variant	MODERATE	c.801C>A	p.Phe267Leu	NA	NA	25.4	0.814784	0.851	0.001	1	0.999744	NA	NA	NA	NA	simulated	267
chr12	49579349	NA	A	G	TUBA1A	NM_006009.3	missense_variant	MODERATE	c.800T>C	p.Phe267Ser	NA	NA	26.7	0.947655	0.919	0	1	0.999981	NA	NA	NA	NA	simulated	267
chr12	49579349	NA	A	C	TUBA1A	NM_006009.3	missense_variant	MODERATE	c.800T>G	p.Phe267Cys	NA	NA	25.3	0.951097	0.91	0	1	0.999987	NA	NA	NA	NA	simulated	267
chr12	49579349	NA	A	T	TUBA1A	NM_006009.3	missense_variant	MODERATE	c.800T>A	p.Phe267Tyr	NA	NA	18.96	0.809716	0.912	0.021	1	0.999832	NA	NA	NA	NA	simulated	267
chr12	49579350	NA	A	G	TUBA1A	NM_006009.3	missense_variant	MODERATE	c.799T>C	p.Phe267Leu	NA	NA	26.3	0.856464	0.944	0.001	1	0.999972	NA	NA	NA	NA	simulated	267
chr12	49579350	NA	A	C	TUBA1A	NM_006009.3	missense_variant	MODERATE	c.799T>G	p.Phe267Val	NA	NA	25.4	0.938944	0.956	0	1	0.999986	NA	NA	NA	NA	simulated	267
chr12	49579350	NA	A	T	TUBA1A	NM_006009.3	missense_variant	MODERATE	c.799T>A	p.Phe267Ile	NA	NA	26.2	0.901399	0.949	0	1	0.999971	NA	NA	NA	NA	simulated	267
chr12	49579351	NA	G	C	TUBA1A	NM_006009.3	missense_variant	MODERATE	c.798C>G	p.His266Gln	NA	NA	24.1	0.664651	0.813	0	1	0.984054	NA	NA	NA	NA	simulated	266
chr12	49579351	NA	G	T	TUBA1A	NM_006009.3	missense_variant	MODERATE	c.798C>A	p.His266Gln	NA	NA	24.3	0.67222	0.813	0	1	0.985678	NA	NA	NA	NA	simulated	266
chr12	49579352	NA	T	G	TUBA1A	NM_006009.3	missense_variant	MODERATE	c.797A>C	p.His266Pro	NA	NA	24.7	0.867956	0.903	0	1	0.999996	NA	NA	NA	NA	simulated	266
chr12	49579352	NA	T	A	TUBA1A	NM_006009.3	missense_variant	MODERATE	c.797A>T	p.His266Leu	NA	NA	26.2	0.85558	0.927	0	1	0.999996	NA	NA	NA	NA	simulated	266
chr12	49579352	NA	T	C	TUBA1A	NM_006009.3	missense_variant	MODERATE	c.797A>G	p.His266Arg	NA	NA	23.7	0.8034	0.912	0	1	0.99998	NA	NA	NA	NA	simulated	266
chr12	49579353	NA	G	A	TUBA1A	NM_006009.3	missense_variant	MODERATE	c.796C>T	p.His266Tyr	NA	NA	25.2	0.859126	0.932	0	1	0.999993	NA	NA	NA	NA	simulated	266
chr12	49579353	NA	G	C	TUBA1A	NM_006009.3	missense_variant	MODERATE	c.796C>G	p.His266Asp	NA	NA	25.6	0.847172	0.92	0	1	0.999997	NA	NA	NA	NA	simulated	266
chr12	49579353	NA	G	T	TUBA1A	NM_006009.3	missense_variant	MODERATE	c.796C>A	p.His266Asn	NA	NA	25.4	0.923964	0.827	0	1	0.99999	NA	NA	NA	NA	simulated	266
chr12	49579354	NA	G	C	TUBA1A	NM_006009.3	missense_variant	MODERATE	c.795C>G	p.Ile265Met	NA	NA	24.2	0.704112	0.817	0	0.992	0.9998	NA	NA	NA	NA	simulated	265
chr12	49579355	NA	A	G	TUBA1A	NM_006009.3	missense_variant	MODERATE	c.794T>C	p.Ile265Thr	NA	NA	25	0.936401	0.939	0.005	0.971	0.999973	NA	NA	NA	NA	simulated	265
chr12	49579355	NA	A	C	TUBA1A	NM_006009.3	missense_variant	MODERATE	c.794T>G	p.Ile265Ser	NA	NA	26.2	0.937996	0.94	0.001	0.752	0.999994	NA	NA	NA	NA	simulated	265
chr12	49579355	NA	A	T	TUBA1A	NM_006009.3	missense_variant	MODERATE	c.794T>A	p.Ile265Asn	NA	NA	26.3	0.932742	0.932	0	0.985	0.999991	NA	NA	NA	NA	simulated	265
chr12	49579356	NA	T	G	TUBA1A	NM_006009.3	missense_variant	MODERATE	c.793A>C	p.Ile265Leu	NA	NA	26.3	0.636887	0.669	0	0.857	0.99981	NA	NA	NA	NA	simulated	265
chr12	49579356	NA	T	A	TUBA1A	NM_006009.3	missense_variant	MODERATE	c.793A>T	p.Ile265Phe	NA	NA	26.4	0.867437	0.935	0	0.984	0.999998	NA	NA	NA	NA	simulated	265
chr12	49579356	NA	T	C	TUBA1A	NM_006009.3	missense_variant	MODERATE	c.793A>G	p.Ile265Val	NA	NA	22.8	0.622435	0.717	0	0.685	0.999579	NA	NA	NA	NA	simulated	265
chr12	49579358	NA	C	G	TUBA1A	NM_006009.3	missense_variant	MODERATE	c.791G>C	p.Arg264Pro	NA	NA	28.4	0.557301	0.878	0	0.999	0.999874	NA	NA	NA	NA	simulated	264
chr12	49579358	NA	C	A	TUBA1A	NM_006009.3	missense_variant	MODERATE	c.791G>T	p.Arg264Leu	NA	NA	29.3	0.633379	0.858	0	0.989	0.999861	NA	NA	NA	NA	simulated	264
chr12	49579358	NA	C	T	TUBA1A	NM_006009.3	missense_variant	MODERATE	c.791G>A	p.Arg264His	NA	NA	25.1	0.278193	0.839	0.007	0.827	0.999635	NA	NA	NA	NA	database	264
chr12	49579359	NA	G	A	TUBA1A	NM_006009.3	missense_variant	MODERATE	c.790C>T	p.Arg264Cys	NA	NA	32	0.74108	0.939	0.004	0.999	1	NA	NA	NA	5	clinical_review	264
chr12	49579359	NA	G	C	TUBA1A	NM_006009.3	missense_variant	MODERATE	c.790C>G	p.Arg264Gly	NA	NA	28.1	0.724107	0.896	0.001	0.999	0.99995	NA	NA	NA	NA	database	264
chr12	49579359	NA	G	T	TUBA1A	NM_006009.3	missense_variant	MODERATE	c.790C>A	p.Arg264Ser	NA	NA	28.8	0.756076	0.923	0	0.999	0.999952	NA	NA	NA	NA	simulated	264
chr12	49579361	NA	G	A	TUBA1A	NM_006009.3	missense_variant	MODERATE	c.788C>T	p.Pro263Leu	NA	NA	26.5	0.966341	0.945	0	1	1	NA	NA	NA	NA	simulated	263
chr12	49579361	NA	G	C	TUBA1A	NM_006009.3	missense_variant	MODERATE	c.788C>G	p.Pro263Arg	NA	NA	24.8	0.956051	0.973	0	1	1	NA	NA	NA	NA	simulated	263
chr12	49579361	NA	G	T	TUBA1A	NM_006009.3	missense_variant	MODERATE	c.788C>A	p.Pro263His	NA	NA	25.3	0.952124	0.961	0	1	0.999999	NA	NA	NA	NA	simulated	263
chr12	49579362	NA	G	A	TUBA1A	NM_006009.3	missense_variant	MODERATE	c.787C>T	p.Pro263Ser	NA	NA	24.5	0.946236	0.967	0	1	0.999999	NA	NA	NA	NA	simulated	263
chr12	49579362	NA	G	C	TUBA1A	NM_006009.3	missense_variant	MODERATE	c.787C>G	p.Pro263Ala	NA	NA	19.44	0.944746	0.973	0	1	0.999998	NA	NA	NA	NA	simulated	263
chr12	49579362	NA	G	T	TUBA1A	NM_006009.3	missense_variant	MODERATE	c.787C>A	p.Pro263Thr	NA	NA	24.7	0.953234	0.978	0	1	0.999999	NA	NA	NA	5	clinical_review	263
chr12	49579364	NA	T	G	TUBA1A	NM_006009.3	missense_variant	MODERATE	c.785A>C	p.Tyr262Ser	NA	NA	23.4	0.650509	0.868	0	0.336	0.999945	NA	NA	NA	NA	simulated	262
chr12	49579364	NA	T	A	TUBA1A	NM_006009.3	missense_variant	MODERATE	c.785A>T	p.Tyr262Phe	NA	NA	23.4	0.384074	0.564	0	0.074	0.999318	NA	NA	NA	NA	simulated	262
chr12	49579364	NA	T	C	TUBA1A	NM_006009.3	missense_variant	MODERATE	c.785A>G	p.Tyr262Cys	NA	NA	24.7	0.715425	0.931	0	0.968	0.999965	NA	NA	NA	NA	simulated	262
chr12	49579365	NA	A	G	TUBA1A	NM_006009.3	missense_variant	MODERATE	c.784T>C	p.Tyr262His	NA	NA	24.1	0.47251	0.836	0	0.968	0.998477	NA	NA	NA	NA	simulated	262
chr12	49579365	NA	A	C	TUBA1A	NM_006009.3	missense_variant	MODERATE	c.784T>G	p.Tyr262Asp	NA	NA	24.1	0.586636	0.886	0	0.918	0.999812	NA	NA	NA	NA	simulated	262
chr12	49579365	NA	A	T	TUBA1A	NM_006009.3	missense_variant	MODERATE	c.784T>A	p.Tyr262Asn	NA	NA	24.2	0.596095	0.873	0	0.918	0.999864	NA	NA	NA	NA	simulated	262
chr12	49579367	NA	G	A	TUBA1A	NM_006009.3	missense_variant	MODERATE	c.782C>T	p.Pro261Leu	NA	NA	26.3	0.950057	0.966	0	0.907	1	NA	NA	NA	NA	simulated	261
chr12	49579367	NA	G	C	TUBA1A	NM_006009.3	missense_variant	MODERATE	c.782C>G	p.Pro261Arg	NA	NA	24.8	0.971328	0.978	0	0.977	0.999996	NA	NA	NA	NA	simulated	261
chr12	49579367	NA	G	T	TUBA1A	NM_006009.3	missense_variant	MODERATE	c.782C>A	p.Pro261His	NA	NA	25.1	0.957096	0.974	0	0.982	0.999992	NA	NA	NA	NA	simulated	261
chr12	49579368	NA	G	A	TUBA1A	NM_006009.3	missense_variant	MODERATE	c.781C>T	p.Pro261Ser	NA	NA	25.1	0.963626	0.963	0.001	0.814	0.999991	NA	NA	NA	NA	simulated	261
chr12	49579368	NA	G	C	TUBA1A	NM_006009.3	missense_variant	MODERATE	c.781C>G	p.Pro261Ala	NA	NA	19.22	0.92425	0.923	0.013	0.077	0.999985	NA	NA	NA	NA	simulated	261
chr12	49579368	NA	G	T	TUBA1A	NM_006009.3	missense_variant	MODERATE	c.781C>A	p.Pro261Thr	NA	NA	22.3	0.970332	0.929	0	0.187	0.99999	NA	NA	NA	NA	simulated	261
chr12	49579370	NA	A	G	TUBA1A	NM_006009.3	missense_variant	MODERATE	c.779T>C	p.Val260Ala	NA	NA	24.6	0.850965	0.902	0	0.339	0.999968	NA	NA	NA	NA	simulated	260
chr12	49579370	NA	A	C	TUBA1A	NM_006009.3	missense_variant	MODERATE	c.779T>G	p.Val260Gly	NA	NA	24.5	0.93545	0.961	0	0.936	1	NA	NA	NA	NA	simulated	260
chr12	49579370	NA	A	T	TUBA1A	NM_006009.3	missense_variant	MODERATE	c.779T>A	p.Val260Glu	NA	NA	26.1	0.926421	0.953	0	0.903	0.999998	NA	NA	NA	NA	simulated	260
chr12	49579371	NA	C	G	TUBA1A	NM_006009.3	missense_variant	MODERATE	c.778G>C	p.Val260Leu	NA	NA	23.5	0.926752	0.862	0	0.391	0.999997	NA	NA	NA	NA	simulated	260
chr12	49579371	NA	C	A	TUBA1A	NM_006009.3	missense_variant	MODERATE	c.778G>T	p.Val260Leu	NA	NA	23.9	0.92616	0.862	0	0.391	0.999997	NA	NA	NA	NA	simulated	260
chr12	49579371	NA	C	T	TUBA1A	NM_006009.3	missense_variant	MODERATE	c.778G>A	p.Val260Met	NA	NA	26.8	0.892293	0.896	0	0.972	0.999997	NA	NA	NA	NA	simulated	260
chr12	49579373	NA	A	G	TUBA1A	NM_006009.3	missense_variant	MODERATE	c.776T>C	p.Leu259Pro	NA	NA	25.6	0.948944	0.974	0	0.979	1	NA	NA	NA	NA	simulated	259
chr12	49579373	NA	A	C	TUBA1A	NM_006009.3	missense_variant	MODERATE	c.776T>G	p.Leu259Arg	NA	NA	25.2	0.96498	0.96	0	0.887	0.999997	NA	NA	NA	NA	simulated	259
chr12	49579373	NA	A	T	TUBA1A	NM_006009.3	missense_variant	MODERATE	c.776T>A	p.Leu259Gln	NA	NA	25.1	0.959097	0.941	0	0.351	0.999996	NA	NA	NA	NA	simulated	259
chr12	49579374	NA	G	C	TUBA1A	NM_006009.3	missense_variant	MODERATE	c.775C>G	p.Leu259Val	NA	NA	23.5	0.864404	0.846	0	0.733	0.966052	NA	NA	NA	NA	simulated	259
chr12	49579374	NA	G	T	TUBA1A	NM_006009.3	missense_variant	MODERATE	c.775C>A	p.Leu259Met	NA	NA	24	0.571615	0.833	0	0.955	0.959189	NA	NA	NA	NA	simulated	259
chr12	49579375	NA	G	C	TUBA1A	NM_006009.3	missense_variant	MODERATE	c.774C>G	p.Asn258Lys	NA	NA	24.3	0.717704	0.782	0	0.996	0.999489	NA	NA	NA	NA	simulated	258
chr12	49579375	NA	G	T	TUBA1A	NM_006009.3	missense_variant	MODERATE	c.774C>A	p.Asn258Lys	NA	NA	24.6	0.72541	0.782	0	0.996	0.999489	NA	NA	NA	NA	simulated	258
chr12	49579376	NA	T	G	TUBA1A	NM_006009.3	missense_variant	MODERATE	c.773A>C	p.Asn258Thr	NA	NA	20.2	0.762011	0.834	0.003	0.282	0.999959	NA	NA	NA	NA	simulated	258
chr12	49579376	NA	T	A	TUBA1A	NM_006009.3	missense_variant	MODERATE	c.773A>T	p.Asn258Ile	NA	NA	25.9	0.89637	0.914	0	0.996	0.999986	NA	NA	NA	NA	simulated	258
chr12	49579376	NA	T	C	TUBA1A	NM_006009.3	missense_variant	MODERATE	c.773A>G	p.Asn258Ser	NA	NA	18.96	0.607229	0.822	0.001	0.731	0.999875	NA	NA	NA	NA	simulated	258
chr12	49579377	NA	T	G	TUBA1A	NM_006009.3	missense_variant	MODERATE	c.772A>C	p.Asn258His	NA	NA	24.4	0.838432	0.91	0	0.989	0.999938	NA	NA	NA	NA	simulated	258
chr12	49579377	NA	T	A	TUBA1A	NM_006009.3	missense_variant	MODERATE	c.772A>T	p.Asn258Tyr	NA	NA	25.7	0.878562	0.916	0	0.999	0.999985	NA	NA	NA	NA	simulated	258
chr12	49579377	NA	T	C	TUBA1A	NM_006009.3	missense_variant	MODERATE	c.772A>G	p.Asn258Asp	NA	NA	24.9	0.745995	0.895	0.001	0.914	0.999869	NA	NA	NA	NA	simulated	258
chr12	49579379	NA	G	A	TUBA1A	NM_006009.3	missense_variant	MODERATE	c.770C>T	p.Thr257Ile	NA	NA	25.8	0.89142	0.953	0	0.986	0.99997	NA	NA	NA	NA	simulated	257
chr12	49579379	NA	G	C	TUBA1A	NM_006009.3	missense_variant	MODERATE	c.770C>G	p.Thr257Ser	NA	NA	24.4	0.81229	0.894	0	0.731	0.999672	NA	NA	NA	NA	simulated	257
chr12	49579379	NA	G	T	TUBA1A	NM_006009.3	missense_variant	MODERATE	c.770C>A	p.Thr257Asn	NA	NA	24.9	0.874234	0.839	0	0.941	0.999969	NA	NA	NA	NA	simulated	257
chr12	49579380	NA	T	G	TUBA1A	NM_006009.3	missense_variant	MODERATE	c.769A>C	p.Thr257Pro	NA	NA	24.9	0.936052	0.951	0	0.968	0.99992	NA	NA	NA	NA	simulated	257
chr12	49579380	NA	T	A	TUBA1A	NM_006009.3	missense_variant	MODERATE	c.769A>T	p.Thr257Ser	NA	NA	24.2	0.754628	0.894	0	0.731	0.998747	NA	NA	NA	NA	simulated	257
chr12	49579380	NA	T	C	TUBA1A	NM_006009.3	missense_variant	MODERATE	c.769A>G	p.Thr257Ala	NA	NA	21.5	0.813831	0.919	0	0.623	0.999592	NA	NA	NA	NA	simulated	257
chr12	49579381	NA	C	G	TUBA1A	NM_006009.3	missense_variant	MODERATE	c.768G>C	p.Gln256His	NA	NA	24.7	0.703726	0.875	0	0.945	0.990731	NA	NA	NA	NA	simulated	256
chr12	49579381	NA	C	A	TUBA1A	NM_006009.3	missense_variant	MODERATE	c.768G>T	p.Gln256His	NA	NA	25.1	0.705763	0.875	0	0.945	0.990731	NA	NA	NA	NA	simulated	256
chr12	49579382	NA	T	G	TUBA1A	NM_006009.3	missense_variant	MODERATE	c.767A>C	p.Gln256Pro	NA	NA	24.2	0.832179	0.867	0	0.966	0.998986	NA	NA	NA	NA	simulated	256
chr12	49579382	NA	T	A	TUBA1A	NM_006009.3	missense_variant	MODERATE	c.767A>T	p.Gln256Leu	NA	NA	24.8	0.819291	0.882	0	0.762	0.998738	NA	NA	NA	NA	simulated	256
chr12	49579382	NA	T	C	TUBA1A	NM_006009.3	missense_variant	MODERATE	c.767A>G	p.Gln256Arg	NA	NA	18.82	0.758545	0.843	0	0.206	0.981986	NA	NA	NA	NA	simulated	256
chr12	49579383	NA	G	C	TUBA1A	NM_006009.3	missense_variant	MODERATE	c.766C>G	p.Gln256Glu	NA	NA	23.7	0.906801	0.854	0	0.581	0.999931	NA	NA	NA	NA	simulated	256
chr12	49579383	NA	G	T	TUBA1A	NM_006009.3	missense_variant	MODERATE	c.766C>A	p.Gln256Lys	NA	NA	24.4	0.970167	0.906	0	0.534	0.999967	NA	NA	NA	NA	simulated	256
chr12	49579384	NA	G	C	TUBA1A	NM_006009.3	missense_variant	MODERATE	c.765C>G	p.Phe255Leu	NA	NA	23.5	0.833873	0.78	0.001	0.368	0.999999	NA	NA	NA	NA	simulated	255
chr12	49579384	NA	G	T	TUBA1A	NM_006009.3	missense_variant	MODERATE	c.765C>A	p.Phe255Leu	NA	NA	23.7	0.834612	0.78	0.001	0.368	0.999999	NA	NA	NA	NA	simulated	255
chr12	49579385	NA	A	G	TUBA1A	NM_006009.3	missense_variant	MODERATE	c.764T>C	p.Phe255Ser	NA	NA	23.5	0.912581	0.899	0	0.317	0.999994	NA	NA	NA	NA	simulated	255
chr12	49579385	NA	A	C	TUBA1A	NM_006009.3	missense_variant	MODERATE	c.764T>G	p.Phe255Cys	NA	NA	25.3	0.947713	0.942	0	0.965	0.999996	NA	NA	NA	NA	simulated	255
chr12	49579385	NA	A	T	TUBA1A	NM_006009.3	missense_variant	MODERATE	c.764T>A	p.Phe255Tyr	NA	NA	22.9	0.76209	0.901	0.002	0.859	0.999953	NA	NA	NA	NA	simulated	255
chr12	49579386	NA	A	G	TUBA1A	NM_006009.3	missense_variant	MODERATE	c.763T>C	p.Phe255Leu	NA	NA	23.6	0.711669	0.853	0.001	0.368	0.999977	NA	NA	NA	NA	simulated	255
chr12	49579386	NA	A	C	TUBA1A	NM_006009.3	missense_variant	MODERATE	c.763T>G	p.Phe255Val	NA	NA	25.2	0.893867	0.931	0	0.75	0.999988	NA	NA	NA	NA	simulated	255
chr12	49579386	NA	A	T	TUBA1A	NM_006009.3	missense_variant	MODERATE	c.763T>A	p.Phe255Ile	NA	NA	25.6	0.718016	0.852	0.003	0.107	0.999975	NA	NA	NA	NA	simulated	255
chr12	49579387	NA	T	G	TUBA1A	NM_006009.3	missense_variant	MODERATE	c.762A>C	p.Glu254Asp	NA	NA	19.24	0.438822	0.579	0	0.033	0.92723	NA	NA	NA	NA	simulated	254
chr12	49579387	NA	T	A	TUBA1A	NM_006009.3	missense_variant	MODERATE	c.762A>T	p.Glu254Asp	NA	NA	20.7	0.438822	0.577	0	0.033	0.931483	NA	NA	NA	NA	simulated	254
chr12	49579388	NA	T	G	TUBA1A	NM_006009.3	missense_variant	MODERATE	c.761A>C	p.Glu254Ala	NA	NA	25.2	0.899761	0.949	0	0.907	0.999987	NA	NA	NA	NA	simulated	254
chr12	49579388	NA	T	A	TUBA1A	NM_006009.3	missense_variant	MODERATE	c.761A>T	p.Glu254Val	NA	NA	27.1	0.876704	0.966	0	0.903	0.999994	NA	NA	NA	NA	simulated	254
chr12	49579388	NA	T	C	TUBA1A	NM_006009.3	missense_variant	MODERATE	c.761A>G	p.Glu254Gly	NA	NA	25.7	0.845642	0.97	0	0.907	0.99999	NA	NA	NA	NA	simulated	254
chr12	49579389	NA	C	G	TUBA1A	NM_006009.3	missense_variant	MODERATE	c.760G>C	p.Glu254Gln	NA	NA	25.2	0.869116	0.873	0	0.927	0.999988	NA	NA	NA	NA	simulated	254
chr12	49579389	NA	C	T	TUBA1A	NM_006009.3	missense_variant	MODERATE	c.760G>A	p.Glu254Lys	NA	NA	28.3	0.847547	0.863	0	0.871	0.999997	NA	NA	NA	NA	simulated	254
chr12	49579391	NA	G	A	TUBA1A	NM_006009.3	missense_variant	MODERATE	c.758C>T	p.Thr253Ile	NA	NA	16.91	0.81163	0.748	0	0.029	0.999986	NA	NA	NA	NA	simulated	253
chr12	49579391	NA	G	C	TUBA1A	NM_006009.3	missense_variant	MODERATE	c.758C>G	p.Thr253Arg	NA	NA	23.1	0.807712	0.801	0.005	0.694	0.999995	NA	NA	NA	NA	simulated	253
chr12	49579391	NA	G	T	TUBA1A	NM_006009.3	missense_variant	MODERATE	c.758C>A	p.Thr253Lys	NA	NA	23.3	0.848478	0.794	0	0.267	0.999992	NA	NA	NA	NA	simulated	253
chr12	49579392	NA	T	G	TUBA1A	NM_006009.3	missense_variant	MODERATE	c.757A>C	p.Thr253Pro	NA	NA	21.6	0.59164	0.812	0	0.636	0.999838	NA	NA	NA	NA	simulated	253
chr12	49579392	NA	T	A	TUBA1A	NM_006009.3	missense_variant	MODERATE	c.757A>T	p.Thr253Ser	NA	NA	11.64	0.408572	0.507	0.002	0.087	0.997401	NA	NA	NA	NA	simulated	253
chr12	49579392	NA	T	C	TUBA1A	NM_006009.3	missense_variant	MODERATE	c.757A>G	p.Thr253Ala	NA	NA	10.34	0.389626	0.477	0.003	0.005	0.999119	NA	NA	NA	NA	simulated	253
chr12	49579394	NA	A	G	TUBA1A	NM_006009.3	missense_variant	MODERATE	c.755T>C	p.Leu252Pro	NA	NA	24.9	0.807671	0.817	0	1	1	NA	NA	NA	NA	simulated	252
chr12	49579394	NA	A	C	TUBA1A	NM_006009.3	missense_variant	MODERATE	c.755T>G	p.Leu252Arg	NA	NA	24.6	0.802365	0.807	0	1	0.999624	NA	NA	NA	NA	simulated	252
chr12	49579394	NA	A	T	TUBA1A	NM_006009.3	missense_variant	MODERATE	c.755T>A	p.Leu252Gln	NA	NA	24.4	0.689687	0.832	0	1	0.999581	NA	NA	NA	NA	simulated	252
chr12	49579395	NA	G	C	TUBA1A	NM_006009.3	missense_variant	MODERATE	c.754C>G	p.Leu252Val	NA	NA	20.3	0.310399	0.708	0.001	0.999	0.997437	NA	NA	NA	NA	simulated	252
chr12	49579395	NA	G	T	TUBA1A	NM_006009.3	missense_variant	MODERATE	c.754C>A	p.Leu252Met	NA	NA	14.72	0.349374	0.662	0.001	1	0.996775	NA	NA	NA	NA	simulated	252
chr12	49579396	NA	G	C	TUBA1A	NM_006009.3	missense_variant	MODERATE	c.753C>G	p.Asp251Glu	NA	NA	23.1	0.661802	0.76	0.004	0.872	1	NA	NA	NA	NA	simulated	251
chr12	49579396	NA	G	T	TUBA1A	NM_006009.3	missense_variant	MODERATE	c.753C>A	p.Asp251Glu	NA	NA	23.2	0.664822	0.76	0.004	0.872	1	NA	NA	NA	NA	simulated	251
chr12	49579397	NA	T	G	TUBA1A	NM_006009.3	missense_variant	MODERATE	c.752A>C	p.Asp251Ala	NA	NA	25.2	0.822133	0.894	0	0.918	0.99964	NA	NA	NA	NA	simulated	251
chr12	49579397	NA	T	A	TUBA1A	NM_006009.3	missense_variant	MODERATE	c.752A>T	p.Asp251Val	NA	NA	25.6	0.867091	0.92	0	0.984	1	NA	NA	NA	NA	simulated	251
chr12	49579397	NA	T	C	TUBA1A	NM_006009.3	missense_variant	MODERATE	c.752A>G	p.Asp251Gly	NA	NA	22.5	0.712179	0.903	0.004	0.468	0.999746	NA	NA	NA	NA	simulated	251
chr12	49579398	NA	C	G	TUBA1A	NM_006009.3	missense_variant	MODERATE	c.751G>C	p.Asp251His	NA	NA	24.7	0.606501	0.898	0	0.989	0.999695	NA	NA	NA	NA	simulated	251
chr12	49579398	NA	C	A	TUBA1A	NM_006009.3	missense_variant	MODERATE	c.751G>T	p.Asp251Tyr	NA	NA	25.6	0.740938	0.887	0	0.993	0.999855	NA	NA	NA	NA	simulated	251
chr12	49579398	NA	C	T	TUBA1A	NM_006009.3	missense_variant	MODERATE	c.751G>A	p.Asp251Asn	NA	NA	26	0.442354	0.695	0.001	0.941	0.998426	NA	NA	NA	NA	simulated	251
chr12	49579400	NA	A	G	TUBA1A	NM_006009.3	missense_variant	MODERATE	c.749T>C	p.Val250Ala	NA	NA	24.7	0.681885	0.842	0	0.273	0.999228	NA	NA	NA	NA	simulated	250
chr12	49579400	NA	A	C	TUBA1A	NM_006009.3	missense_variant	MODERATE	c.749T>G	p.Val250Gly	NA	NA	24.3	0.785736	0.909	0	0.751	1	NA	NA	NA	NA	simulated	250
chr12	49579400	NA	A	T	TUBA1A	NM_006009.3	missense_variant	MODERATE	c.749T>A	p.Val250Asp	NA	NA	26.3	0.877317	0.94	0	0.991	1	NA	NA	NA	NA	simulated	250
chr12	49579401	NA	C	G	TUBA1A	NM_006009.3	missense_variant	MODERATE	c.748G>C	p.Val250Leu	NA	NA	23.2	0.857495	0.82	0	0.217	0.99976	NA	NA	NA	NA	simulated	250
chr12	49579401	NA	C	A	TUBA1A	NM_006009.3	missense_variant	MODERATE	c.748G>T	p.Val250Phe	NA	NA	28	0.889195	0.921	0	0.934	0.999978	NA	NA	NA	NA	simulated	250
chr12	49579401	NA	C	T	TUBA1A	NM_006009.3	missense_variant	MODERATE	c.748G>A	p.Val250Ile	NA	NA	23.4	0.796404	0.713	0	0.054	0.999193	NA	NA	NA	NA	simulated	250
chr12	49579402	NA	A	C	TUBA1A	NM_006009.3	missense_variant	MODERATE	c.747T>G	p.Asn249Lys	NA	NA	21.2	0.869077	0.822	0	0.889	0.999355	NA	NA	NA	NA	simulated	249
chr12	49579402	NA	A	T	TUBA1A	NM_006009.3	missense_variant	MODERATE	c.747T>A	p.Asn249Lys	NA	NA	21.5	0.869426	0.823	0	0.889	0.999421	NA	NA	NA	NA	simulated	249
chr12	49579403	NA	T	G	TUBA1A	NM_006009.3	missense_variant	MODERATE	c.746A>C	p.Asn249Thr	NA	NA	24.6	0.910029	0.87	0	0.761	0.99996	NA	NA	NA	NA	simulated	249
chr12	49579403	NA	T	A	TUBA1A	NM_006009.3	missense_variant	MODERATE	c.746A>T	p.Asn249Ile	NA	NA	26.1	0.922542	0.896	0	0.969	0.999987	NA	NA	NA	NA	simulated	249
chr12	49579403	NA	T	C	TUBA1A	NM_006009.3	missense_variant	MODERATE	c.746A>G	p.Asn249Ser	NA	NA	18.7	0.792441	0.784	0.005	0.096	0.999862	NA	NA	NA	NA	simulated	249
chr12	49579404	NA	T	G	TUBA1A	NM_006009.3	missense_variant	MODERATE	c.745A>C	p.Asn249His	NA	NA	24.1	0.798429	0.881	0	0.964	0.999943	NA	NA	NA	NA	simulated	249
chr12	49579404	NA	T	A	TUBA1A	NM_006009.3	missense_variant	MODERATE	c.745A>T	p.Asn249Tyr	NA	NA	25.6	0.847581	0.957	0	0.985	0.999985	NA	NA	NA	NA	simulated	249
chr12	49579404	NA	T	C	TUBA1A	NM_006009.3	missense_variant	MODERATE	c.745A>G	p.Asn249Asp	NA	NA	24.3	0.790216	0.89	0.001	0.761	0.999884	NA	NA	NA	NA	simulated	249
chr12	49579406	NA	A	G	TUBA1A	NM_006009.3	missense_variant	MODERATE	c.743T>C	p.Leu248Pro	NA	NA	25.6	0.905412	0.942	0	0.944	1	NA	NA	NA	NA	simulated	248
chr12	49579406	NA	A	C	TUBA1A	NM_006009.3	missense_variant	MODERATE	c.743T>G	p.Leu248Arg	NA	NA	24.9	0.936757	0.934	0	0.847	0.999997	NA	NA	NA	NA	simulated	248
chr12	49579406	NA	A	T	TUBA1A	NM_006009.3	missense_variant	MODERATE	c.743T>A	p.Leu248Gln	NA	NA	24.8	0.878761	0.93	0	0.883	0.999996	NA	NA	NA	NA	simulated	248
chr12	49579407	NA	G	C	TUBA1A	NM_006009.3	missense_variant	MODERATE	c.742C>G	p.Leu248Val	NA	NA	21.1	0.880319	0.829	0	0.499	0.999988	NA	NA	NA	NA	simulated	248
chr12	49579407	NA	G	T	TUBA1A	NM_006009.3	missense_variant	MODERATE	c.742C>A	p.Leu248Met	NA	NA	24.5	0.770134	0.694	0	0.939	0.999985	NA	NA	NA	NA	simulated	248
chr12	49579409	NA	G	A	TUBA1A	NM_006009.3	missense_variant	MODERATE	c.740C>T	p.Ala247Val	NA	NA	23.4	0.729051	0.793	0.004	0.022	0.999989	NA	NA	NA	NA	simulated	247
chr12	49579409	NA	G	C	TUBA1A	NM_006009.3	missense_variant	MODERATE	c.740C>G	p.Ala247Gly	NA	NA	23.2	0.769134	0.808	0.001	0.151	0.999986	NA	NA	NA	NA	simulated	247
chr12	49579409	NA	G	T	TUBA1A	NM_006009.3	missense_variant	MODERATE	c.740C>A	p.Ala247Asp	NA	NA	26.2	0.809926	0.825	0	0.056	0.999997	NA	NA	NA	NA	simulated	247
chr12	49579410	NA	C	G	TUBA1A	NM_006009.3	missense_variant	MODERATE	c.739G>C	p.Ala247Pro	NA	NA	20.8	0.65212	0.818	0.001	0.766	0.999995	NA	NA	NA	NA	simulated	247
chr12	49579410	NA	C	A	TUBA1A	NM_006009.3	missense_variant	MODERATE	c.739G>T	p.Ala247Ser	NA	NA	17.17	0.410353	0.472	0.019	0.04	0.999966	NA	NA	NA	NA	simulated	247
chr12	49579410	NA	C	T	TUBA1A	NM_006009.3	missense_variant	MODERATE	c.739G>A	p.Ala247Thr	NA	NA	24.4	0.6814	0.65	0	0.337	0.999985	NA	NA	NA	NA	simulated	247
chr12	49579412	NA	C	G	TUBA1A	NM_006009.3	missense_variant	MODERATE	c.737G>C	p.Gly246Ala	NA	NA	25	0.916651	0.92	0	0.851	0.999999	NA	NA	NA	NA	simulated	246
chr12	49579412	NA	C	A	TUBA1A	NM_006009.3	missense_variant	MODERATE	c.737G>T	p.Gly246Val	NA	NA	27.2	0.972425	0.943	0	0.987	1	NA	NA	NA	NA	simulated	246
chr12	49579412	NA	C	T	TUBA1A	NM_006009.3	missense_variant	MODERATE	c.737G>A	p.Gly246Glu	NA	NA	27	0.955226	0.904	0	0.607	1	NA	NA	NA	NA	simulated	246
chr12	49579413	NA	C	G	TUBA1A	NM_006009.3	missense_variant	MODERATE	c.736G>C	p.Gly246Arg	NA	NA	26.6	0.956324	0.93	0	0.975	1	NA	NA	NA	NA	simulated	246
chr12	49579413	NA	C	T	TUBA1A	NM_006009.3	missense_variant	MODERATE	c.736G>A	p.Gly246Arg	NA	NA	27.4	0.956017	0.93	0	0.975	1	NA	NA	NA	NA	simulated	246
chr12	49579414	NA	A	C	TUBA1A	NM_006009.3	missense_variant	MODERATE	c.735T>G	p.Asp245Glu	NA	NA	10.96	0.143589	0.437	0	0.001	0.978847	NA	NA	NA	NA	simulated	245
chr12	49579414	NA	A	T	TUBA1A	NM_006009.3	missense_variant	MODERATE	c.735T>A	p.Asp245Glu	NA	NA	11.82	0.151401	0.437	0	0.001	0.978113	NA	NA	NA	NA	simulated	245
chr12	49579415	NA	T	G	TUBA1A	NM_006009.3	missense_variant	MODERATE	c.734A>C	p.Asp245Ala	NA	NA	23	0.578098	0.773	0	0.106	0.999994	NA	NA	NA	NA	simulated	245
chr12	49579415	NA	T	A	TUBA1A	NM_006009.3	missense_variant	MODERATE	c.734A>T	p.Asp245Val	NA	NA	25.3	0.845345	0.824	0	0.473	1	NA	NA	NA	NA	simulated	245
chr12	49579415	NA	T	C	TUBA1A	NM_006009.3	missense_variant	MODERATE	c.734A>G	p.Asp245Gly	NA	NA	18.49	0.560281	0.736	0	0.019	0.999996	NA	NA	NA	NA	database	245
chr12	49579416	NA	C	G	TUBA1A	NM_006009.3	missense_variant	MODERATE	c.733G>C	p.Asp245His	NA	NA	22.8	0.699871	0.752	0	0.623	0.999999	NA	NA	NA	NA	simulated	245
chr12	49579416	NA	C	A	TUBA1A	NM_006009.3	missense_variant	MODERATE	c.733G>T	p.Asp245Tyr	NA	NA	25.9	0.769075	0.804	0	0.788	1	NA	NA	NA	NA	simulated	245
chr12	49579416	NA	C	T	TUBA1A	NM_006009.3	missense_variant	MODERATE	c.733G>A	p.Asp245Asn	NA	NA	21.4	0.653163	0.349	0	0.009	0.999996	NA	NA	NA	NA	simulated	245
chr12	49579417	NA	A	C	TUBA1A	NM_006009.3	missense_variant	MODERATE	c.732T>G	p.Phe244Leu	NA	NA	25.2	0.675675	0.701	0	0.997	0.999302	NA	NA	NA	NA	simulated	244
chr12	49579417	NA	A	T	TUBA1A	NM_006009.3	missense_variant	MODERATE	c.732T>A	p.Phe244Leu	NA	NA	25.5	0.675595	0.701	0	0.997	0.999302	NA	NA	NA	NA	simulated	244
chr12	49579418	NA	A	G	TUBA1A	NM_006009.3	missense_variant	MODERATE	c.731T>C	p.Phe244Ser	NA	NA	26.2	0.838782	0.876	0	0.999	0.999984	NA	NA	NA	NA	simulated	244
chr12	49579418	NA	A	C	TUBA1A	NM_006009.3	missense_variant	MODERATE	c.731T>G	p.Phe244Cys	NA	NA	25.1	0.887436	0.856	0	1	0.999989	NA	NA	NA	NA	simulated	244
chr12	49579418	NA	A	T	TUBA1A	NM_006009.3	missense_variant	MODERATE	c.731T>A	p.Phe244Tyr	NA	NA	25.3	0.619069	0.772	0	0.997	0.999873	NA	NA	NA	NA	simulated	244
chr12	49579419	NA	A	G	TUBA1A	NM_006009.3	missense_variant	MODERATE	c.730T>C	p.Phe244Leu	NA	NA	26.3	0.633359	0.848	0	0.997	0.999977	NA	NA	NA	NA	simulated	244
chr12	49579419	NA	A	C	TUBA1A	NM_006009.3	missense_variant	MODERATE	c.730T>G	p.Phe244Val	NA	NA	25.2	0.851835	0.866	0	0.999	0.999988	NA	NA	NA	NA	simulated	244
chr12	49579419	NA	A	T	TUBA1A	NM_006009.3	missense_variant	MODERATE	c.730T>A	p.Phe244Ile	NA	NA	25.9	0.821206	0.829	0	0.998	0.999973	NA	NA	NA	NA	simulated	244
chr12	49579420	NA	T	G	TUBA1A	NM_006009.3	missense_variant	MODERATE	c.729A>C	p.Arg243Ser	NA	NA	24.1	0.705256	0.707	0	0.983	0.99046	NA	NA	NA	NA	simulated	243
chr12	49579420	NA	T	A	TUBA1A	NM_006009.3	missense_variant	MODERATE	c.729A>T	p.Arg243Ser	NA	NA	24.6	0.723962	0.707	0	0.983	0.99008	NA	NA	NA	NA	simulated	243
chr12	49579421	NA	C	G	TUBA1A	NM_006009.3	missense_variant	MODERATE	c.728G>C	p.Arg243Thr	NA	NA	25.8	0.908922	0.752	0	0.988	0.999812	NA	NA	NA	NA	simulated	243
chr12	49579421	NA	C	A	TUBA1A	NM_006009.3	missense_variant	MODERATE	c.728G>T	p.Arg243Ile	NA	NA	29	0.913555	0.761	0	0.985	1	NA	NA	NA	NA	simulated	243
chr12	49579421	NA	C	T	TUBA1A	NM_006009.3	missense_variant	MODERATE	c.728G>A	p.Arg243Lys	NA	NA	26	0.915152	0.739	0.002	0.914	0.998772	NA	NA	NA	NA	simulated	243
chr12	49579422	NA	T	C	TUBA1A	NM_006009.3	missense_variant	MODERATE	c.727A>G	p.Arg243Gly	NA	NA	23.6	0.720355	0.765	0	0.988	0.992888	NA	NA	NA	NA	simulated	243
chr12	49579424	NA	A	G	TUBA1A	NM_006009.3	missense_variant	MODERATE	c.725T>C	p.Leu242Pro	NA	NA	25.7	0.761368	0.894	0	1	1	NA	NA	NA	NA	simulated	242
chr12	49579424	NA	A	C	TUBA1A	NM_006009.3	missense_variant	MODERATE	c.725T>G	p.Leu242Arg	NA	NA	25.3	0.763583	0.9	0	1	0.999996	NA	NA	NA	NA	simulated	242
chr12	49579424	NA	A	T	TUBA1A	NM_006009.3	missense_variant	MODERATE	c.725T>A	p.Leu242Gln	NA	NA	25	0.703321	0.874	0	1	0.999996	NA	NA	NA	NA	simulated	242
chr12	49579425	NA	G	C	TUBA1A	NM_006009.3	missense_variant	MODERATE	c.724C>G	p.Leu242Val	NA	NA	24.5	0.784484	0.788	0	0.999	0.999985	NA	NA	NA	NA	simulated	242
chr12	49579425	NA	G	T	TUBA1A	NM_006009.3	missense_variant	MODERATE	c.724C>A	p.Leu242Met	NA	NA	24.7	0.706962	0.69	0	1	0.999982	NA	NA	NA	NA	simulated	242
chr12	49579427	NA	G	A	TUBA1A	NM_006009.3	missense_variant	MODERATE	c.722C>T	p.Ser241Phe	NA	NA	26	0.734493	0.798	0	1	0.999999	NA	NA	NA	NA	simulated	241
chr12	49579427	NA	G	C	TUBA1A	NM_006009.3	missense_variant	MODERATE	c.722C>G	p.Ser241Cys	NA	NA	24.8	0.680639	0.687	0	1	0.999997	NA	NA	NA	NA	simulated	241
chr12	49579427	NA	G	T	TUBA1A	NM_006009.3	missense_variant	MODERATE	c.722C>A	p.Ser241Tyr	NA	NA	25.4	0.859292	0.756	0	1	0.999998	NA	NA	NA	NA	simulated	241
chr12	49579428	NA	A	G	TUBA1A	NM_006009.3	missense_variant	MODERATE	c.721T>C	p.Ser241Pro	NA	NA	25.9	0.552139	0.824	0	1	0.999982	NA	NA	NA	NA	simulated	241
chr12	49579428	NA	A	C	TUBA1A	NM_006009.3	missense_variant	MODERATE	c.721T>G	p.Ser241Ala	NA	NA	24.5	0.495728	0.769	0	0.998	0.999623	NA	NA	NA	NA	simulated	241
chr12	49579428	NA	A	T	TUBA1A	NM_006009.3	missense_variant	MODERATE	c.721T>A	p.Ser241Thr	NA	NA	24.7	0.489938	0.723	0	0.998	0.999888	NA	NA	NA	NA	simulated	241
chr12	49579430	NA	G	A	TUBA1A	NM_006009.3	missense_variant	MODERATE	c.719C>T	p.Ala240Val	NA	NA	23.4	0.655922	0.643	0.029	0.073	0.999999	NA	NA	NA	NA	simulated	240
chr12	49579430	NA	G	C	TUBA1A	NM_006009.3	missense_variant	MODERATE	c.719C>G	p.Ala240Gly	NA	NA	23.2	0.854693	0.753	0.001	0.475	0.999998	NA	NA	NA	NA	simulated	240
chr12	49579430	NA	G	T	TUBA1A	NM_006009.3	missense_variant	MODERATE	c.719C>A	p.Ala240Asp	NA	NA	26.1	0.860553	0.809	0	0.789	1	NA	NA	NA	NA	simulated	240
chr12	49579431	NA	C	G	TUBA1A	NM_006009.3	missense_variant	MODERATE	c.718G>C	p.Ala240Pro	NA	NA	26.3	0.815523	0.77	0.001	0.907	0.999999	NA	NA	NA	NA	simulated	240
chr12	49579431	NA	C	A	TUBA1A	NM_006009.3	missense_variant	MODERATE	c.718G>T	p.Ala240Ser	NA	NA	20.8	0.676799	0.482	0.001	0.185	0.999995	NA	NA	NA	NA	simulated	240
chr12	49579431	NA	C	T	TUBA1A	NM_006009.3	missense_variant	MODERATE	c.718G>A	p.Ala240Thr	NA	NA	24.4	0.579326	0.607	0	0.649	0.999998	NA	NA	NA	NA	simulated	240
chr12	49579433	NA	G	A	TUBA1A	NM_006009.3	missense_variant	MODERATE	c.716C>T	p.Thr239Ile	NA	NA	25.5	0.8513	0.89	0	0.976	0.999966	NA	NA	NA	NA	simulated	239
chr12	49579433	NA	G	C	TUBA1A	NM_006009.3	missense_variant	MODERATE	c.716C>G	p.Thr239Ser	NA	NA	24.9	0.704644	0.814	0.001	0.818	0.999637	NA	NA	NA	NA	simulated	239
chr12	49579433	NA	G	T	TUBA1A	NM_006009.3	missense_variant	MODERATE	c.716C>A	p.Thr239Asn	NA	NA	24.8	0.873667	0.833	0	0.98	0.999963	NA	NA	NA	NA	simulated	239
chr12	49579434	NA	T	G	TUBA1A	NM_006009.3	missense_variant	MODERATE	c.715A>C	p.Thr239Pro	NA	NA	25	0.763135	0.883	0	0.973	0.999911	NA	NA	NA	NA	database	239
chr12	49579434	NA	T	A	TUBA1A	NM_006009.3	missense_variant	MODERATE	c.715A>T	p.Thr239Ser	NA	NA	25	0.545911	0.77	0.001	0.818	0.998661	NA	NA	NA	NA	simulated	239
chr12	49579434	NA	T	C	TUBA1A	NM_006009.3	missense_variant	MODERATE	c.715A>G	p.Thr239Ala	NA	NA	24.3	0.6415	0.771	0.001	0.191	0.999544	NA	NA	NA	NA	simulated	239
chr12	49579435	NA	G	C	TUBA1A	NM_006009.3	missense_variant	MODERATE	c.714C>G	p.Ile238Met	NA	NA	21.9	0.350015	0.48	0	0.337	0.996854	NA	NA	NA	NA	simulated	238
chr12	49579436	NA	A	G	TUBA1A	NM_006009.3	missense_variant	MODERATE	c.713T>C	p.Ile238Thr	NA	NA	24.8	0.668179	0.78	0	0.765	0.999971	NA	NA	NA	NA	simulated	238
chr12	49579436	NA	A	C	TUBA1A	NM_006009.3	missense_variant	MODERATE	c.713T>G	p.Ile238Ser	NA	NA	25.9	0.688719	0.845	0	0.982	0.999993	NA	NA	NA	NA	simulated	238
chr12	49579436	NA	A	T	TUBA1A	NM_006009.3	missense_variant	MODERATE	c.713T>A	p.Ile238Asn	NA	NA	26	0.815924	0.875	0	0.99	0.999991	NA	NA	NA	NA	simulated	238
chr12	49579437	NA	T	G	TUBA1A	NM_006009.3	missense_variant	MODERATE	c.712A>C	p.Ile238Leu	NA	NA	16.93	0.185022	0.43	0.001	0.25	0.999809	NA	NA	NA	NA	simulated	238
chr12	49579437	NA	T	A	TUBA1A	NM_006009.3	missense_variant	MODERATE	c.712A>T	p.Ile238Phe	NA	NA	25.8	0.535523	0.667	0	0.094	0.999998	NA	NA	NA	NA	simulated	238
chr12	49579437	NA	T	C	TUBA1A	NM_006009.3	missense_variant	MODERATE	c.712A>G	p.Ile238Val	NA	NA	10.85	0.177749	0.375	0.025	0.015	0.999577	NA	NA	NA	NA	clinical_review	238
chr12	49579439	NA	G	A	TUBA1A	NM_006009.3	missense_variant	MODERATE	c.710C>T	p.Ser237Phe	NA	NA	25.9	0.804446	0.77	0	1	0.999995	NA	NA	NA	NA	simulated	237
chr12	49579439	NA	G	C	TUBA1A	NM_006009.3	missense_variant	MODERATE	c.710C>G	p.Ser237Cys	NA	NA	24.6	0.683458	0.753	0	0.999	0.999983	NA	NA	NA	NA	simulated	237
chr12	49579439	NA	G	T	TUBA1A	NM_006009.3	missense_variant	MODERATE	c.710C>A	p.Ser237Tyr	NA	NA	25.2	0.801584	0.782	0	1	0.99999	NA	NA	NA	NA	simulated	237
chr12	49579440	NA	A	G	TUBA1A	NM_006009.3	missense_variant	MODERATE	c.709T>C	p.Ser237Pro	NA	NA	25.3	0.455015	0.764	0	0.999	0.999636	NA	NA	NA	NA	simulated	237
chr12	49579440	NA	A	C	TUBA1A	NM_006009.3	missense_variant	MODERATE	c.709T>G	p.Ser237Ala	NA	NA	19.5	0.275934	0.576	0	0.997	0.992386	NA	NA	NA	NA	simulated	237
chr12	49579440	NA	A	T	TUBA1A	NM_006009.3	missense_variant	MODERATE	c.709T>A	p.Ser237Thr	NA	NA	21.7	0.289657	0.641	0	0.996	0.997721	NA	NA	NA	NA	simulated	237
chr12	49579442	NA	G	A	TUBA1A	NM_006009.3	missense_variant	MODERATE	c.707C>T	p.Ser236Phe	NA	NA	23.4	0.90275	0.88	0	0.984	0.999999	NA	NA	NA	NA	simulated	236
chr12	49579442	NA	G	C	TUBA1A	NM_006009.3	missense_variant	MODERATE	c.707C>G	p.Ser236Cys	NA	NA	24.7	0.819082	0.842	0	0.99	0.999996	NA	NA	NA	NA	simulated	236
chr12	49579442	NA	G	T	TUBA1A	NM_006009.3	missense_variant	MODERATE	c.707C>A	p.Ser236Tyr	NA	NA	25.2	0.894448	0.875	0	0.994	0.999998	NA	NA	NA	NA	simulated	236
chr12	49579443	NA	A	G	TUBA1A	NM_006009.3	missense_variant	MODERATE	c.706T>C	p.Ser236Pro	NA	NA	26.1	0.729938	0.898	0	0.987	0.999982	NA	NA	NA	NA	simulated	236
chr12	49579443	NA	A	C	TUBA1A	NM_006009.3	missense_variant	MODERATE	c.706T>G	p.Ser236Ala	NA	NA	24.4	0.587706	0.721	0	0.883	0.999623	NA	NA	NA	NA	simulated	236
chr12	49579443	NA	A	T	TUBA1A	NM_006009.3	missense_variant	MODERATE	c.706T>A	p.Ser236Thr	NA	NA	24.4	0.700882	0.811	0	0.89	0.999883	NA	NA	NA	NA	simulated	236
chr12	49579445	NA	A	G	TUBA1A	NM_006009.3	missense_variant	MODERATE	c.704T>C	p.Val235Ala	NA	NA	23	0.550467	0.774	0	0.943	0.999962	NA	NA	NA	NA	simulated	235
chr12	49579445	NA	A	C	TUBA1A	NM_006009.3	missense_variant	MODERATE	c.704T>G	p.Val235Gly	NA	NA	24.3	0.729986	0.818	0	0.999	1	NA	NA	NA	NA	simulated	235
chr12	49579445	NA	A	T	TUBA1A	NM_006009.3	missense_variant	MODERATE	c.704T>A	p.Val235Glu	NA	NA	25.7	0.734239	0.818	0	0.999	0.999998	NA	NA	NA	NA	simulated	235
chr12	49579446	NA	C	G	TUBA1A	NM_006009.3	missense_variant	MODERATE	c.703G>C	p.Val235Leu	NA	NA	23.2	0.613436	0.367	0	0.517	0.999989	NA	NA	NA	NA	simulated	235
chr12	49579446	NA	C	A	TUBA1A	NM_006009.3	missense_variant	MODERATE	c.703G>T	p.Val235Leu	NA	NA	23.6	0.612897	0.367	0	0.517	0.999989	NA	NA	NA	NA	clinical_review	235
chr12	49579446	NA	C	T	TUBA1A	NM_006009.3	missense_variant	MODERATE	c.703G>A	p.Val235Met	NA	NA	26.5	0.593822	0.382	0	0.98	0.99999	NA	NA	NA	NA	simulated	235
chr12	49579447	NA	A	C	TUBA1A	NM_006009.3	missense_variant	MODERATE	c.702T>G	p.Ile234Met	NA	NA	22.9	0.114762	0.399	0	0.151	0.554352	NA	NA	NA	NA	simulated	234
chr12	49579448	NA	A	G	TUBA1A	NM_006009.3	missense_variant	MODERATE	c.701T>C	p.Ile234Thr	NA	NA	22.6	0.196486	0.587	0	0.5	0.999295	NA	NA	NA	NA	simulated	234
chr12	49579448	NA	A	C	TUBA1A	NM_006009.3	missense_variant	MODERATE	c.701T>G	p.Ile234Ser	NA	NA	25.6	0.328855	0.71	0	0.95	0.999839	NA	NA	NA	NA	simulated	234
chr12	49579448	NA	A	T	TUBA1A	NM_006009.3	missense_variant	MODERATE	c.701T>A	p.Ile234Asn	NA	NA	26.6	0.463372	0.696	0	0.966	0.999787	NA	NA	NA	NA	simulated	234
chr12	49579449	NA	T	G	TUBA1A	NM_006009.3	missense_variant	MODERATE	c.700A>C	p.Ile234Leu	NA	NA	19.3	0.0765173	0.322	0.008	0.022	0.995295	NA	NA	NA	NA	simulated	234
chr12	49579449	NA	T	A	TUBA1A	NM_006009.3	missense_variant	MODERATE	c.700A>T	p.Ile234Phe	NA	NA	25.9	0.236988	0.551	0	0.614	0.999952	NA	NA	NA	NA	simulated	234
chr12	49579449	NA	T	C	TUBA1A	NM_006009.3	missense_variant	MODERATE	c.700A>G	p.Ile234Val	NA	NA	0.329	0.03426	0.298	0.061	0.005	0.988529	NA	NA	NA	NA	simulated	234
chr12	49579450	NA	T	G	TUBA1A	NM_006009.3	missense_variant	MODERATE	c.699A>C	p.Gln233His	NA	NA	23.2	0.519218	0.666	0.003	0.999	0.97478	NA	NA	NA	NA	simulated	233
chr12	49579450	NA	T	A	TUBA1A	NM_006009.3	missense_variant	MODERATE	c.699A>T	p.Gln233His	NA	NA	23.4	0.519218	0.666	0.003	0.999	0.97478	NA	NA	NA	NA	simulated	233
chr12	49579451	NA	T	G	TUBA1A	NM_006009.3	missense_variant	MODERATE	c.698A>C	p.Gln233Pro	NA	NA	24.5	0.627892	0.821	0.001	1	0.999992	NA	NA	NA	NA	simulated	233
chr12	49579451	NA	T	A	TUBA1A	NM_006009.3	missense_variant	MODERATE	c.698A>T	p.Gln233Leu	NA	NA	25.4	0.669962	0.835	0	0.999	0.99999	NA	NA	NA	NA	simulated	233
chr12	49579451	NA	T	C	TUBA1A	NM_006009.3	missense_variant	MODERATE	c.698A>G	p.Gln233Arg	NA	NA	24.1	0.536238	0.773	0	0.999	0.999857	NA	NA	NA	4	database	233
chr12	49579452	NA	G	C	TUBA1A	NM_006009.3	missense_variant	MODERATE	c.697C>G	p.Gln233Glu	NA	NA	24.2	0.738284	0.773	0	0.997	0.999967	NA	NA	NA	NA	simulated	233
chr12	49579452	NA	G	T	TUBA1A	NM_006009.3	missense_variant	MODERATE	c.697C>A	p.Gln233Lys	NA	NA	25.3	0.702697	0.761	0	0.999	0.999984	NA	NA	NA	NA	simulated	233
chr12	49579454	NA	C	G	TUBA1A	NM_006009.3	missense_variant	MODERATE	c.695G>C	p.Gly232Ala	NA	NA	6.33	0.0733423	0.337	0.069	0.01	0.998781	NA	NA	NA	NA	simulated	232
chr12	49579454	NA	C	A	TUBA1A	NM_006009.3	missense_variant	MODERATE	c.695G>T	p.Gly232Val	NA	NA	27.3	0.37562	0.416	0.001	0.947	1	NA	NA	NA	NA	simulated	232
chr12	49579454	NA	C	T	TUBA1A	NM_006009.3	missense_variant	MODERATE	c.695G>A	p.Gly232Asp	NA	NA	27	0.382099	0.505	0	0.929	0.999655	NA	NA	NA	NA	simulated	232
chr12	49579455	NA	C	G	TUBA1A	NM_006009.3	missense_variant	MODERATE	c.694G>C	p.Gly232Arg	NA	NA	24.9	0.159439	0.457	0	0.979	0.980644	NA	NA	NA	NA	simulated	232
chr12	49579455	NA	C	A	TUBA1A	NM_006009.3	missense_variant	MODERATE	c.694G>T	p.Gly232Cys	NA	NA	25.8	0.15963	0.418	0.001	0.984	0.989979	NA	NA	NA	NA	simulated	232
chr12	49579455	NA	C	T	TUBA1A	NM_006009.3	missense_variant	MODERATE	c.694G>A	p.Gly232Ser	NA	NA	13.07	0.0294425	0.36	0.368	0.016	0.959573	NA	NA	NA	NA	simulated	232
chr12	49579456	NA	T	C	TUBA1A	NM_006009.3	missense_variant	MODERATE	c.693A>G	p.Ile231Met	NA	NA	15.18	0.179146	0.521	0.022	0.25	1	NA	NA	NA	NA	simulated	231
chr12	49579457	NA	A	G	TUBA1A	NM_006009.3	missense_variant	MODERATE	c.692T>C	p.Ile231Thr	NA	NA	25.1	0.588617	0.864	0	0.973	0.999616	NA	NA	NA	NA	simulated	231
chr12	49579457	NA	A	C	TUBA1A	NM_006009.3	missense_variant	MODERATE	c.692T>G	p.Ile231Arg	NA	NA	24.5	0.76924	0.939	0	0.984	1	NA	NA	NA	NA	simulated	231
chr12	49579457	NA	A	T	TUBA1A	NM_006009.3	missense_variant	MODERATE	c.692T>A	p.Ile231Lys	NA	NA	26.3	0.771394	0.914	0	0.979	1	NA	NA	NA	NA	simulated	231
chr12	49579458	NA	T	G	TUBA1A	NM_006009.3	missense_variant	MODERATE	c.691A>C	p.Ile231Leu	NA	NA	18.04	0.159105	0.412	0.032	0.025	0.99726	NA	NA	NA	NA	database	231
chr12	49579458	NA	T	A	TUBA1A	NM_006009.3	missense_variant	MODERATE	c.691A>T	p.Ile231Leu	NA	NA	18.68	0.176699	0.412	0.032	0.025	0.99726	NA	NA	NA	NA	simulated	231
chr12	49579458	NA	T	C	TUBA1A	NM_006009.3	missense_variant	MODERATE	c.691A>G	p.Ile231Val	NA	NA	10.81	0.0752034	0.353	0.015	0.015	0.994365	NA	NA	NA	NA	simulated	231
chr12	49579459	NA	T	G	TUBA1A	NM_006009.3	missense_variant	MODERATE	c.690A>C	p.Leu230Phe	NA	NA	15.59	0.232606	0.584	0.004	0.868	0.964337	NA	NA	NA	NA	simulated	230
chr12	49579459	NA	T	A	TUBA1A	NM_006009.3	missense_variant	MODERATE	c.690A>T	p.Leu230Phe	NA	NA	17.12	0.235063	0.584	0.004	0.868	0.962783	NA	NA	NA	NA	simulated	230
chr12	49579460	NA	A	G	TUBA1A	NM_006009.3	missense_variant	MODERATE	c.689T>C	p.Leu230Ser	NA	NA	25.5	0.63298	0.828	0	0.966	0.995807	NA	NA	NA	NA	simulated	230
chr12	49579461	NA	A	C	TUBA1A	NM_006009.3	missense_variant	MODERATE	c.688T>G	p.Leu230Val	NA	NA	5.464	0.137547	0.382	0.001	0.181	0.837207	NA	NA	NA	NA	simulated	230
chr12	49579461	NA	A	T	TUBA1A	NM_006009.3	missense_variant	MODERATE	c.688T>A	p.Leu230Ile	NA	NA	8.608	0.0977095	0.364	0.003	0.123	0.731851	NA	NA	NA	NA	simulated	230
chr12	49579462	NA	C	G	TUBA1A	NM_006009.3	missense_variant	MODERATE	c.687G>C	p.Arg229Ser	NA	NA	23.8	0.117459	0.469	0.004	0.847	0.939501	NA	NA	NA	NA	simulated	229
chr12	49579462	NA	C	A	TUBA1A	NM_006009.3	missense_variant	MODERATE	c.687G>T	p.Arg229Ser	NA	NA	24.5	0.125061	0.469	0.004	0.847	0.939501	NA	NA	NA	NA	simulated	229
chr12	49579463	NA	C	G	TUBA1A	NM_006009.3	missense_variant	MODERATE	c.686G>C	p.Arg229Thr	NA	NA	25.5	0.458782	0.678	0	0.922	0.998211	NA	NA	NA	NA	simulated	229
chr12	49579463	NA	C	A	TUBA1A	NM_006009.3	missense_variant	MODERATE	c.686G>T	p.Arg229Met	NA	NA	27.9	0.490882	0.688	0	0.931	0.999318	NA	NA	NA	NA	simulated	229
chr12	49579463	NA	C	T	TUBA1A	NM_006009.3	missense_variant	MODERATE	c.686G>A	p.Arg229Lys	NA	NA	23.6	0.323131	0.518	0.001	0.519	0.988449	NA	NA	NA	NA	simulated	229
chr12	49579464	NA	T	A	TUBA1A	NM_006009.3	missense_variant	MODERATE	c.685A>T	p.Arg229Trp	NA	NA	26.2	0.202822	0.639	0	0.992	0.975719	NA	NA	NA	NA	simulated	229
chr12	49579464	NA	T	C	TUBA1A	NM_006009.3	missense_variant	MODERATE	c.685A>G	p.Arg229Gly	NA	NA	24	0.200115	0.604	0.001	0.887	0.923564	NA	NA	NA	NA	simulated	229
chr12	49579465	NA	A	C	TUBA1A	NM_006009.3	missense_variant	MODERATE	c.684T>G	p.Asn228Lys	NA	NA	24	0.429235	0.636	0	0.917	0.799365	NA	NA	NA	NA	simulated	228
chr12	49579465	NA	A	T	TUBA1A	NM_006009.3	missense_variant	MODERATE	c.684T>A	p.Asn228Lys	NA	NA	24.4	0.4325	0.636	0	0.917	0.799365	NA	NA	NA	NA	simulated	228
chr12	49579466	NA	T	G	TUBA1A	NM_006009.3	missense_variant	MODERATE	c.683A>C	p.Asn228Thr	NA	NA	24.7	0.641746	0.817	0.006	0.861	0.998457	NA	NA	NA	NA	simulated	228
chr12	49579466	NA	T	A	TUBA1A	NM_006009.3	missense_variant	MODERATE	c.683A>T	p.Asn228Ile	NA	NA	26.2	0.854533	0.807	0	0.983	0.999487	NA	NA	NA	NA	simulated	228
chr12	49579466	NA	T	C	TUBA1A	NM_006009.3	missense_variant	MODERATE	c.683A>G	p.Asn228Ser	NA	NA	19.63	0.696374	0.775	0.001	0.614	0.995186	NA	NA	NA	NA	simulated	228
chr12	49579467	NA	T	G	TUBA1A	NM_006009.3	missense_variant	MODERATE	c.682A>C	p.Asn228His	NA	NA	20.7	0.718212	0.863	0	0.351	0.997769	NA	NA	NA	NA	simulated	228
chr12	49579467	NA	T	A	TUBA1A	NM_006009.3	missense_variant	MODERATE	c.682A>T	p.Asn228Tyr	NA	NA	25.5	0.864469	0.915	0	0.957	0.999459	NA	NA	NA	NA	simulated	228
chr12	49579467	NA	T	C	TUBA1A	NM_006009.3	missense_variant	MODERATE	c.682A>G	p.Asn228Asp	NA	NA	24.5	0.783456	0.817	0.001	0.814	0.995308	NA	NA	NA	NA	simulated	228
chr12	49579469	NA	A	G	TUBA1A	NM_006009.3	missense_variant	MODERATE	c.680T>C	p.Leu227Pro	NA	NA	25.6	0.622765	0.831	0	0.997	1	NA	NA	NA	NA	simulated	227
chr12	49579469	NA	A	C	TUBA1A	NM_006009.3	missense_variant	MODERATE	c.680T>G	p.Leu227Arg	NA	NA	25.2	0.809318	0.83	0	0.99	0.999768	NA	NA	NA	NA	simulated	227
chr12	49579469	NA	A	T	TUBA1A	NM_006009.3	missense_variant	MODERATE	c.680T>A	p.Leu227Gln	NA	NA	25	0.75025	0.843	0	0.993	0.999711	NA	NA	NA	NA	simulated	227
chr12	49579470	NA	G	C	TUBA1A	NM_006009.3	missense_variant	MODERATE	c.679C>G	p.Leu227Val	NA	NA	15.06	0.278018	0.494	0	0.077	0.962984	NA	NA	NA	NA	simulated	227
chr12	49579470	NA	G	T	TUBA1A	NM_006009.3	missense_variant	MODERATE	c.679C>A	p.Leu227Met	NA	NA	23.5	0.260536	0.569	0	0.945	0.953824	NA	NA	NA	NA	simulated	227
chr12	49579471	NA	G	C	TUBA1A	NM_006009.3	missense_variant	MODERATE	c.678C>G	p.Asn226Lys	NA	NA	24.2	0.579859	0.49	0	0.836	0.989078	NA	NA	NA	NA	simulated	226
chr12	49579471	NA	G	T	TUBA1A	NM_006009.3	missense_variant	MODERATE	c.678C>A	p.Asn226Lys	NA	NA	24.5	0.586187	0.49	0	0.836	0.989496	NA	NA	NA	NA	simulated	226
chr12	49579472	NA	T	G	TUBA1A	NM_006009.3	missense_variant	MODERATE	c.677A>C	p.Asn226Thr	NA	NA	24.5	0.720314	0.586	0	0.669	0.999933	NA	NA	NA	NA	simulated	226
chr12	49579472	NA	T	A	TUBA1A	NM_006009.3	missense_variant	MODERATE	c.677A>T	p.Asn226Ile	NA	NA	25.8	0.840876	0.762	0	0.819	0.999978	NA	NA	NA	NA	simulated	226
chr12	49579472	NA	T	C	TUBA1A	NM_006009.3	missense_variant	MODERATE	c.677A>G	p.Asn226Ser	NA	NA	10.77	0.524493	0.456	0	0.309	0.999781	NA	NA	NA	NA	simulated	226
chr12	49579473	NA	T	G	TUBA1A	NM_006009.3	missense_variant	MODERATE	c.676A>C	p.Asn226His	NA	NA	23.1	0.613804	0.465	0	0.2	0.999899	NA	NA	NA	NA	simulated	226
chr12	49579473	NA	T	A	TUBA1A	NM_006009.3	missense_variant	MODERATE	c.676A>T	p.Asn226Tyr	NA	NA	25.9	0.833788	0.796	0	0.911	0.999976	NA	NA	NA	NA	simulated	226
chr12	49579473	NA	T	C	TUBA1A	NM_006009.3	missense_variant	MODERATE	c.676A>G	p.Asn226Asp	NA	NA	23.3	0.494823	0.344	0	0.096	0.999786	NA	NA	NA	NA	simulated	226
chr12	49579475	NA	G	A	TUBA1A	NM_006009.3	missense_variant	MODERATE	c.674C>T	p.Thr225Ile	NA	NA	23	0.564593	0.66	0.001	0.04	0.999995	NA	NA	NA	NA	simulated	225
chr12	49579475	NA	G	C	TUBA1A	NM_006009.3	missense_variant	MODERATE	c.674C>G	p.Thr225Ser	NA	NA	13.79	0.33934	0.441	0.001	0.007	0.99995	NA	NA	NA	NA	simulated	225
chr12	49579475	NA	G	T	TUBA1A	NM_006009.3	missense_variant	MODERATE	c.674C>A	p.Thr225Asn	NA	NA	16.04	0.357537	0.415	0	0.026	0.999995	NA	NA	NA	NA	simulated	225
chr12	49579476	NA	T	G	TUBA1A	NM_006009.3	missense_variant	MODERATE	c.673A>C	p.Thr225Pro	NA	NA	23	0.336029	0.689	0	0.497	0.999987	NA	NA	NA	NA	simulated	225
chr12	49579476	NA	T	A	TUBA1A	NM_006009.3	missense_variant	MODERATE	c.673A>T	p.Thr225Ser	NA	NA	14.86	0.159458	0.391	0.001	0.007	0.999793	NA	NA	NA	NA	simulated	225
chr12	49579476	NA	T	C	TUBA1A	NM_006009.3	missense_variant	MODERATE	c.673A>G	p.Thr225Ala	NA	NA	12.53	0.104922	0.533	0.014	0.002	0.999932	NA	NA	NA	NA	simulated	225
chr12	49579478	NA	T	G	TUBA1A	NM_006009.3	missense_variant	MODERATE	c.671A>C	p.Tyr224Ser	NA	NA	25.8	0.732552	0.85	0	0.94	0.999979	NA	NA	NA	NA	simulated	224
chr12	49579478	NA	T	A	TUBA1A	NM_006009.3	missense_variant	MODERATE	c.671A>T	p.Tyr224Phe	NA	NA	16.15	0.342421	0.367	0	0.095	0.999738	NA	NA	NA	NA	simulated	224
chr12	49579478	NA	T	C	TUBA1A	NM_006009.3	missense_variant	MODERATE	c.671A>G	p.Tyr224Cys	NA	NA	22.3	0.768102	0.796	0	0.369	0.999987	NA	NA	NA	NA	simulated	224
chr12	49579479	NA	A	G	TUBA1A	NM_006009.3	missense_variant	MODERATE	c.670T>C	p.Tyr224His	NA	NA	24.5	0.517034	0.846	0	0.277	0.999882	NA	NA	NA	NA	simulated	224
chr12	49579479	NA	A	C	TUBA1A	NM_006009.3	missense_variant	MODERATE	c.670T>G	p.Tyr224Asp	NA	NA	24.6	0.837882	0.894	0	0.955	0.999985	NA	NA	NA	NA	simulated	224
chr12	49579479	NA	A	T	TUBA1A	NM_006009.3	missense_variant	MODERATE	c.670T>A	p.Tyr224Asn	NA	NA	24.7	0.796251	0.899	0	0.917	0.999989	NA	NA	NA	NA	simulated	224
chr12	49579481	NA	G	A	TUBA1A	NM_006009.3	missense_variant	MODERATE	c.668C>T	p.Thr223Ile	NA	NA	25	0.486513	0.771	0	0.441	0.999975	NA	NA	NA	NA	simulated	223
chr12	49579481	NA	G	C	TUBA1A	NM_006009.3	missense_variant	MODERATE	c.668C>G	p.Thr223Ser	NA	NA	10.79	0.112034	0.235	0.223	0.004	0.999719	NA	NA	NA	NA	simulated	223
chr12	49579481	NA	G	T	TUBA1A	NM_006009.3	missense_variant	MODERATE	c.668C>A	p.Thr223Asn	NA	NA	15.76	0.27073	0.358	0.001	0.011	0.999973	NA	NA	NA	NA	simulated	223
chr12	49579482	NA	T	G	TUBA1A	NM_006009.3	missense_variant	MODERATE	c.667A>C	p.Thr223Pro	NA	NA	23.6	0.255201	0.691	0	0.497	0.999682	NA	NA	NA	NA	simulated	223
chr12	49579482	NA	T	A	TUBA1A	NM_006009.3	missense_variant	MODERATE	c.667A>T	p.Thr223Ser	NA	NA	8.338	0.0380141	0.165	0.223	0.004	0.99522	NA	NA	NA	NA	simulated	223
chr12	49579482	NA	T	C	TUBA1A	NM_006009.3	missense_variant	MODERATE	c.667A>G	p.Thr223Ala	NA	NA	10.94	0.0631062	0.443	0.015	0.004	0.998312	NA	NA	NA	NA	simulated	223
chr12	49579484	NA	G	A	TUBA1A	NM_006009.3	missense_variant	MODERATE	c.665C>T	p.Pro222Leu	NA	NA	26.2	0.794101	0.843	0	1	1	NA	NA	NA	NA	simulated	222
chr12	49579484	NA	G	C	TUBA1A	NM_006009.3	missense_variant	MODERATE	c.665C>G	p.Pro222Arg	NA	NA	24.6	0.834121	0.884	0	1	0.999999	NA	NA	NA	NA	simulated	222
chr12	49579484	NA	G	T	TUBA1A	NM_006009.3	missense_variant	MODERATE	c.665C>A	p.Pro222Gln	NA	NA	25	0.795217	0.884	0	1	0.999999	NA	NA	NA	NA	simulated	222
chr12	49579485	NA	G	A	TUBA1A	NM_006009.3	missense_variant	MODERATE	c.664C>T	p.Pro222Ser	NA	NA	24.9	0.807195	0.861	0	1	0.999998	NA	NA	NA	NA	simulated	222
chr12	49579485	NA	G	C	TUBA1A	NM_006009.3	missense_variant	MODERATE	c.664C>G	p.Pro222Ala	NA	NA	23.7	0.775414	0.858	0	1	0.999997	NA	NA	NA	NA	simulated	222
chr12	49579485	NA	G	T	TUBA1A	NM_006009.3	missense_variant	MODERATE	c.664C>A	p.Pro222Thr	NA	NA	24.4	0.810011	0.892	0	1	0.999998	NA	NA	NA	NA	simulated	222
chr12	49579487	NA	C	G	TUBA1A	NM_006009.3	missense_variant	MODERATE	c.662G>C	p.Arg221Pro	NA	NA	29	0.785477	0.754	0.009	0.929	0.999918	NA	NA	NA	NA	simulated	221
chr12	49579487	NA	C	A	TUBA1A	NM_006009.3	missense_variant	MODERATE	c.662G>T	p.Arg221Leu	NA	NA	24.5	0.626279	0.663	0.006	0.095	0.999913	NA	NA	NA	NA	simulated	221
chr12	49579487	NA	C	T	TUBA1A	NM_006009.3	missense_variant	MODERATE	c.662G>A	p.Arg221His	NA	NA	24.5	0.497956	0.58	0.011	0.057	0.999773	NA	NA	NA	NA	simulated	221
chr12	49579488	NA	G	A	TUBA1A	NM_006009.3	missense_variant	MODERATE	c.661C>T	p.Arg221Cys	NA	NA	22.6	0.651292	0.555	0	0.171	0.999985	NA	NA	NA	NA	simulated	221
chr12	49579488	NA	G	C	TUBA1A	NM_006009.3	missense_variant	MODERATE	c.661C>G	p.Arg221Gly	NA	NA	25	0.599505	0.719	0	0.818	0.995328	NA	NA	NA	NA	simulated	221
chr12	49579488	NA	G	T	TUBA1A	NM_006009.3	missense_variant	MODERATE	c.661C>A	p.Arg221Ser	NA	NA	19.45	0.53255	0.51	0	0.201	0.995954	NA	NA	NA	NA	simulated	221
chr12	49579489	NA	C	G	TUBA1A	NM_006009.3	missense_variant	MODERATE	c.660G>C	p.Glu220Asp	NA	NA	9.626	0.112337	0.361	0.032	0.004	0.913929	NA	NA	NA	NA	simulated	220
chr12	49579489	NA	C	A	TUBA1A	NM_006009.3	missense_variant	MODERATE	c.660G>T	p.Glu220Asp	NA	NA	10.91	0.112532	0.361	0.032	0.004	0.913929	NA	NA	NA	NA	simulated	220
chr12	49579490	NA	T	G	TUBA1A	NM_006009.3	missense_variant	MODERATE	c.659A>C	p.Glu220Ala	NA	NA	15.49	0.492049	0.689	0.001	0.024	0.999978	NA	NA	NA	NA	simulated	220
chr12	49579490	NA	T	A	TUBA1A	NM_006009.3	missense_variant	MODERATE	c.659A>T	p.Glu220Val	NA	NA	19.08	0.702642	0.733	0	0.026	0.999991	NA	NA	NA	NA	simulated	220
chr12	49579490	NA	T	C	TUBA1A	NM_006009.3	missense_variant	MODERATE	c.659A>G	p.Glu220Gly	NA	NA	16.09	0.517908	0.682	0.007	0.004	0.999982	NA	NA	NA	NA	simulated	220
chr12	49579491	NA	C	G	TUBA1A	NM_006009.3	missense_variant	MODERATE	c.658G>C	p.Glu220Gln	NA	NA	16.34	0.5863	0.507	0.001	0.028	0.99998	NA	NA	NA	NA	simulated	220
chr12	49579491	NA	C	T	TUBA1A	NM_006009.3	missense_variant	MODERATE	c.658G>A	p.Glu220Lys	NA	NA	21.9	0.684231	0.611	0.007	0.025	0.999995	NA	NA	NA	NA	simulated	220
chr12	49579492	NA	A	C	TUBA1A	NM_006009.3	missense_variant	MODERATE	c.657T>G	p.Ile219Met	NA	NA	22.7	0.496685	0.649	0	0.804	0.676552	NA	NA	NA	NA	simulated	219
chr12	49579493	NA	A	G	TUBA1A	NM_006009.3	missense_variant	MODERATE	c.656T>C	p.Ile219Thr	NA	NA	23.2	0.667878	0.762	0	0.192	0.999656	NA	NA	NA	NA	simulated	219
chr12	49579493	NA	A	C	TUBA1A	NM_006009.3	missense_variant	MODERATE	c.656T>G	p.Ile219Ser	NA	NA	25.5	0.767085	0.899	0	0.819	0.999912	NA	NA	NA	NA	simulated	219
chr12	49579493	NA	A	T	TUBA1A	NM_006009.3	missense_variant	MODERATE	c.656T>A	p.Ile219Asn	NA	NA	25.8	0.754051	0.857	0	0.928	0.999884	NA	NA	NA	NA	simulated	219
chr12	49579494	NA	T	G	TUBA1A	NM_006009.3	missense_variant	MODERATE	c.655A>C	p.Ile219Leu	NA	NA	18.42	0.325047	0.427	0.001	0.025	0.99726	NA	NA	NA	NA	simulated	219
chr12	49579494	NA	T	A	TUBA1A	NM_006009.3	missense_variant	MODERATE	c.655A>T	p.Ile219Phe	NA	NA	25.9	0.627708	0.769	0	0.753	0.999971	NA	NA	NA	NA	simulated	219
chr12	49579494	NA	T	C	TUBA1A	NM_006009.3	missense_variant	MODERATE	c.655A>G	p.Ile219Val	NA	NA	9.758	0.13414	0.343	0.018	0.009	0.993469	NA	NA	NA	NA	clinical_review	219
chr12	49579495	NA	A	C	TUBA1A	NM_006009.3	missense_variant	MODERATE	c.654T>G	p.Asp218Glu	NA	NA	9.434	0.232835	0.423	0	0.137	1	NA	NA	NA	NA	simulated	218
chr12	49579495	NA	A	T	TUBA1A	NM_006009.3	missense_variant	MODERATE	c.654T>A	p.Asp218Glu	NA	NA	9.896	0.268412	0.423	0	0.137	1	NA	NA	NA	NA	simulated	218
chr12	49579496	NA	T	G	TUBA1A	NM_006009.3	missense_variant	MODERATE	c.653A>C	p.Asp218Ala	NA	NA	22.7	0.557221	0.669	0	0.034	0.99973	NA	NA	NA	NA	simulated	218
chr12	49579496	NA	T	A	TUBA1A	NM_006009.3	missense_variant	MODERATE	c.653A>T	p.Asp218Val	NA	NA	25	0.742571	0.783	0	0.625	1	NA	NA	NA	NA	simulated	218
chr12	49579496	NA	T	C	TUBA1A	NM_006009.3	missense_variant	MODERATE	c.653A>G	p.Asp218Gly	NA	NA	13.49	0.224308	0.612	0.001	0.005	0.99981	NA	NA	NA	NA	simulated	218
chr12	49579497	NA	C	G	TUBA1A	NM_006009.3	missense_variant	MODERATE	c.652G>C	p.Asp218His	NA	NA	23.3	0.683075	0.702	0	0.924	0.999964	NA	NA	NA	NA	simulated	218
chr12	49579497	NA	C	A	TUBA1A	NM_006009.3	missense_variant	MODERATE	c.652G>T	p.Asp218Tyr	NA	NA	28.2	0.818086	0.767	0	0.965	0.999985	NA	NA	NA	NA	clinical_review	218
chr12	49579497	NA	C	T	TUBA1A	NM_006009.3	missense_variant	MODERATE	c.652G>A	p.Asp218Asn	NA	NA	21.9	0.378605	0.249	0.005	0.024	0.999832	NA	NA	NA	NA	database	218
chr12	49579499	NA	A	G	TUBA1A	NM_006009.3	missense_variant	MODERATE	c.650T>C	p.Leu217Pro	NA	NA	25.1	0.82761	0.884	0	0.536	1	NA	NA	NA	NA	simulated	217
chr12	49579499	NA	A	C	TUBA1A	NM_006009.3	missense_variant	MODERATE	c.650T>G	p.Leu217Arg	NA	NA	25.3	0.837102	0.909	0	0.975	0.999949	NA	NA	NA	NA	simulated	217
chr12	49579499	NA	A	T	TUBA1A	NM_006009.3	missense_variant	MODERATE	c.650T>A	p.Leu217His	NA	NA	25.1	0.876373	0.886	0	0.987	0.999906	NA	NA	NA	NA	simulated	217
chr12	49579500	NA	G	A	TUBA1A	NM_006009.3	missense_variant	MODERATE	c.649C>T	p.Leu217Phe	NA	NA	25.3	0.745281	0.833	0.001	0.937	0.999957	NA	NA	NA	NA	simulated	217
chr12	49579500	NA	G	C	TUBA1A	NM_006009.3	missense_variant	MODERATE	c.649C>G	p.Leu217Val	NA	NA	24.3	0.832821	0.726	0.001	0.562	0.999789	NA	NA	NA	NA	simulated	217
chr12	49579500	NA	G	T	TUBA1A	NM_006009.3	missense_variant	MODERATE	c.649C>A	p.Leu217Ile	NA	NA	25.4	0.765086	0.679	0.004	0.341	0.999607	NA	NA	NA	NA	simulated	217
chr12	49579501	NA	G	C	TUBA1A	NM_006009.3	missense_variant	MODERATE	c.648C>G	p.Asn216Lys	NA	NA	13.98	0.202902	0.274	0.015	0.265	0.992178	NA	NA	NA	NA	simulated	216
chr12	49579501	NA	G	T	TUBA1A	NM_006009.3	missense_variant	MODERATE	c.648C>A	p.Asn216Lys	NA	NA	14.75	0.188347	0.274	0.015	0.265	0.992734	NA	NA	NA	NA	simulated	216
chr12	49579502	NA	T	G	TUBA1A	NM_006009.3	missense_variant	MODERATE	c.647A>C	p.Asn216Thr	NA	NA	22.6	0.516168	0.56	0	0.816	0.998354	NA	NA	NA	NA	simulated	216
chr12	49579502	NA	T	A	TUBA1A	NM_006009.3	missense_variant	MODERATE	c.647A>T	p.Asn216Ile	NA	NA	25.7	0.754736	0.82	0	0.978	0.999452	NA	NA	NA	NA	simulated	216
chr12	49579502	NA	T	C	TUBA1A	NM_006009.3	missense_variant	MODERATE	c.647A>G	p.Asn216Ser	NA	NA	9.678	0.2156	0.238	0.001	0.129	0.99442	NA	NA	NA	NA	simulated	216
chr12	49579503	NA	T	G	TUBA1A	NM_006009.3	missense_variant	MODERATE	c.646A>C	p.Asn216His	NA	NA	13.71	0.543118	0.569	0	0.266	0.997512	NA	NA	NA	NA	simulated	216
chr12	49579503	NA	T	A	TUBA1A	NM_006009.3	missense_variant	MODERATE	c.646A>T	p.Asn216Tyr	NA	NA	22.8	0.766482	0.868	0	0.958	0.999459	NA	NA	NA	NA	simulated	216
chr12	49579503	NA	T	C	TUBA1A	NM_006009.3	missense_variant	MODERATE	c.646A>G	p.Asn216Asp	NA	NA	21.6	0.619749	0.485	0.002	0.19	0.994561	NA	NA	NA	NA	simulated	216
chr12	49579504	NA	T	G	TUBA1A	NM_006009.3	missense_variant	MODERATE	c.645A>C	p.Arg215Ser	NA	NA	22.8	0.126007	0.457	0	0.06	0.894166	NA	NA	NA	NA	simulated	215
chr12	49579504	NA	T	A	TUBA1A	NM_006009.3	missense_variant	MODERATE	c.645A>T	p.Arg215Ser	NA	NA	23	0.124153	0.457	0	0.06	0.894166	NA	NA	NA	NA	simulated	215
chr12	49579505	NA	C	G	TUBA1A	NM_006009.3	missense_variant	MODERATE	c.644G>C	p.Arg215Thr	NA	NA	23.7	0.450775	0.536	0	0.06	0.998372	NA	NA	NA	NA	simulated	215
chr12	49579505	NA	C	A	TUBA1A	NM_006009.3	missense_variant	MODERATE	c.644G>T	p.Arg215Ile	NA	NA	27.2	0.679261	0.675	0	0.232	0.999999	NA	NA	NA	NA	simulated	215
chr12	49579505	NA	C	T	TUBA1A	NM_006009.3	missense_variant	MODERATE	c.644G>A	p.Arg215Lys	NA	NA	18.14	0.195271	0.331	0.008	0.011	0.989059	NA	NA	NA	NA	simulated	215
chr12	49579506	NA	T	C	TUBA1A	NM_006009.3	missense_variant	MODERATE	c.643A>G	p.Arg215Gly	NA	NA	24.3	0.348031	0.633	0.001	0.332	0.961624	NA	NA	NA	NA	simulated	215
chr12	49579508	NA	C	G	TUBA1A	NM_006009.3	missense_variant	MODERATE	c.641G>C	p.Arg214Pro	NA	NA	29.9	0.749142	0.672	0	0.101	1	NA	NA	NA	NA	simulated	214
chr12	49579508	NA	C	A	TUBA1A	NM_006009.3	missense_variant	MODERATE	c.641G>T	p.Arg214Leu	NA	NA	23.4	0.725549	0.678	0.001	0.03	1	NA	NA	NA	NA	database	214
chr12	49579508	NA	C	T	TUBA1A	NM_006009.3	missense_variant	MODERATE	c.641G>A	p.Arg214His	NA	NA	23.1	0.579985	0.792	0.007	0.017	0.999999	NA	NA	NA	NA	clinical_review	214
chr12	49579509	NA	G	A	TUBA1A	NM_006009.3	missense_variant	MODERATE	c.640C>T	p.Arg214Cys	NA	NA	23.3	0.631338	0.669	0.019	0.907	1	NA	NA	NA	NA	simulated	214
chr12	49579509	NA	G	C	TUBA1A	NM_006009.3	missense_variant	MODERATE	c.640C>G	p.Arg214Gly	NA	NA	23.6	0.785791	0.564	0	0.064	0.999999	NA	NA	NA	NA	simulated	214
chr12	49579509	NA	G	T	TUBA1A	NM_006009.3	missense_variant	MODERATE	c.640C>A	p.Arg214Ser	NA	NA	24.3	0.724443	0.584	0	0.48	0.999999	NA	NA	NA	NA	simulated	214
chr12	49579510	NA	A	C	TUBA1A	NM_006009.3	missense_variant	MODERATE	c.639T>G	p.Cys213Trp	NA	NA	24.8	0.790162	0.676	0	0.473	1	NA	NA	NA	NA	simulated	213
chr12	49579511	NA	C	G	TUBA1A	NM_006009.3	missense_variant	MODERATE	c.638G>C	p.Cys213Ser	NA	NA	22.8	0.877339	0.862	0	0.816	0.999999	NA	NA	NA	NA	simulated	213
chr12	49579511	NA	C	A	TUBA1A	NM_006009.3	missense_variant	MODERATE	c.638G>T	p.Cys213Phe	NA	NA	27.8	0.917851	0.842	0	0.909	1	NA	NA	NA	NA	simulated	213
chr12	49579511	NA	C	T	TUBA1A	NM_006009.3	missense_variant	MODERATE	c.638G>A	p.Cys213Tyr	NA	NA	26.4	0.95541	0.815	0	0.37	0.999999	NA	NA	NA	NA	simulated	213
chr12	49579512	NA	A	G	TUBA1A	NM_006009.3	missense_variant	MODERATE	c.637T>C	p.Cys213Arg	NA	NA	24.7	0.901736	0.874	0	0.978	1	NA	NA	NA	NA	simulated	213
chr12	49579512	NA	A	C	TUBA1A	NM_006009.3	missense_variant	MODERATE	c.637T>G	p.Cys213Gly	NA	NA	23.8	0.886554	0.861	0	0.909	0.999997	NA	NA	NA	NA	simulated	213
chr12	49579512	NA	A	T	TUBA1A	NM_006009.3	missense_variant	MODERATE	c.637T>A	p.Cys213Ser	NA	NA	19.37	0.732481	0.896	0	0.816	0.999994	NA	NA	NA	NA	simulated	213
chr12	49579513	NA	G	C	TUBA1A	NM_006009.3	missense_variant	MODERATE	c.636C>G	p.Ile212Met	NA	NA	17.88	0.798252	0.753	0	0.962	0.999989	NA	NA	NA	NA	simulated	212
chr12	49579514	NA	A	G	TUBA1A	NM_006009.3	missense_variant	MODERATE	c.635T>C	p.Ile212Thr	NA	NA	24.7	0.781628	0.877	0	0.998	0.999991	NA	NA	NA	NA	simulated	212
chr12	49579514	NA	A	C	TUBA1A	NM_006009.3	missense_variant	MODERATE	c.635T>G	p.Ile212Ser	NA	NA	25.7	0.769821	0.886	0	0.999	0.999997	NA	NA	NA	NA	simulated	212
chr12	49579514	NA	A	T	TUBA1A	NM_006009.3	missense_variant	MODERATE	c.635T>A	p.Ile212Asn	NA	NA	25.8	0.801386	0.862	0	0.999	0.999997	NA	NA	NA	NA	simulated	212
chr12	49579515	NA	T	G	TUBA1A	NM_006009.3	missense_variant	MODERATE	c.634A>C	p.Ile212Leu	NA	NA	19.34	0.380129	0.574	0.001	0.139	0.999815	NA	NA	NA	NA	simulated	212
chr12	49579515	NA	T	A	TUBA1A	NM_006009.3	missense_variant	MODERATE	c.634A>T	p.Ile212Phe	NA	NA	23.3	0.8581	0.826	0	0.399	0.999998	NA	NA	NA	NA	simulated	212
chr12	49579515	NA	T	C	TUBA1A	NM_006009.3	missense_variant	MODERATE	c.634A>G	p.Ile212Val	NA	NA	11.94	0.426746	0.527	0.031	0.568	0.999537	NA	NA	NA	NA	simulated	212
chr12	49579516	NA	G	C	TUBA1A	NM_006009.3	missense_variant	MODERATE	c.633C>G	p.Asp211Glu	NA	NA	12.78	0.101342	0.468	0.007	0.155	0.867884	NA	NA	NA	NA	simulated	211
chr12	49579516	NA	G	T	TUBA1A	NM_006009.3	missense_variant	MODERATE	c.633C>A	p.Asp211Glu	NA	NA	13.25	0.105684	0.468	0.007	0.155	0.875138	NA	NA	NA	NA	simulated	211
chr12	49579517	NA	T	G	TUBA1A	NM_006009.3	missense_variant	MODERATE	c.632A>C	p.Asp211Ala	NA	NA	25.4	0.738737	0.848	0	0.962	0.999993	NA	NA	NA	NA	simulated	211
chr12	49579517	NA	T	A	TUBA1A	NM_006009.3	missense_variant	MODERATE	c.632A>T	p.Asp211Val	NA	NA	25.6	0.866483	0.823	0	0.99	1	NA	NA	NA	NA	simulated	211
chr12	49579517	NA	T	C	TUBA1A	NM_006009.3	missense_variant	MODERATE	c.632A>G	p.Asp211Gly	NA	NA	25.2	0.568137	0.821	0.001	0.974	0.999994	NA	NA	NA	NA	simulated	211
chr12	49579518	NA	C	G	TUBA1A	NM_006009.3	missense_variant	MODERATE	c.631G>C	p.Asp211His	NA	NA	25.7	0.82616	0.813	0	0.99	0.999999	NA	NA	NA	NA	simulated	211
chr12	49579518	NA	C	A	TUBA1A	NM_006009.3	missense_variant	MODERATE	c.631G>T	p.Asp211Tyr	NA	NA	27	0.884045	0.819	0	0.997	1	NA	NA	NA	NA	simulated	211
chr12	49579518	NA	C	T	TUBA1A	NM_006009.3	missense_variant	MODERATE	c.631G>A	p.Asp211Asn	NA	NA	24.8	0.724677	0.491	0.001	0.469	0.999995	NA	NA	NA	NA	simulated	211
chr12	49579520	NA	T	G	TUBA1A	NM_006009.3	missense_variant	MODERATE	c.629A>C	p.Tyr210Ser	NA	NA	26.1	0.872257	0.827	0	0.971	0.999985	NA	NA	NA	NA	simulated	210
chr12	49579520	NA	T	A	TUBA1A	NM_006009.3	missense_variant	MODERATE	c.629A>T	p.Tyr210Phe	NA	NA	22.9	0.622181	0.469	0.008	0.24	0.999809	NA	NA	NA	NA	simulated	210
chr12	49579520	NA	T	C	TUBA1A	NM_006009.3	missense_variant	MODERATE	c.629A>G	p.Tyr210Cys	NA	NA	24.8	0.900424	0.833	0	0.994	0.99999	NA	NA	NA	NA	clinical_review	210
chr12	49579521	NA	A	G	TUBA1A	NM_006009.3	missense_variant	MODERATE	c.628T>C	p.Tyr210His	NA	NA	24.7	0.763474	0.787	0	0.989	0.999923	NA	NA	NA	NA	simulated	210
chr12	49579521	NA	A	C	TUBA1A	NM_006009.3	missense_variant	MODERATE	c.628T>G	p.Tyr210Asp	NA	NA	24.7	0.938332	0.853	0	0.971	0.999991	NA	NA	NA	NA	simulated	210
chr12	49579521	NA	A	T	TUBA1A	NM_006009.3	missense_variant	MODERATE	c.628T>A	p.Tyr210Asn	NA	NA	24.8	0.877051	0.802	0	0.536	0.999993	NA	NA	NA	NA	simulated	210
chr12	49579522	NA	G	C	TUBA1A	NM_006009.3	missense_variant	MODERATE	c.627C>G	p.Ile209Met	NA	NA	24	0.633522	0.563	0	0.511	0.996355	NA	NA	NA	NA	simulated	209
chr12	49579523	NA	A	G	TUBA1A	NM_006009.3	missense_variant	MODERATE	c.626T>C	p.Ile209Thr	NA	NA	21.7	0.694157	0.794	0.009	0.227	0.999974	NA	NA	NA	NA	simulated	209
chr12	49579523	NA	A	C	TUBA1A	NM_006009.3	missense_variant	MODERATE	c.626T>G	p.Ile209Ser	NA	NA	25.4	0.916321	0.884	0	0.901	0.999993	NA	NA	NA	NA	simulated	209
chr12	49579523	NA	A	T	TUBA1A	NM_006009.3	missense_variant	MODERATE	c.626T>A	p.Ile209Asn	NA	NA	25.6	0.926418	0.869	0	0.963	0.999991	NA	NA	NA	NA	simulated	209
chr12	49579524	NA	T	G	TUBA1A	NM_006009.3	missense_variant	MODERATE	c.625A>C	p.Ile209Leu	NA	NA	19.05	0.173103	0.309	0.008	0.081	0.999806	NA	NA	NA	NA	simulated	209
chr12	49579524	NA	T	A	TUBA1A	NM_006009.3	missense_variant	MODERATE	c.625A>T	p.Ile209Phe	NA	NA	25.9	0.829716	0.823	0	0.86	0.999998	NA	NA	NA	NA	simulated	209
chr12	49579524	NA	T	C	TUBA1A	NM_006009.3	missense_variant	MODERATE	c.625A>G	p.Ile209Val	NA	NA	11.68	0.398313	0.466	0.012	0.297	0.999525	NA	NA	NA	NA	simulated	209
chr12	49579526	NA	G	A	TUBA1A	NM_006009.3	missense_variant	MODERATE	c.623C>T	p.Ala208Val	NA	NA	27.3	0.877212	0.81	0	1	0.999999	NA	NA	NA	NA	simulated	208
chr12	49579526	NA	G	C	TUBA1A	NM_006009.3	missense_variant	MODERATE	c.623C>G	p.Ala208Gly	NA	NA	25.7	0.921566	0.771	0	1	0.999998	NA	NA	NA	NA	simulated	208
chr12	49579526	NA	G	T	TUBA1A	NM_006009.3	missense_variant	MODERATE	c.623C>A	p.Ala208Asp	NA	NA	26.8	0.930916	0.827	0	1	1	NA	NA	NA	NA	simulated	208
chr12	49579527	NA	C	G	TUBA1A	NM_006009.3	missense_variant	MODERATE	c.622G>C	p.Ala208Pro	NA	NA	27	0.931957	0.824	0	1	1	NA	NA	NA	NA	simulated	208
chr12	49579527	NA	C	A	TUBA1A	NM_006009.3	missense_variant	MODERATE	c.622G>T	p.Ala208Ser	NA	NA	27.2	0.85819	0.683	0	1	0.999996	NA	NA	NA	NA	simulated	208
chr12	49579527	NA	C	T	TUBA1A	NM_006009.3	missense_variant	MODERATE	c.622G>A	p.Ala208Thr	NA	NA	28.7	0.924673	0.781	0	1	0.999998	NA	NA	NA	NA	simulated	208
chr12	49579528	NA	C	G	TUBA1A	NM_006009.3	missense_variant	MODERATE	c.621G>C	p.Glu207Asp	NA	NA	26.6	0.875082	0.456	0	0.859	0.999995	NA	NA	NA	NA	simulated	207
chr12	49579528	NA	C	A	TUBA1A	NM_006009.3	missense_variant	MODERATE	c.621G>T	p.Glu207Asp	NA	NA	27.4	0.876134	0.456	0	0.859	0.999995	NA	NA	NA	NA	simulated	207
chr12	49579529	NA	T	G	TUBA1A	NM_006009.3	missense_variant	MODERATE	c.620A>C	p.Glu207Ala	NA	NA	25.5	0.863003	0.873	0	0.984	0.999985	NA	NA	NA	NA	simulated	207
chr12	49579529	NA	T	A	TUBA1A	NM_006009.3	missense_variant	MODERATE	c.620A>T	p.Glu207Val	NA	NA	26.8	0.942663	0.851	0	0.988	0.999993	NA	NA	NA	NA	simulated	207
chr12	49579529	NA	T	C	TUBA1A	NM_006009.3	missense_variant	MODERATE	c.620A>G	p.Glu207Gly	NA	NA	25.8	0.890481	0.867	0	0.992	0.999988	NA	NA	NA	NA	simulated	207
chr12	49579530	NA	C	G	TUBA1A	NM_006009.3	missense_variant	MODERATE	c.619G>C	p.Glu207Gln	NA	NA	23.7	0.807186	0.62	0	0.717	0.999986	NA	NA	NA	NA	simulated	207
chr12	49579530	NA	C	T	TUBA1A	NM_006009.3	missense_variant	MODERATE	c.619G>A	p.Glu207Lys	NA	NA	29	0.883524	0.791	0	0.977	0.999997	NA	NA	NA	NA	simulated	207
chr12	49579531	NA	A	C	TUBA1A	NM_006009.3	missense_variant	MODERATE	c.618T>G	p.Asn206Lys	NA	NA	23.7	0.595393	0.677	0	1	0.991792	NA	NA	NA	NA	simulated	206
chr12	49579531	NA	A	T	TUBA1A	NM_006009.3	missense_variant	MODERATE	c.618T>A	p.Asn206Lys	NA	NA	23.8	0.593437	0.677	0	1	0.990814	NA	NA	NA	NA	simulated	206
chr12	49579532	NA	T	G	TUBA1A	NM_006009.3	missense_variant	MODERATE	c.617A>C	p.Asn206Thr	NA	NA	25.2	0.79888	0.808	0	1	0.999954	NA	NA	NA	NA	simulated	206
chr12	49579532	NA	T	A	TUBA1A	NM_006009.3	missense_variant	MODERATE	c.617A>T	p.Asn206Ile	NA	NA	26.5	0.850193	0.844	0	1	0.999984	NA	NA	NA	NA	simulated	206
chr12	49579532	NA	T	C	TUBA1A	NM_006009.3	missense_variant	MODERATE	c.617A>G	p.Asn206Ser	NA	NA	19.84	0.702059	0.812	0	1	0.999857	NA	NA	NA	NA	simulated	206
chr12	49579533	NA	T	G	TUBA1A	NM_006009.3	missense_variant	MODERATE	c.616A>C	p.Asn206His	NA	NA	24.4	0.768931	0.856	0	1	0.999926	NA	NA	NA	NA	simulated	206
chr12	49579533	NA	T	A	TUBA1A	NM_006009.3	missense_variant	MODERATE	c.616A>T	p.Asn206Tyr	NA	NA	26.1	0.854218	0.896	0	1	0.999981	NA	NA	NA	NA	simulated	206
chr12	49579533	NA	T	C	TUBA1A	NM_006009.3	missense_variant	MODERATE	c.616A>G	p.Asn206Asp	NA	NA	24.9	0.783762	0.872	0	1	0.999844	NA	NA	NA	NA	simulated	206
chr12	49579534	NA	G	C	TUBA1A	NM_006009.3	missense_variant	MODERATE	c.615C>G	p.Asp205Glu	NA	NA	22.4	0.594114	0.704	0.013	0.346	0.989163	NA	NA	NA	NA	simulated	205
chr12	49579534	NA	G	T	TUBA1A	NM_006009.3	missense_variant	MODERATE	c.615C>A	p.Asp205Glu	NA	NA	22.6	0.594937	0.704	0.013	0.346	0.989577	NA	NA	NA	NA	simulated	205
chr12	49579535	NA	T	G	TUBA1A	NM_006009.3	missense_variant	MODERATE	c.614A>C	p.Asp205Ala	NA	NA	25.5	0.95951	0.863	0	0.997	0.999993	NA	NA	NA	NA	simulated	205
chr12	49579535	NA	T	A	TUBA1A	NM_006009.3	missense_variant	MODERATE	c.614A>T	p.Asp205Val	NA	NA	25.8	0.939742	0.894	0	0.999	1	NA	NA	NA	NA	simulated	205
chr12	49579535	NA	T	C	TUBA1A	NM_006009.3	missense_variant	MODERATE	c.614A>G	p.Asp205Gly	NA	NA	25.2	0.935037	0.893	0.001	0.995	0.999995	NA	NA	NA	NA	simulated	205
chr12	49579536	NA	C	G	TUBA1A	NM_006009.3	missense_variant	MODERATE	c.613G>C	p.Asp205His	NA	NA	26.5	0.945651	0.877	0	0.999	0.999999	NA	NA	NA	NA	simulated	205
chr12	49579536	NA	C	A	TUBA1A	NM_006009.3	missense_variant	MODERATE	c.613G>T	p.Asp205Tyr	NA	NA	27.7	0.963784	0.863	0	1	1	NA	NA	NA	NA	simulated	205
chr12	49579536	NA	C	T	TUBA1A	NM_006009.3	missense_variant	MODERATE	c.613G>A	p.Asp205Asn	NA	NA	28.5	0.964969	0.73	0	0.984	0.999995	NA	NA	NA	NA	simulated	205
chr12	49579538	NA	A	G	TUBA1A	NM_006009.3	missense_variant	MODERATE	c.611T>C	p.Val204Ala	NA	NA	23.5	0.818744	0.696	0.006	0.945	0.999965	NA	NA	NA	NA	simulated	204
chr12	49579538	NA	A	C	TUBA1A	NM_006009.3	missense_variant	MODERATE	c.611T>G	p.Val204Gly	NA	NA	25.9	0.928546	0.804	0	0.998	1	NA	NA	NA	NA	simulated	204
chr12	49579538	NA	A	T	TUBA1A	NM_006009.3	missense_variant	MODERATE	c.611T>A	p.Val204Glu	NA	NA	28.8	0.923466	0.827	0	0.998	0.999998	NA	NA	NA	NA	simulated	204
chr12	49579539	NA	C	G	TUBA1A	NM_006009.3	missense_variant	MODERATE	c.610G>C	p.Val204Leu	NA	NA	16.3	0.55453	0.383	0.001	0.121	0.999996	NA	NA	NA	NA	simulated	204
chr12	49579539	NA	C	A	TUBA1A	NM_006009.3	missense_variant	MODERATE	c.610G>T	p.Val204Leu	NA	NA	18.15	0.584619	0.383	0.001	0.121	0.999996	NA	NA	NA	NA	simulated	204
chr12	49579539	NA	C	T	TUBA1A	NM_006009.3	missense_variant	MODERATE	c.610G>A	p.Val204Ile	NA	NA	20.6	0.831771	0.289	0.001	0.524	0.999988	NA	NA	NA	NA	simulated	204
chr12	49579540	NA	C	G	TUBA1A	NM_006009.3	missense_variant	MODERATE	c.609G>C	p.Met203Ile	NA	NA	17.42	0.732258	0.579	0.02	0.037	0.999997	NA	NA	NA	NA	simulated	203
chr12	49579540	NA	C	A	TUBA1A	NM_006009.3	missense_variant	MODERATE	c.609G>T	p.Met203Ile	NA	NA	20.9	0.747506	0.58	0.02	0.037	0.999997	NA	NA	NA	NA	simulated	203
chr12	49579540	NA	C	T	TUBA1A	NM_006009.3	missense_variant	MODERATE	c.609G>A	p.Met203Ile	NA	NA	19.2	0.747506	0.579	0.02	0.037	0.999997	NA	NA	NA	NA	simulated	203
chr12	49579541	NA	A	G	TUBA1A	NM_006009.3	missense_variant	MODERATE	c.608T>C	p.Met203Thr	NA	NA	22.3	0.87905	0.766	0	0.636	0.999979	NA	NA	NA	NA	simulated	203
chr12	49579541	NA	A	C	TUBA1A	NM_006009.3	missense_variant	MODERATE	c.608T>G	p.Met203Arg	NA	NA	25.2	0.937145	0.868	0	0.986	0.999998	NA	NA	NA	NA	simulated	203
chr12	49579541	NA	A	T	TUBA1A	NM_006009.3	missense_variant	MODERATE	c.608T>A	p.Met203Lys	NA	NA	25.7	0.937002	0.877	0	0.96	0.999997	NA	NA	NA	NA	simulated	203
chr12	49579542	NA	T	G	TUBA1A	NM_006009.3	missense_variant	MODERATE	c.607A>C	p.Met203Leu	NA	NA	13.5	0.204946	0.48	0.012	0.037	0.999773	NA	NA	NA	NA	simulated	203
chr12	49579542	NA	T	A	TUBA1A	NM_006009.3	missense_variant	MODERATE	c.607A>T	p.Met203Leu	NA	NA	14.79	0.262517	0.48	0.012	0.037	0.999773	NA	NA	NA	NA	simulated	203
chr12	49579542	NA	T	C	TUBA1A	NM_006009.3	missense_variant	MODERATE	c.607A>G	p.Met203Val	NA	NA	11.71	0.456282	0.561	0.001	0.216	0.999818	NA	NA	NA	NA	simulated	203
chr12	49579543	NA	G	C	TUBA1A	NM_006009.3	missense_variant	MODERATE	c.606C>G	p.Phe202Leu	NA	NA	24.1	0.568336	0.52	0	1	0.999892	NA	NA	NA	NA	simulated	202
chr12	49579543	NA	G	T	TUBA1A	NM_006009.3	missense_variant	MODERATE	c.606C>A	p.Phe202Leu	NA	NA	24.2	0.568998	0.52	0	1	0.999892	NA	NA	NA	NA	simulated	202
chr12	49579544	NA	A	G	TUBA1A	NM_006009.3	missense_variant	MODERATE	c.605T>C	p.Phe202Ser	NA	NA	27	0.925609	0.818	0	1	0.999979	NA	NA	NA	NA	simulated	202
chr12	49579544	NA	A	C	TUBA1A	NM_006009.3	missense_variant	MODERATE	c.605T>G	p.Phe202Cys	NA	NA	25.4	0.912628	0.8	0	1	0.999986	NA	NA	NA	NA	simulated	202
chr12	49579544	NA	A	T	TUBA1A	NM_006009.3	missense_variant	MODERATE	c.605T>A	p.Phe202Tyr	NA	NA	25.6	0.842317	0.714	0	1	0.99983	NA	NA	NA	NA	simulated	202
chr12	49579545	NA	A	G	TUBA1A	NM_006009.3	missense_variant	MODERATE	c.604T>C	p.Phe202Leu	NA	NA	24.4	0.723178	0.684	0	1	0.999972	NA	NA	NA	NA	simulated	202
chr12	49579545	NA	A	C	TUBA1A	NM_006009.3	missense_variant	MODERATE	c.604T>G	p.Phe202Val	NA	NA	23.7	0.661828	0.644	0	1	0.999986	NA	NA	NA	NA	simulated	202
chr12	49579545	NA	A	T	TUBA1A	NM_006009.3	missense_variant	MODERATE	c.604T>A	p.Phe202Ile	NA	NA	26.4	0.680722	0.653	0	1	0.999967	NA	NA	NA	NA	simulated	202
chr12	49579547	NA	G	A	TUBA1A	NM_006009.3	missense_variant	MODERATE	c.602C>T	p.Ala201Val	NA	NA	21.2	0.674419	0.537	0	0.133	0.999999	NA	NA	NA	NA	simulated	201
chr12	49579547	NA	G	C	TUBA1A	NM_006009.3	missense_variant	MODERATE	c.602C>G	p.Ala201Gly	NA	NA	20.5	0.843143	0.6	0.01	0.634	0.999998	NA	NA	NA	NA	simulated	201
chr12	49579547	NA	G	T	TUBA1A	NM_006009.3	missense_variant	MODERATE	c.602C>A	p.Ala201Asp	NA	NA	26.5	0.936016	0.795	0	0.922	1	NA	NA	NA	NA	simulated	201
chr12	49579548	NA	C	G	TUBA1A	NM_006009.3	missense_variant	MODERATE	c.601G>C	p.Ala201Pro	NA	NA	26.5	0.940031	0.749	0.001	0.958	1	NA	NA	NA	NA	simulated	201
chr12	49579548	NA	C	A	TUBA1A	NM_006009.3	missense_variant	MODERATE	c.601G>T	p.Ala201Ser	NA	NA	15.41	0.443666	0.291	0.021	0.149	0.999996	NA	NA	NA	NA	simulated	201
chr12	49579548	NA	C	T	TUBA1A	NM_006009.3	missense_variant	MODERATE	c.601G>A	p.Ala201Thr	NA	NA	19.05	0.646638	0.417	0	0.112	0.999998	NA	NA	NA	NA	simulated	201
chr12	49579549	NA	A	C	TUBA1A	NM_006009.3	missense_variant	MODERATE	c.600T>G	p.Cys200Trp	NA	NA	24.6	0.925752	0.733	0	0.997	0.999997	NA	NA	NA	NA	simulated	200
chr12	49579550	NA	C	G	TUBA1A	NM_006009.3	missense_variant	MODERATE	c.599G>C	p.Cys200Ser	NA	NA	25.1	0.901663	0.61	0.001	0.868	0.999936	NA	NA	NA	NA	simulated	200
chr12	49579550	NA	C	A	TUBA1A	NM_006009.3	missense_variant	MODERATE	c.599G>T	p.Cys200Phe	NA	NA	28.1	0.914538	0.823	0	0.985	0.999988	NA	NA	NA	NA	simulated	200
chr12	49579550	NA	C	T	TUBA1A	NM_006009.3	missense_variant	MODERATE	c.599G>A	p.Cys200Tyr	NA	NA	26.5	0.954816	0.812	0	0.989	0.999968	NA	NA	NA	NA	clinical_review	200
chr12	49579551	NA	A	G	TUBA1A	NM_006009.3	missense_variant	MODERATE	c.598T>C	p.Cys200Arg	NA	NA	24.3	0.875829	0.749	0.005	0.989	1	NA	NA	NA	NA	simulated	200
chr12	49579551	NA	A	C	TUBA1A	NM_006009.3	missense_variant	MODERATE	c.598T>G	p.Cys200Gly	NA	NA	17.12	0.758152	0.663	0.001	0.436	0.999281	NA	NA	NA	NA	simulated	200
chr12	49579551	NA	A	T	TUBA1A	NM_006009.3	missense_variant	MODERATE	c.598T>A	p.Cys200Ser	NA	NA	23.5	0.684928	0.611	0.001	0.868	0.998618	NA	NA	NA	NA	simulated	200
chr12	49579552	NA	A	C	TUBA1A	NM_006009.3	missense_variant	MODERATE	c.597T>G	p.Asp199Glu	NA	NA	18.48	0.716636	0.699	0	0.232	0.53862	NA	NA	NA	NA	simulated	199
chr12	49579552	NA	A	T	TUBA1A	NM_006009.3	missense_variant	MODERATE	c.597T>A	p.Asp199Glu	NA	NA	19.82	0.715041	0.696	0	0.232	0.548399	NA	NA	NA	NA	simulated	199
chr12	49579553	NA	T	G	TUBA1A	NM_006009.3	missense_variant	MODERATE	c.596A>C	p.Asp199Ala	NA	NA	25.9	0.962812	0.945	0	0.977	0.999926	NA	NA	NA	NA	simulated	199
chr12	49579553	NA	T	A	TUBA1A	NM_006009.3	missense_variant	MODERATE	c.596A>T	p.Asp199Val	NA	NA	26.9	0.97354	0.928	0	0.994	1	NA	NA	NA	NA	simulated	199
chr12	49579553	NA	T	C	TUBA1A	NM_006009.3	missense_variant	MODERATE	c.596A>G	p.Asp199Gly	NA	NA	25.9	0.954772	0.935	0.004	0.992	0.99995	NA	NA	NA	4	database	199
chr12	49579554	NA	C	G	TUBA1A	NM_006009.3	missense_variant	MODERATE	c.595G>C	p.Asp199His	NA	NA	25.9	0.962014	0.942	0	0.996	0.999992	NA	NA	NA	NA	simulated	199
chr12	49579554	NA	C	A	TUBA1A	NM_006009.3	missense_variant	MODERATE	c.595G>T	p.Asp199Tyr	NA	NA	27.6	0.971522	0.903	0	0.998	0.999996	NA	NA	NA	NA	simulated	199
chr12	49579554	NA	C	T	TUBA1A	NM_006009.3	missense_variant	MODERATE	c.595G>A	p.Asp199Asn	NA	NA	27.3	0.945835	0.818	0.001	0.983	0.999951	NA	NA	NA	NA	simulated	199
chr12	49579556	NA	G	A	TUBA1A	NM_006009.3	missense_variant	MODERATE	c.593C>T	p.Ser198Phe	NA	NA	23.7	0.914785	0.834	0	0.994	0.999999	NA	NA	NA	NA	simulated	198
chr12	49579556	NA	G	C	TUBA1A	NM_006009.3	missense_variant	MODERATE	c.593C>G	p.Ser198Cys	NA	NA	25.3	0.889837	0.724	0	0.486	0.999997	NA	NA	NA	NA	simulated	198
chr12	49579556	NA	G	T	TUBA1A	NM_006009.3	missense_variant	MODERATE	c.593C>A	p.Ser198Tyr	NA	NA	26	0.948989	0.83	0	0.994	0.999998	NA	NA	NA	NA	simulated	198
chr12	49579557	NA	A	G	TUBA1A	NM_006009.3	missense_variant	MODERATE	c.592T>C	p.Ser198Pro	NA	NA	25.7	0.899435	0.832	0.004	0.972	0.999982	NA	NA	NA	NA	simulated	198
chr12	49579557	NA	A	C	TUBA1A	NM_006009.3	missense_variant	MODERATE	c.592T>G	p.Ser198Ala	NA	NA	13.62	0.462048	0.524	0.001	0.276	0.999631	NA	NA	NA	NA	simulated	198
chr12	49579557	NA	A	T	TUBA1A	NM_006009.3	missense_variant	MODERATE	c.592T>A	p.Ser198Thr	NA	NA	21.9	0.371486	0.448	0	0.174	0.99989	NA	NA	NA	NA	simulated	198
chr12	49579558	NA	G	C	TUBA1A	NM_006009.3	missense_variant	MODERATE	c.591C>G	p.His197Gln	NA	NA	25.2	0.914434	0.813	0	0.984	0.999996	NA	NA	NA	NA	simulated	197
chr12	49579558	NA	G	T	TUBA1A	NM_006009.3	missense_variant	MODERATE	c.591C>A	p.His197Gln	NA	NA	25.5	0.915229	0.813	0	0.984	0.999996	NA	NA	NA	NA	simulated	197
chr12	49579559	NA	T	G	TUBA1A	NM_006009.3	missense_variant	MODERATE	c.590A>C	p.His197Pro	NA	NA	24.9	0.925687	0.89	0.001	0.996	0.999996	NA	NA	NA	NA	simulated	197
chr12	49579559	NA	T	A	TUBA1A	NM_006009.3	missense_variant	MODERATE	c.590A>T	p.His197Leu	NA	NA	23.5	0.923293	0.897	0.02	0.984	0.999996	NA	NA	NA	NA	simulated	197
chr12	49579559	NA	T	C	TUBA1A	NM_006009.3	missense_variant	MODERATE	c.590A>G	p.His197Arg	NA	NA	23.9	0.86911	0.889	0.001	0.978	0.999979	NA	NA	NA	NA	simulated	197
chr12	49579560	NA	G	A	TUBA1A	NM_006009.3	missense_variant	MODERATE	c.589C>T	p.His197Tyr	NA	NA	23.6	0.865371	0.81	0	0.995	0.999997	NA	NA	NA	NA	simulated	197
chr12	49579560	NA	G	C	TUBA1A	NM_006009.3	missense_variant	MODERATE	c.589C>G	p.His197Asp	NA	NA	25.7	0.93015	0.854	0.001	0.71	0.999999	NA	NA	NA	NA	simulated	197
chr12	49579560	NA	G	T	TUBA1A	NM_006009.3	missense_variant	MODERATE	c.589C>A	p.His197Asn	NA	NA	23.5	0.833222	0.576	0	0.71	0.999997	NA	NA	NA	NA	simulated	197
chr12	49579561	NA	C	G	TUBA1A	NM_006009.3	missense_variant	MODERATE	c.588G>C	p.Glu196Asp	NA	NA	18.86	0.859568	0.533	0	0.016	0.999995	NA	NA	NA	NA	simulated	196
chr12	49579561	NA	C	A	TUBA1A	NM_006009.3	missense_variant	MODERATE	c.588G>T	p.Glu196Asp	NA	NA	20.5	0.859568	0.533	0	0.016	0.999995	NA	NA	NA	NA	simulated	196
chr12	49579562	NA	T	G	TUBA1A	NM_006009.3	missense_variant	MODERATE	c.587A>C	p.Glu196Ala	NA	NA	25.2	0.937672	0.855	0	0.733	0.999986	NA	NA	NA	NA	simulated	196
chr12	49579562	NA	T	A	TUBA1A	NM_006009.3	missense_variant	MODERATE	c.587A>T	p.Glu196Val	NA	NA	26.7	0.956817	0.857	0	0.812	0.999994	NA	NA	NA	NA	simulated	196
chr12	49579562	NA	T	C	TUBA1A	NM_006009.3	missense_variant	MODERATE	c.587A>G	p.Glu196Gly	NA	NA	25.3	0.917688	0.793	0	0.192	0.999988	NA	NA	NA	NA	simulated	196
chr12	49579563	NA	C	G	TUBA1A	NM_006009.3	missense_variant	MODERATE	c.586G>C	p.Glu196Gln	NA	NA	25.4	0.938613	0.687	0	0.855	0.999987	NA	NA	NA	NA	simulated	196
chr12	49579563	NA	C	T	TUBA1A	NM_006009.3	missense_variant	MODERATE	c.586G>A	p.Glu196Lys	NA	NA	28.7	0.957818	0.784	0	0.758	0.999997	NA	NA	NA	NA	simulated	196
chr12	49579565	NA	A	G	TUBA1A	NM_006009.3	missense_variant	MODERATE	c.584T>C	p.Leu195Pro	NA	NA	25.8	0.951142	0.88	0	0.996	1	NA	NA	NA	NA	simulated	195
chr12	49579565	NA	A	C	TUBA1A	NM_006009.3	missense_variant	MODERATE	c.584T>G	p.Leu195Arg	NA	NA	25.5	0.902825	0.835	0	0.98	0.999979	NA	NA	NA	NA	simulated	195
chr12	49579565	NA	A	T	TUBA1A	NM_006009.3	missense_variant	MODERATE	c.584T>A	p.Leu195Gln	NA	NA	25.2	0.92551	0.83	0	0.98	0.999973	NA	NA	NA	NA	simulated	195
chr12	49579566	NA	G	C	TUBA1A	NM_006009.3	missense_variant	MODERATE	c.583C>G	p.Leu195Val	NA	NA	21.7	0.862097	0.509	0	0.54	0.999761	NA	NA	NA	NA	simulated	195
chr12	49579566	NA	G	T	TUBA1A	NM_006009.3	missense_variant	MODERATE	c.583C>A	p.Leu195Met	NA	NA	23.1	0.909135	0.545	0	0.763	0.999699	NA	NA	NA	NA	simulated	195
chr12	49579568	NA	G	A	TUBA1A	NM_006009.3	missense_variant	MODERATE	c.581C>T	p.Thr194Ile	1	NA	25.8	0.91352	0.629	0	0.96	0.999999	NA	NA	NA	NA	gnomad	194
chr12	49579568	NA	G	C	TUBA1A	NM_006009.3	missense_variant	MODERATE	c.581C>G	p.Thr194Ser	NA	NA	23.3	0.919878	0.622	0	0.366	0.999987	NA	NA	NA	NA	simulated	194
chr12	49579568	NA	G	T	TUBA1A	NM_006009.3	missense_variant	MODERATE	c.581C>A	p.Thr194Asn	NA	NA	25	0.94863	0.605	0	0.963	0.999999	NA	NA	NA	NA	simulated	194
chr12	49579569	NA	T	G	TUBA1A	NM_006009.3	missense_variant	MODERATE	c.580A>C	p.Thr194Pro	NA	NA	25.4	0.954035	0.779	0	0.981	0.999991	NA	NA	NA	NA	simulated	194
chr12	49579569	NA	T	A	TUBA1A	NM_006009.3	missense_variant	MODERATE	c.580A>T	p.Thr194Ser	NA	NA	23.2	0.823955	0.602	0	0.366	0.999864	NA	NA	NA	NA	simulated	194
chr12	49579569	NA	T	C	TUBA1A	NM_006009.3	missense_variant	MODERATE	c.580A>G	p.Thr194Ala	NA	NA	24	0.833763	0.648	0	0.732	0.999951	NA	NA	NA	NA	simulated	194
chr12	49579571	NA	G	A	TUBA1A	NM_006009.3	missense_variant	MODERATE	c.578C>T	p.Thr193Ile	NA	NA	25.7	0.598538	0.574	0	0.254	0.99997	NA	NA	NA	NA	simulated	193
chr12	49579571	NA	G	C	TUBA1A	NM_006009.3	missense_variant	MODERATE	c.578C>G	p.Thr193Ser	NA	NA	11.75	0.135014	0.238	0.009	0.054	0.999643	NA	NA	NA	NA	simulated	193
chr12	49579571	NA	G	T	TUBA1A	NM_006009.3	missense_variant	MODERATE	c.578C>A	p.Thr193Asn	NA	NA	22.5	0.456092	0.333	0.004	0.18	0.999965	NA	NA	NA	NA	simulated	193
chr12	49579572	NA	T	G	TUBA1A	NM_006009.3	missense_variant	MODERATE	c.577A>C	p.Thr193Pro	NA	NA	25	0.311675	0.577	0	0.18	0.999907	NA	NA	NA	NA	simulated	193
chr12	49579572	NA	T	A	TUBA1A	NM_006009.3	missense_variant	MODERATE	c.577A>T	p.Thr193Ser	NA	NA	11.21	0.0404529	0.308	0.009	0.054	0.998538	NA	NA	NA	NA	simulated	193
chr12	49579572	NA	T	C	TUBA1A	NM_006009.3	missense_variant	MODERATE	c.577A>G	p.Thr193Ala	NA	NA	12.43	0.123829	0.404	0.001	0.019	0.999573	NA	NA	NA	NA	simulated	193
chr12	49579573	NA	G	C	TUBA1A	NM_006009.3	missense_variant	MODERATE	c.576C>G	p.His192Gln	NA	NA	25.3	0.84792	0.676	0	0.999	0.999996	NA	NA	NA	NA	simulated	192
chr12	49579573	NA	G	T	TUBA1A	NM_006009.3	missense_variant	MODERATE	c.576C>A	p.His192Gln	NA	NA	25.6	0.847679	0.675	0	0.999	0.999996	NA	NA	NA	NA	simulated	192
chr12	49579574	NA	T	G	TUBA1A	NM_006009.3	missense_variant	MODERATE	c.575A>C	p.His192Pro	NA	NA	24.7	0.863063	0.855	0	0.997	0.999995	NA	NA	NA	NA	simulated	192
chr12	49579574	NA	T	A	TUBA1A	NM_006009.3	missense_variant	MODERATE	c.575A>T	p.His192Leu	NA	NA	25.8	0.897038	0.831	0	0.999	0.999995	NA	NA	NA	NA	simulated	192
chr12	49579574	NA	T	C	TUBA1A	NM_006009.3	missense_variant	MODERATE	c.575A>G	p.His192Arg	NA	NA	23.8	0.659739	0.774	0	0.999	0.99998	NA	NA	NA	NA	simulated	192
chr12	49579575	NA	G	A	TUBA1A	NM_006009.3	missense_variant	MODERATE	c.574C>T	p.His192Tyr	NA	NA	25.2	0.936212	0.825	0	0.996	0.999993	NA	NA	NA	NA	simulated	192
chr12	49579575	NA	G	C	TUBA1A	NM_006009.3	missense_variant	MODERATE	c.574C>G	p.His192Asp	NA	NA	25.7	0.909381	0.783	0	0.964	0.999997	NA	NA	NA	NA	simulated	192
chr12	49579575	NA	G	T	TUBA1A	NM_006009.3	missense_variant	MODERATE	c.574C>A	p.His192Asn	NA	NA	25.5	0.823995	0.65	0	0.985	0.999991	NA	NA	NA	NA	simulated	192
chr12	49579577	NA	G	A	TUBA1A	NM_006009.3	missense_variant	MODERATE	c.572C>T	p.Thr191Ile	NA	NA	25.7	0.805065	0.674	0.001	0.976	0.999997	NA	NA	NA	NA	simulated	191
chr12	49579577	NA	G	C	TUBA1A	NM_006009.3	missense_variant	MODERATE	c.572C>G	p.Thr191Ser	NA	NA	23	0.853139	0.69	0.001	0.915	0.999967	NA	NA	NA	NA	simulated	191
chr12	49579577	NA	G	T	TUBA1A	NM_006009.3	missense_variant	MODERATE	c.572C>A	p.Thr191Asn	NA	NA	25.2	0.922727	0.675	0	0.992	0.999996	NA	NA	NA	NA	simulated	191
chr12	49579578	NA	T	G	TUBA1A	NM_006009.3	missense_variant	MODERATE	c.571A>C	p.Thr191Pro	NA	NA	22.8	0.909027	0.841	0	0.989	0.999991	NA	NA	NA	NA	simulated	191
chr12	49579578	NA	T	A	TUBA1A	NM_006009.3	missense_variant	MODERATE	c.571A>T	p.Thr191Ser	NA	NA	22.9	0.752561	0.713	0.001	0.915	0.999864	NA	NA	NA	NA	simulated	191
chr12	49579578	NA	T	C	TUBA1A	NM_006009.3	missense_variant	MODERATE	c.571A>G	p.Thr191Ala	NA	NA	20.8	0.546401	0.63	0.007	0.362	0.999952	NA	NA	NA	NA	simulated	191
chr12	49579580	NA	G	A	TUBA1A	NM_006009.3	missense_variant	MODERATE	c.569C>T	p.Thr190Ile	NA	NA	25.7	0.888371	0.807	0	0.985	0.999997	NA	NA	NA	NA	simulated	190
chr12	49579580	NA	G	C	TUBA1A	NM_006009.3	missense_variant	MODERATE	c.569C>G	p.Thr190Ser	NA	NA	12.38	0.30447	0.382	0.002	0.054	0.999963	NA	NA	NA	NA	simulated	190
chr12	49579580	NA	G	T	TUBA1A	NM_006009.3	missense_variant	MODERATE	c.569C>A	p.Thr190Asn	NA	NA	22.4	0.821151	0.461	0.02	0.18	0.999996	NA	NA	NA	NA	simulated	190
chr12	49579581	NA	T	G	TUBA1A	NM_006009.3	missense_variant	MODERATE	c.568A>C	p.Thr190Pro	NA	NA	24.9	0.816973	0.756	0	0.18	0.999991	NA	NA	NA	NA	simulated	190
chr12	49579581	NA	T	A	TUBA1A	NM_006009.3	missense_variant	MODERATE	c.568A>T	p.Thr190Ser	NA	NA	11.87	0.202583	0.38	0.002	0.054	0.999864	NA	NA	NA	NA	simulated	190
chr12	49579581	NA	T	C	TUBA1A	NM_006009.3	missense_variant	MODERATE	c.568A>G	p.Thr190Ala	NA	NA	13.11	0.26575	0.545	0.001	0.281	0.999954	NA	NA	NA	NA	simulated	190
chr12	49579583	NA	A	G	TUBA1A	NM_006009.3	missense_variant	MODERATE	c.566T>C	p.Leu189Pro	NA	NA	26.1	0.940541	0.902	0	0.996	1	NA	NA	NA	NA	simulated	189
chr12	49579583	NA	A	C	TUBA1A	NM_006009.3	missense_variant	MODERATE	c.566T>G	p.Leu189Arg	NA	NA	25.7	0.952115	0.876	0	0.984	0.999979	NA	NA	NA	NA	simulated	189
chr12	49579583	NA	A	T	TUBA1A	NM_006009.3	missense_variant	MODERATE	c.566T>A	p.Leu189His	NA	NA	25.5	0.930005	0.914	0	0.992	0.999962	NA	NA	NA	NA	simulated	189
chr12	49579584	NA	G	A	TUBA1A	NM_006009.3	missense_variant	MODERATE	c.565C>T	p.Leu189Phe	NA	NA	23.1	0.843696	0.8	0	0.448	0.999862	NA	NA	NA	NA	simulated	189
chr12	49579584	NA	G	C	TUBA1A	NM_006009.3	missense_variant	MODERATE	c.565C>G	p.Leu189Val	NA	NA	24.1	0.937824	0.784	0	0.773	0.999323	NA	NA	NA	NA	database	189
chr12	49579584	NA	G	T	TUBA1A	NM_006009.3	missense_variant	MODERATE	c.565C>A	p.Leu189Ile	NA	NA	25.2	0.943701	0.744	0	0.939	0.998698	NA	NA	NA	NA	simulated	189
chr12	49579585	NA	G	C	TUBA1A	NM_006009.3	missense_variant	MODERATE	c.564C>G	p.Ile188Met	NA	NA	23.4	0.217678	0.543	0	0.892	0.908142	NA	NA	NA	NA	simulated	188
chr12	49579586	NA	A	G	TUBA1A	NM_006009.3	missense_variant	MODERATE	c.563T>C	p.Ile188Thr	NA	NA	24.9	0.429279	0.769	0	0.901	0.99988	NA	NA	NA	NA	simulated	188
chr12	49579586	NA	A	C	TUBA1A	NM_006009.3	missense_variant	MODERATE	c.563T>G	p.Ile188Ser	NA	NA	26.1	0.694476	0.888	0	0.964	0.99997	NA	NA	NA	NA	simulated	188
chr12	49579586	NA	A	T	TUBA1A	NM_006009.3	missense_variant	MODERATE	c.563T>A	p.Ile188Asn	NA	NA	26.3	0.775509	0.879	0	0.987	0.999961	NA	NA	NA	NA	simulated	188
chr12	49579587	NA	T	G	TUBA1A	NM_006009.3	missense_variant	MODERATE	c.562A>C	p.Ile188Leu	NA	NA	18.58	0.196779	0.477	0.001	0.05	0.995915	NA	NA	NA	5	clinical_review	188
chr12	49579587	NA	T	A	TUBA1A	NM_006009.3	missense_variant	MODERATE	c.562A>T	p.Ile188Phe	NA	NA	26	0.552787	0.792	0	0.86	0.999956	NA	NA	NA	NA	simulated	188
chr12	49579587	NA	T	C	TUBA1A	NM_006009.3	missense_variant	MODERATE	c.562A>G	p.Ile188Val	NA	NA	0.499	0.051947	0.146	0.036	0.019	0.990414	NA	NA	NA	NA	simulated	188
chr12	49579589	NA	G	A	TUBA1A	NM_006009.3	missense_variant	MODERATE	c.560C>T	p.Ser187Phe	NA	NA	26.2	0.932032	0.822	0	0.509	0.999999	NA	NA	NA	NA	simulated	187
chr12	49579589	NA	G	C	TUBA1A	NM_006009.3	missense_variant	MODERATE	c.560C>G	p.Ser187Cys	NA	NA	24.8	0.73106	0.789	0	0.977	0.999997	NA	NA	NA	NA	simulated	187
chr12	49579589	NA	G	T	TUBA1A	NM_006009.3	missense_variant	MODERATE	c.560C>A	p.Ser187Tyr	NA	NA	25.4	0.926689	0.858	0	0.967	0.999998	NA	NA	NA	NA	simulated	187
chr12	49579590	NA	A	G	TUBA1A	NM_006009.3	missense_variant	MODERATE	c.559T>C	p.Ser187Pro	NA	NA	26.3	0.867543	0.886	0.001	0.958	0.999982	NA	NA	NA	NA	simulated	187
chr12	49579590	NA	A	C	TUBA1A	NM_006009.3	missense_variant	MODERATE	c.559T>G	p.Ser187Ala	NA	NA	13.46	0.185709	0.402	0.037	0.091	0.999631	NA	NA	NA	NA	simulated	187
chr12	49579590	NA	A	T	TUBA1A	NM_006009.3	missense_variant	MODERATE	c.559T>A	p.Ser187Thr	NA	NA	23.2	0.324137	0.483	0.003	0.09	0.99989	NA	NA	NA	NA	simulated	187
chr12	49579591	NA	G	C	TUBA1A	NM_006009.3	missense_variant	MODERATE	c.558C>G	p.Asn186Lys	NA	NA	24.7	0.816882	0.749	0	1	0.986039	NA	NA	NA	NA	simulated	186
chr12	49579591	NA	G	T	TUBA1A	NM_006009.3	missense_variant	MODERATE	c.558C>A	p.Asn186Lys	NA	NA	24.9	0.815864	0.75	0	1	0.986039	NA	NA	NA	NA	simulated	186
chr12	49579592	NA	T	G	TUBA1A	NM_006009.3	missense_variant	MODERATE	c.557A>C	p.Asn186Thr	NA	NA	22.7	0.882662	0.882	0	1	0.998805	NA	NA	NA	NA	simulated	186
chr12	49579592	NA	T	A	TUBA1A	NM_006009.3	missense_variant	MODERATE	c.557A>T	p.Asn186Ile	NA	NA	26.3	0.908551	0.863	0	1	0.999602	NA	NA	NA	NA	simulated	186
chr12	49579592	NA	T	C	TUBA1A	NM_006009.3	missense_variant	MODERATE	c.557A>G	p.Asn186Ser	NA	NA	23.4	0.87217	0.831	0	1	0.996099	NA	NA	NA	NA	simulated	186
chr12	49579593	NA	T	G	TUBA1A	NM_006009.3	missense_variant	MODERATE	c.556A>C	p.Asn186His	NA	NA	24.3	0.871251	0.867	0	1	0.998255	NA	NA	NA	NA	simulated	186
chr12	49579593	NA	T	A	TUBA1A	NM_006009.3	missense_variant	MODERATE	c.556A>T	p.Asn186Tyr	NA	NA	25.6	0.921722	0.882	0	1	0.999562	NA	NA	NA	NA	simulated	186
chr12	49579593	NA	T	C	TUBA1A	NM_006009.3	missense_variant	MODERATE	c.556A>G	p.Asn186Asp	NA	NA	24.7	0.88032	0.846	0	1	0.996198	NA	NA	NA	NA	simulated	186
chr12	49579595	NA	T	G	TUBA1A	NM_006009.3	missense_variant	MODERATE	c.554A>C	p.Tyr185Ser	NA	NA	25.6	0.912051	0.892	0	1	0.999852	NA	NA	NA	NA	simulated	185
chr12	49579595	NA	T	A	TUBA1A	NM_006009.3	missense_variant	MODERATE	c.554A>T	p.Tyr185Phe	NA	NA	25	0.836211	0.846	0	1	0.998164	NA	NA	NA	NA	simulated	185
chr12	49579595	NA	T	C	TUBA1A	NM_006009.3	missense_variant	MODERATE	c.554A>G	p.Tyr185Cys	NA	NA	24.4	0.922303	0.856	0	1	0.999907	NA	NA	NA	NA	simulated	185
chr12	49579596	NA	A	G	TUBA1A	NM_006009.3	missense_variant	MODERATE	c.553T>C	p.Tyr185His	NA	NA	25.2	0.824921	0.872	0	1	0.999202	NA	NA	NA	NA	simulated	185
chr12	49579596	NA	A	C	TUBA1A	NM_006009.3	missense_variant	MODERATE	c.553T>G	p.Tyr185Asp	NA	NA	25.1	0.930364	0.863	0	1	0.999904	NA	NA	NA	NA	simulated	185
chr12	49579596	NA	A	T	TUBA1A	NM_006009.3	missense_variant	MODERATE	c.553T>A	p.Tyr185Asn	NA	NA	25.3	0.929203	0.825	0	1	0.999929	NA	NA	NA	NA	simulated	185
chr12	49579598	NA	G	A	TUBA1A	NM_006009.3	missense_variant	MODERATE	c.551C>T	p.Pro184Leu	NA	NA	25.7	0.697041	0.829	0	1	0.999999	NA	NA	NA	NA	simulated	184
chr12	49579598	NA	G	C	TUBA1A	NM_006009.3	missense_variant	MODERATE	c.551C>G	p.Pro184Arg	NA	NA	24.3	0.806908	0.809	0	1	0.999801	NA	NA	NA	NA	simulated	184
chr12	49579598	NA	G	T	TUBA1A	NM_006009.3	missense_variant	MODERATE	c.551C>A	p.Pro184His	NA	NA	24.6	0.811352	0.837	0	1	0.999618	NA	NA	NA	NA	simulated	184
chr12	49579599	NA	G	A	TUBA1A	NM_006009.3	missense_variant	MODERATE	c.550C>T	p.Pro184Ser	NA	NA	25.5	0.903162	0.843	0	1	0.999989	NA	NA	NA	NA	simulated	184
chr12	49579599	NA	G	C	TUBA1A	NM_006009.3	missense_variant	MODERATE	c.550C>G	p.Pro184Ala	NA	NA	24.2	0.896129	0.872	0	1	0.999983	NA	NA	NA	NA	simulated	184
chr12	49579599	NA	G	T	TUBA1A	NM_006009.3	missense_variant	MODERATE	c.550C>A	p.Pro184Thr	NA	NA	24.9	0.944911	0.849	0	1	0.999989	NA	NA	NA	NA	simulated	184
chr12	49579600	NA	C	G	TUBA1A	NM_006009.3	missense_variant	MODERATE	c.549G>C	p.Glu183Asp	NA	NA	26.2	0.861633	0.73	0	0.999	0.999956	NA	NA	NA	NA	simulated	183
chr12	49579600	NA	C	A	TUBA1A	NM_006009.3	missense_variant	MODERATE	c.549G>T	p.Glu183Asp	NA	NA	26.9	0.860286	0.73	0	0.999	0.999956	NA	NA	NA	NA	simulated	183
chr12	49579601	NA	T	G	TUBA1A	NM_006009.3	missense_variant	MODERATE	c.548A>C	p.Glu183Ala	NA	NA	25.3	0.825605	0.877	0	1	0.999865	NA	NA	NA	NA	simulated	183
chr12	49579601	NA	T	A	TUBA1A	NM_006009.3	missense_variant	MODERATE	c.548A>T	p.Glu183Val	NA	NA	26.6	0.922027	0.877	0	1	0.999943	NA	NA	NA	NA	simulated	183
chr12	49579601	NA	T	C	TUBA1A	NM_006009.3	missense_variant	MODERATE	c.548A>G	p.Glu183Gly	NA	NA	25.6	0.854738	0.917	0	1	0.999888	NA	NA	NA	NA	simulated	183
chr12	49579602	NA	C	G	TUBA1A	NM_006009.3	missense_variant	MODERATE	c.547G>C	p.Glu183Gln	NA	NA	25.1	0.66985	0.6	0	1	0.99987	NA	NA	NA	NA	simulated	183
chr12	49579602	NA	C	T	TUBA1A	NM_006009.3	missense_variant	MODERATE	c.547G>A	p.Glu183Lys	NA	NA	28.5	0.856648	0.771	0	1	0.999968	NA	NA	NA	NA	simulated	183
chr12	49579604	NA	A	G	TUBA1A	NM_006009.3	missense_variant	MODERATE	c.545T>C	p.Val182Ala	NA	NA	25	0.79022	0.827	0	0.976	0.999641	NA	NA	NA	NA	simulated	182
chr12	49579604	NA	A	C	TUBA1A	NM_006009.3	missense_variant	MODERATE	c.545T>G	p.Val182Gly	NA	NA	24.7	0.887319	0.831	0	0.996	1	NA	NA	NA	NA	simulated	182
chr12	49579604	NA	A	T	TUBA1A	NM_006009.3	missense_variant	MODERATE	c.545T>A	p.Val182Asp	NA	NA	26.1	0.885391	0.827	0	0.996	1	NA	NA	NA	NA	simulated	182
chr12	49579605	NA	C	G	TUBA1A	NM_006009.3	missense_variant	MODERATE	c.544G>C	p.Val182Leu	NA	NA	23.2	NA	0.691	0	0.244	0.999892	NA	NA	NA	NA	simulated	182
chr12	49579605	NA	C	A	TUBA1A	NM_006009.3	missense_variant	MODERATE	c.544G>T	p.Val182Phe	NA	NA	27.9	NA	0.847	0	0.989	0.99999	NA	NA	NA	NA	database	182
chr12	49579605	NA	C	T	TUBA1A	NM_006009.3	missense_variant	MODERATE	c.544G>A	p.Val182Ile	NA	NA	25.4	0.794776	0.537	0	0.72	0.999635	NA	NA	NA	NA	simulated	182
chr12	49579607	NA	A	G	TUBA1A	NM_006009.3	missense_variant	MODERATE	c.542T>C	p.Val181Ala	NA	NA	24.8	NA	0.753	0.001	0.945	0.999963	NA	NA	NA	NA	simulated	181
chr12	49579607	NA	A	C	TUBA1A	NM_006009.3	missense_variant	MODERATE	c.542T>G	p.Val181Gly	NA	NA	24.7	NA	0.824	0	0.988	1	NA	NA	NA	NA	simulated	181
chr12	49579607	NA	A	T	TUBA1A	NM_006009.3	missense_variant	MODERATE	c.542T>A	p.Val181Glu	NA	NA	26.6	NA	0.811	0	0.981	0.999998	NA	NA	NA	NA	simulated	181
chr12	49579608	NA	C	G	TUBA1A	NM_006009.3	missense_variant	MODERATE	c.541G>C	p.Val181Leu	NA	NA	23.2	0.845262	0.675	0.001	0.281	0.999989	NA	NA	NA	NA	simulated	181
chr12	49579608	NA	C	A	TUBA1A	NM_006009.3	missense_variant	MODERATE	c.541G>T	p.Val181Leu	NA	NA	23.5	0.845262	0.675	0.001	0.281	0.999989	NA	NA	NA	NA	simulated	181
chr12	49579608	NA	C	T	TUBA1A	NM_006009.3	missense_variant	MODERATE	c.541G>A	p.Val181Ile	NA	NA	19.27	0.497087	0.392	0.01	0.184	0.999962	NA	NA	NA	NA	simulated	181
chr12	49579610	NA	G	A	TUBA1A	NM_006009.3	missense_variant	MODERATE	c.539C>T	p.Ala180Val	NA	NA	22.3	0.456229	0.539	0	0.73	0.999987	NA	NA	NA	NA	simulated	180
chr12	49579610	NA	G	C	TUBA1A	NM_006009.3	missense_variant	MODERATE	c.539C>G	p.Ala180Gly	NA	NA	23.1	0.884852	0.54	0.001	0.619	0.999984	NA	NA	NA	NA	simulated	180
chr12	49579610	NA	G	T	TUBA1A	NM_006009.3	missense_variant	MODERATE	c.539C>A	p.Ala180Asp	NA	NA	26	0.922153	0.805	0	0.87	0.999997	NA	NA	NA	NA	simulated	180
chr12	49579611	NA	C	G	TUBA1A	NM_006009.3	missense_variant	MODERATE	c.538G>C	p.Ala180Pro	NA	NA	26.2	0.869508	0.763	0.001	0.929	0.999995	NA	NA	NA	NA	simulated	180
chr12	49579611	NA	C	A	TUBA1A	NM_006009.3	missense_variant	MODERATE	c.538G>T	p.Ala180Ser	NA	NA	17.7	0.698508	0.277	0.005	0.143	0.999957	NA	NA	NA	NA	simulated	180
chr12	49579611	NA	C	T	TUBA1A	NM_006009.3	missense_variant	MODERATE	c.538G>A	p.Ala180Thr	NA	NA	23.5	0.587298	0.529	0	0.769	0.999983	NA	NA	NA	NA	simulated	180
chr12	49579613	NA	G	A	TUBA1A	NM_006009.3	missense_variant	MODERATE	c.536C>T	p.Thr179Ile	NA	NA	25.1	NA	0	0	0	0.855265	NA	NA	NA	NA	simulated	179
chr12	49579613	NA	G	C	TUBA1A	NM_006009.3	missense_variant	MODERATE	c.536C>G	p.Thr179Arg	NA	NA	23	0.928789	0.325	0	0	0.999988	NA	NA	NA	NA	simulated	179
chr12	49579613	NA	G	T	TUBA1A	NM_006009.3	missense_variant	MODERATE	c.536C>A	p.Thr179Lys	NA	NA	23.7	0.898682	0.271	0	0	0.999982	NA	NA	NA	NA	simulated	179
chr12	49579614	NA	T	G	TUBA1A	NM_006009.3	missense_variant	MODERATE	c.535A>C	p.Thr179Pro	NA	NA	23.4	0.798088	0.763	0	0.929	0.999907	NA	NA	NA	NA	simulated	179
chr12	49579614	NA	T	A	TUBA1A	NM_006009.3	missense_variant	MODERATE	c.535A>T	p.Thr179Ser	NA	NA	13.76	0.215781	0.443	0.013	0.083	0.998594	NA	NA	NA	NA	simulated	179
chr12	49579614	NA	T	C	TUBA1A	NM_006009.3	missense_variant	MODERATE	c.535A>G	p.Thr179Ala	NA	NA	21	0.7513	0.681	0.001	0.414	0.999524	NA	NA	NA	NA	simulated	179
chr12	49579616	NA	G	A	TUBA1A	NM_006009.3	missense_variant	MODERATE	c.533C>T	p.Ser178Phe	NA	NA	25.9	0.916386	0.465	0	0	1	NA	NA	NA	NA	simulated	178
chr12	49579616	NA	G	C	TUBA1A	NM_006009.3	missense_variant	MODERATE	c.533C>G	p.Ser178Cys	NA	NA	21.4	0.904059	0.404	0	0	0.999999	NA	NA	NA	NA	simulated	178
chr12	49579616	NA	G	T	TUBA1A	NM_006009.3	missense_variant	MODERATE	c.533C>A	p.Ser178Tyr	NA	NA	25.2	0.935019	0.407	0	0	0.999999	NA	NA	NA	NA	simulated	178
chr12	49579617	NA	A	G	TUBA1A	NM_006009.3	missense_variant	MODERATE	c.532T>C	p.Ser178Pro	NA	NA	23	0.7011	0.753	0.014	0.146	0.999984	NA	NA	NA	NA	simulated	178
chr12	49579617	NA	A	C	TUBA1A	NM_006009.3	missense_variant	MODERATE	c.532T>G	p.Ser178Ala	NA	NA	13.27	0.392459	0.27	0	0	0.999631	NA	NA	NA	NA	simulated	178
chr12	49579617	NA	A	T	TUBA1A	NM_006009.3	missense_variant	MODERATE	c.532T>A	p.Ser178Thr	NA	NA	21.9	0.699968	0.369	0	0	0.99989	NA	NA	NA	NA	simulated	178
chr12	49579619	NA	A	G	TUBA1A	NM_006009.3	missense_variant	MODERATE	c.530T>C	p.Val177Ala	NA	NA	22.6	0.573954	0.313	0	0	0.999086	NA	NA	NA	NA	simulated	177
chr12	49579619	NA	A	C	TUBA1A	NM_006009.3	missense_variant	MODERATE	c.530T>G	p.Val177Gly	NA	NA	24.2	0.833903	0.378	0	0	1	NA	NA	NA	NA	simulated	177
chr12	49579619	NA	A	T	TUBA1A	NM_006009.3	missense_variant	MODERATE	c.530T>A	p.Val177Asp	NA	NA	25.1	0.830392	0.368	0	0	1	NA	NA	NA	NA	simulated	177
chr12	49579620	NA	C	G	TUBA1A	NM_006009.3	missense_variant	MODERATE	c.529G>C	p.Val177Leu	NA	NA	18.04	0.679179	0.366	0	0	0.999741	NA	NA	NA	NA	simulated	177
chr12	49579620	NA	C	A	TUBA1A	NM_006009.3	missense_variant	MODERATE	c.529G>T	p.Val177Phe	NA	NA	26.9	0.90078	0.416	0	0	0.999976	NA	NA	NA	NA	simulated	177
chr12	49579620	NA	C	T	TUBA1A	NM_006009.3	missense_variant	MODERATE	c.529G>A	p.Val177Ile	NA	NA	15.11	0.331566	0.272	0.35	0.003	0.999128	NA	NA	NA	NA	simulated	177
chr12	49579621	NA	C	G	TUBA1A	NM_006009.3	missense_variant	MODERATE	c.528G>C	p.Gln176His	NA	NA	16.96	0.793234	0.477	0.025	0.024	0.999942	NA	NA	NA	NA	simulated	176
chr12	49579621	NA	C	A	TUBA1A	NM_006009.3	missense_variant	MODERATE	c.528G>T	p.Gln176His	NA	NA	19.31	0.808806	0.478	0.025	0.024	0.999939	NA	NA	NA	NA	simulated	176
chr12	49579622	NA	T	G	TUBA1A	NM_006009.3	missense_variant	MODERATE	c.527A>C	p.Gln176Pro	NA	NA	24.8	0.795019	0.753	0	0.875	0.999995	NA	NA	NA	NA	simulated	176
chr12	49579622	NA	T	A	TUBA1A	NM_006009.3	missense_variant	MODERATE	c.527A>T	p.Gln176Leu	NA	NA	25.5	0.908101	0.545	0	0.024	0.999994	NA	NA	NA	NA	simulated	176
chr12	49579622	NA	T	C	TUBA1A	NM_006009.3	missense_variant	MODERATE	c.527A>G	p.Gln176Arg	NA	NA	12.26	0.60257	0.509	0.032	0.025	0.999906	NA	NA	NA	NA	simulated	176
chr12	49579623	NA	G	C	TUBA1A	NM_006009.3	missense_variant	MODERATE	c.526C>G	p.Gln176Glu	NA	NA	20.9	0.597364	0.444	0.001	0.182	0.999978	NA	NA	NA	NA	simulated	176
chr12	49579623	NA	G	T	TUBA1A	NM_006009.3	missense_variant	MODERATE	c.526C>A	p.Gln176Lys	NA	NA	16.65	0.48843	0.523	0.002	0.01	0.99999	NA	NA	NA	NA	simulated	176
[truncated: 1,147 more rows]

## Sheet: TUBA1A_domains
FeatureKey	position	start	length	description	description_short	height	color
protein	1..451	1	451	TUBA1A	TUBA1A	4	#444444
[truncated: 3 more rows]
